# Supplementary material for: Decoding human-macaque interspecies differences in Fc-effector functions: The structural basis for CD16-dependent effector function in Rhesus macaques
Source: Front Immunol. 2022 Sep 5;13:960411. doi: 10.3389/fimmu.2022.960411 (PMC9484259; doi:10.3389/fimmu.2022.960411)
Supplement: Supplementary file 2 [file DataSheet_2.xlsx]

## Sheet: V158_Byonic Data
Query #:z	Protein Rank	Peptide < ProteinMetrics Confidential >	Glycans NHFAGNa	Modification Type(s)	Observed m/z	z	Observed (M+H)	Calc. mass (M+H)	Off-by-x error	Mass error (ppm)	Starting position	Cleavage	Score	Delta	Delta Mod	|Log Prob|	# of unique peptides	Protein Name	Protein DB number	Comment	Scan #	Scan Time
10747:4	2	E.SSVN[+3448.243].K	HexNAc(9)Hex(10)	N[+3448]	964.366	4	3854.44	3854.44	0	1.2	27	CRagged	7.2	7.2	7.2	1.74	21	>Reverse >macFcRIIImut_I158V	2	adam_sample_1_1ul_3dec20.9797.9797.4	controllerType=0 controllerNumber=1 scan=9797	32.9845
08980:3	1	F.HN[+3009.074]ESLI.S	HexNAc(7)Hex(8)NeuAc(1)	N[+3009]	1241.15	3	3721.44	3721.44	0	0.8	45	CRagged	14.29	14.29	14.29	1.96	429	>macFcRIIImut_I158V	1	adam_sample_1_1ul_3dec20.8291.8291.3	controllerType=0 controllerNumber=1 scan=8291	28.1127
01274:3	1	F.HN[+2393.873]E.S	HexNAc(7)Hex(6)	N[+2394]	931.688	3	2793.05	2793.03	0	5.3	45	Specific	144.25	142.85	142.85	3.65	429	>macFcRIIImut_I158V	1	adam_sample_1_1ul_3dec20.2307.2307.3	controllerType=0 controllerNumber=1 scan=2307	10.1978
01626:3	1	F.IAAARVN[+2805.994].N	HexNAc(6)Hex(8)NeuAc(1)	N[+2806]	1174.14	3	3520.42	3520.42	0	-0.7	59	CRagged	0.07	0.07	0.07	2.04	429	>macFcRIIImut_I158V	1	adam_sample_1_1ul_3dec20.2551.2551.3	controllerType=0 controllerNumber=1 scan=2551	10.8659
08292:3	1	W.FHN[+2952.052]E.S	HexNAc(6)Hex(8)Fuc(1)NeuAc(1)	N[+2952]	1166.76	3	3498.26	3498.28	0	-5.1	44	Specific	38.13	25.32	25.32	1.99	429	>macFcRIIImut_I158V	1	adam_sample_1_1ul_3dec20.7733.7733.3	controllerType=0 controllerNumber=1 scan=7733	26.3029
05690:4	1	F.HN[+2935.037]E.S	HexNAc(6)Hex(7)NeuAc(2)	N[+2935]	834.306	4	3334.2	3334.2	0	1.1	45	Specific	64.83	24.52	24.52	2.38	429	>macFcRIIImut_I158V	1	adam_sample_1_1ul_3dec20.5647.5647.4	controllerType=0 controllerNumber=1 scan=5647	20.0317
07155:4	2	V.N[+2935.037]KSGVL.G	HexNAc(6)Hex(7)NeuAc(2)	N[+2935]	888.853	4	3552.39	3552.4	0	-2.7	30	NRagged	43.02	43.02	43.02	1.73	21	>Reverse >macFcRIIImut_I158V	2	adam_sample_1_1ul_3dec20.6716.6716.4	controllerType=0 controllerNumber=1 scan=6716	23.0725
06588:3	1	A.RVN[+2643.941]NSGE.Y	HexNAc(6)Hex(7)NeuAc(1)	N[+2644]	1140.44	3	3419.31	3419.31	0	0	63	NRagged	1.93	1.93	1.93	2.25	429	>macFcRIIImut_I158V	1	adam_sample_1_1ul_3dec20.6322.6322.3	controllerType=0 controllerNumber=1 scan=6322	21.8893
09048:4	2	V.N[+3082.115]KSGVL.G	HexNAc(6)Hex(7)Fuc(3)NeuAc(1)	N[+3082]	925.627	4	3699.49	3699.48	0	2.7	30	NRagged	35.78	35.78	35.78	0.75	21	>Reverse >macFcRIIImut_I158V	2	adam_sample_1_1ul_3dec20.8346.8346.4	controllerType=0 controllerNumber=1 scan=8346	28.2807
08250:3	1	W.FHN[+2936.057]E.S	HexNAc(6)Hex(7)Fuc(2)NeuAc(1)	N[+2936]	1161.43	3	3482.28	3482.29	0	-1.6	44	Specific	53.87	25.32	25.32	1.99	429	>macFcRIIImut_I158V	1	adam_sample_1_1ul_3dec20.7692.7692.3	controllerType=0 controllerNumber=1 scan=7692	26.1673
09219:3	1	W.FHN[+2936.057]E.S	HexNAc(6)Hex(7)Fuc(2)NeuAc(1)	N[+2936]	1161.43	3	3482.27	3482.29	0	-4.3	44	Specific	59.09	37.54	37.54	1.99	429	>macFcRIIImut_I158V	1	adam_sample_1_1ul_3dec20.8478.8478.3	controllerType=0 controllerNumber=1 scan=8478	28.6825
05628:3	1	F.HN[+2936.057]E.S	HexNAc(6)Hex(7)Fuc(2)NeuAc(1)	N[+2936]	1112.41	3	3335.21	3335.22	0	-1.6	45	Specific	88.79	24.52	24.52	1.99	429	>macFcRIIImut_I158V	1	adam_sample_1_1ul_3dec20.5587.5587.3	controllerType=0 controllerNumber=1 scan=5587	19.8624
01660:3	1	F.HN[+2789.999].E	HexNAc(6)Hex(7)Fuc(1)NeuAc(1)	N[+2790]	1020.72	3	3060.13	3060.12	0	4.2	45	CRagged	45.18	34.63	34.63	1.94	429	>macFcRIIImut_I158V	1	adam_sample_1_1ul_3dec20.2574.2574.3	controllerType=0 controllerNumber=1 scan=2574	10.9274
06304:3	1	A.RVN[+2789.999]NSGE.Y	HexNAc(6)Hex(7)Fuc(1)NeuAc(1)	N[+2790]	1189.13	3	3565.37	3565.37	0	-0.2	63	NRagged	30.66	30.66	30.66	0.77	429	>macFcRIIImut_I158V	1	adam_sample_1_1ul_3dec20.6116.6116.3	controllerType=0 controllerNumber=1 scan=6116	21.3418
07986:4	2	V.N[+3064.079]KSGVL.G	HexNAc(6)Hex(6)NeuAc(3)	N[+3064]	921.119	4	3681.46	3681.44	0	3.9	30	NRagged	28.89	10.1	10.1	0.85	21	>Reverse >macFcRIIImut_I158V	2	adam_sample_1_1ul_3dec20.7473.7473.4	controllerType=0 controllerNumber=1 scan=7473	25.4671
02667:3	1	A.RVN[+2481.889]NSGE.Y	HexNAc(6)Hex(6)NeuAc(1)	N[+2482]	1086.43	3	3257.28	3257.26	0	5.2	63	NRagged	26.33	9.59	9.59	2.25	429	>macFcRIIImut_I158V	1	adam_sample_1_1ul_3dec20.3256.3256.3	controllerType=0 controllerNumber=1 scan=3256	12.9705
08053:5	1	H.N[+3502.253]E.S	HexNAc(6)Hex(6)Fuc(3)NeuAc(3)	N[+3502]	753.674	5	3764.34	3764.36	0	-4.1	46	NRagged	76.19	53.47	53.47	2.03	429	>macFcRIIImut_I158V	1	adam_sample_1_1ul_3dec20.7526.7526.5	controllerType=0 controllerNumber=1 scan=7526	25.6255
09141:4	2	V.N[+3065.100]KSGVL.G	HexNAc(6)Hex(6)Fuc(2)NeuAc(2)	N[+3065]	921.375	4	3682.48	3682.46	0	4.6	30	NRagged	39.5	5.1	5.1	1.03	21	>Reverse >macFcRIIImut_I158V	2	adam_sample_1_1ul_3dec20.8415.8415.4	controllerType=0 controllerNumber=1 scan=8415	28.4729
08919:4	2	V.N[+3065.100]KSGVL.G	HexNAc(6)Hex(6)Fuc(2)NeuAc(2)	N[+3065]	921.376	4	3682.48	3682.46	0	5.2	30	NRagged	39.95	39.95	39.95	0.78	21	>Reverse >macFcRIIImut_I158V	2	adam_sample_1_1ul_3dec20.8243.8243.4	controllerType=0 controllerNumber=1 scan=8243	27.9663
06488:4	1	A.RVN[+2774.004]NSGE.Y	HexNAc(6)Hex(6)Fuc(2)NeuAc(1)	N[+2774]	888.098	4	3549.37	3549.37	0	-0.4	63	NRagged	10.26	10.26	10.26	0.8	429	>macFcRIIImut_I158V	1	adam_sample_1_1ul_3dec20.6246.6246.4	controllerType=0 controllerNumber=1 scan=6246	21.6891
10686:4	2	V.N[+3210.137]KSGVL.G	HexNAc(6)Hex(6)Fuc(1)NeuAc(3)	N[+3210]	957.633	4	3827.51	3827.5	0	2.4	30	NRagged	44.36	44.36	44.36	2.05	21	>Reverse >macFcRIIImut_I158V	2	adam_sample_1_1ul_3dec20.9748.9748.4	controllerType=0 controllerNumber=1 scan=9748	32.8447
05326:4	2	V.N[+2919.042]KSGVL.G	HexNAc(6)Hex(6)Fuc(1)NeuAc(2)	N[+2919]	884.853	4	3536.39	3536.4	0	-4.2	30	NRagged	39.27	39.27	39.27	1.73	21	>Reverse >macFcRIIImut_I158V	2	adam_sample_1_1ul_3dec20.5368.5368.4	controllerType=0 controllerNumber=1 scan=5368	19.2613
05874:3	1	G.SKN[+2336.851]VSSE.T	HexNAc(6)Hex(6)Fuc(1)	N[+2337]	1029.74	3	3087.22	3087.21	0	1.9	161	NRagged	0.32	0.32	0.32	0.8	429	>macFcRIIImut_I158V	1	adam_sample_1_1ul_3dec20.5802.5802.3	controllerType=0 controllerNumber=1 scan=5802	20.4952
01974:3	1	L.VGSKN[+2466.914]VSSE.T	HexNAc(6)Hex(5)Fuc(3)	N[+2467]	1125.12	3	3373.35	3373.37	0	-4.8	159	Specific	22.52	22.52	22.52	2.29	429	>macFcRIIImut_I158V	1	adam_sample_1_1ul_3dec20.2787.2787.3	controllerType=0 controllerNumber=1 scan=2787	11.5639
03907:4	1	W.FHN[+3048.084]E.S	HexNAc(6)Hex(5)Fuc(1)NeuAc(3)	N[+3048]	899.339	4	3594.33	3594.32	0	5.2	44	Specific	11.03	11.03	11.03	2.38	429	>macFcRIIImut_I158V	1	adam_sample_1_1ul_3dec20.4206.4206.4	controllerType=0 controllerNumber=1 scan=4206	15.7256
09137:3	1	S.KN[+3048.084]VSSE.T	HexNAc(6)Hex(5)Fuc(1)NeuAc(3)	N[+3048]	1237.82	3	3711.43	3711.42	0	5.3	162	NRagged	3.94	3.78	3.78	0.77	429	>macFcRIIImut_I158V	1	adam_sample_1_1ul_3dec20.8412.8412.3	controllerType=0 controllerNumber=1 scan=8412	28.464
01954:3	1	H.N[+2756.989]E.S	HexNAc(6)Hex(5)Fuc(1)NeuAc(2)	N[+2757]	1007.04	3	3019.1	3019.09	0	1.6	46	NRagged	56.38	31.28	31.28	2.09	429	>macFcRIIImut_I158V	1	adam_sample_1_1ul_3dec20.2775.2775.3	controllerType=0 controllerNumber=1 scan=2775	11.5301
01724:3	1	H.N[+2756.989]E.S	HexNAc(6)Hex(5)Fuc(1)NeuAc(2)	N[+2757]	1007.04	3	3019.09	3019.09	0	0.4	46	NRagged	81.73	54.82	54.82	2.45	429	>macFcRIIImut_I158V	1	adam_sample_1_1ul_3dec20.2611.2611.3	controllerType=0 controllerNumber=1 scan=2611	11.0248
07861:4	1	F.IAAARVN[+2756.989]NSGEY.R	HexNAc(6)Hex(5)Fuc(1)NeuAc(2)	N[+2757]	1005.91	4	4020.62	4021.62	-1	1.4	59	Specific	60.94	60.94	60.94	2.34	429	>macFcRIIImut_I158V	1	adam_sample_1_1ul_3dec20.7368.7368.4	controllerType=0 controllerNumber=1 scan=7368	25.1581
09085:4	2	V.N[+2756.989]KSGVL.G	HexNAc(6)Hex(5)Fuc(1)NeuAc(2)	N[+2757]	844.344	4	3374.35	3374.35	0	0.7	30	NRagged	29.12	29.12	29.12	0.75	21	>Reverse >macFcRIIImut_I158V	2	adam_sample_1_1ul_3dec20.8375.8375.4	controllerType=0 controllerNumber=1 scan=8375	28.3587
02557:3	2	V.N[+2756.989]KSGVL.G	HexNAc(6)Hex(5)Fuc(1)NeuAc(2)	N[+2757]	1125.46	3	3374.36	3374.35	0	3.4	30	NRagged	45.61	45.61	45.61	2.47	21	>Reverse >macFcRIIImut_I158V	2	adam_sample_1_1ul_3dec20.3189.3189.3	controllerType=0 controllerNumber=1 scan=3189	12.7914
02336:3	1	W.FHN[+2465.894]E.S	HexNAc(6)Hex(5)Fuc(1)NeuAc(1)	N[+2466]	1004.71	3	3012.13	3012.12	0	1.1	44	Specific	225.41	174.8	174.8	3.82	429	>macFcRIIImut_I158V	1	adam_sample_1_1ul_3dec20.3028.3028.3	controllerType=0 controllerNumber=1 scan=3028	12.286
01594:3	1	L.VGSKN[+2465.894]VSSE.T	HexNAc(6)Hex(5)Fuc(1)NeuAc(1)	N[+2466]	1124.79	3	3372.35	3372.35	0	1.7	159	Specific	55.98	55.98	55.98	3.31	429	>macFcRIIImut_I158V	1	adam_sample_1_1ul_3dec20.2527.2527.3	controllerType=0 controllerNumber=1 scan=2527	10.8018
01988:3	1	L.VGSKN[+2465.894]VSSE.T	HexNAc(6)Hex(5)Fuc(1)NeuAc(1)	N[+2466]	1124.79	3	3372.35	3372.35	0	1	159	Specific	140.31	140.31	140.31	4.16	429	>macFcRIIImut_I158V	1	adam_sample_1_1ul_3dec20.2800.2800.3	controllerType=0 controllerNumber=1 scan=2800	11.6017
04833:3	2	V.N[+2465.894]KSGVL.G	HexNAc(6)Hex(5)Fuc(1)NeuAc(1)	N[+2466]	1028.43	3	3083.27	3083.26	0	3.4	30	NRagged	7.25	7.25	7.25	0.78	21	>Reverse >macFcRIIImut_I158V	2	adam_sample_1_1ul_3dec20.4992.4992.3	controllerType=0 controllerNumber=1 scan=4992	18.1531
06364:3	1	F.HN[+2448.878]ESL.I	HexNAc(6)Hex(4)NeuAc(2)	N[+2449]	1016.73	3	3048.17	3048.16	0	3.6	45	Specific	101.64	101.64	101.64	2.34	429	>macFcRIIImut_I158V	1	adam_sample_1_1ul_3dec20.6162.6162.3	controllerType=0 controllerNumber=1 scan=6162	21.4634
01339:3	1	L.VGSKN[+2012.745]VSSE.T	HexNAc(6)Hex(4)Fuc(1)	N[+2013]	973.74	3	2919.21	2919.2	0	2.6	159	Specific	35.7	35.7	35.7	2.16	429	>macFcRIIImut_I158V	1	adam_sample_1_1ul_3dec20.2351.2351.3	controllerType=0 controllerNumber=1 scan=2351	10.3146
00761:3	1	L.VGSKN[+2012.745]VSSE.T	HexNAc(6)Hex(4)Fuc(1)	N[+2013]	973.74	3	2919.21	2919.2	0	2.5	159	Specific	62.48	62.48	62.48	2.54	429	>macFcRIIImut_I158V	1	adam_sample_1_1ul_3dec20.1911.1911.3	controllerType=0 controllerNumber=1 scan=1911	9.0468
05565:3	1	Y.FIAAARVN[+1996.750]NSGE.Y	HexNAc(6)Hex(3)Fuc(2)	N[+1997]	1082.47	3	3245.39	3245.38	0	2.2	58	Specific	5.81	5.81	5.81	1.41	429	>macFcRIIImut_I158V	1	adam_sample_1_1ul_3dec20.5541.5541.3	controllerType=0 controllerNumber=1 scan=5541	19.735
02568:3	1	F.IAAARVN[+1996.750]NSGE.Y	HexNAc(6)Hex(3)Fuc(2)	N[+1997]	1033.45	3	3098.33	3098.32	0	3.4	59	Specific	17.64	17.64	17.64	2.12	429	>macFcRIIImut_I158V	1	adam_sample_1_1ul_3dec20.3197.3197.3	controllerType=0 controllerNumber=1 scan=3197	12.8132
02510:3	1	F.IAAARVN[+1996.750]NSGE.Y	HexNAc(6)Hex(3)Fuc(2)	N[+1997]	1033.44	3	3098.32	3098.32	0	1.7	59	Specific	24.67	24.67	24.67	2.07	429	>macFcRIIImut_I158V	1	adam_sample_1_1ul_3dec20.3158.3158.3	controllerType=0 controllerNumber=1 scan=3158	12.7137
04863:3	1	F.IAAARVN[+1996.750]NSGEY.R	HexNAc(6)Hex(3)Fuc(2)	N[+1997]	1087.8	3	3261.38	3261.38	0	-0.4	59	Specific	69.49	69.49	69.49	1.24	429	>macFcRIIImut_I158V	1	adam_sample_1_1ul_3dec20.5015.5015.3	controllerType=0 controllerNumber=1 scan=5015	18.2232
03227:3	1	F.C[+57.021]RGLVGSKN[+1996.750]VSSE.T	HexNAc(6)Hex(3)Fuc(2)	C[+57], N[+1997]	1130.49	3	3389.45	3389.44	0	1.4	155	Specific	221.73	221.73	221.73	2.2	429	>macFcRIIImut_I158V	1	adam_sample_1_1ul_3dec20.3655.3655.3	controllerType=0 controllerNumber=1 scan=3655	14.0854
01162:2	1	L.VGSKN[+1996.750]VSSE.T	HexNAc(6)Hex(3)Fuc(2)	N[+1997]	1452.11	2	2903.21	2903.2	0	3.5	159	Specific	109.92	109.92	109.92	2.89	429	>macFcRIIImut_I158V	1	adam_sample_1_1ul_3dec20.2216.2216.2	controllerType=0 controllerNumber=1 scan=2216	9.951
00771:2	1	L.VGSKN[+1996.750]VSSE.T	HexNAc(6)Hex(3)Fuc(2)	N[+1997]	1452.11	2	2903.21	2903.2	0	0.9	159	Specific	122.63	122.63	122.63	2.89	429	>macFcRIIImut_I158V	1	adam_sample_1_1ul_3dec20.1920.1920.2	controllerType=0 controllerNumber=1 scan=1920	9.0765
00655:3	1	L.VGSKN[+1996.750]VSSE.T	HexNAc(6)Hex(3)Fuc(2)	N[+1997]	968.407	3	2903.21	2903.2	0	0.9	159	Specific	188.45	188.45	188.45	3.5	429	>macFcRIIImut_I158V	1	adam_sample_1_1ul_3dec20.1825.1825.3	controllerType=0 controllerNumber=1 scan=1825	8.7995
00685:3	1	L.VGSKN[+1996.750]VSSE.T	HexNAc(6)Hex(3)Fuc(2)	N[+1997]	968.408	3	2903.21	2903.2	0	1.8	159	Specific	236.52	236.52	236.52	3.58	429	>macFcRIIImut_I158V	1	adam_sample_1_1ul_3dec20.1852.1852.3	controllerType=0 controllerNumber=1 scan=1852	8.8698
00894:3	1	L.VGSKN[+1996.750]VSSE.T	HexNAc(6)Hex(3)Fuc(2)	N[+1997]	968.407	3	2903.21	2903.2	0	0.8	159	Specific	340.86	340.86	340.86	4.48	429	>macFcRIIImut_I158V	1	adam_sample_1_1ul_3dec20.2022.2022.3	controllerType=0 controllerNumber=1 scan=2022	9.3746
01144:3	1	L.VGSKN[+1996.750]VSSE.T	HexNAc(6)Hex(3)Fuc(2)	N[+1997]	968.407	3	2903.21	2903.2	0	1.3	159	Specific	362.91	362.91	362.91	6.18	429	>macFcRIIImut_I158V	1	adam_sample_1_1ul_3dec20.2196.2196.3	controllerType=0 controllerNumber=1 scan=2196	9.8769
01364:3	1	W.FHN[+2432.884].E	HexNAc(6)Hex(3)Fuc(1)NeuAc(2)	N[+2433]	950.699	3	2850.08	2850.07	0	4.2	44	CRagged	60.63	60.63	60.63	2.2	429	>macFcRIIImut_I158V	1	adam_sample_1_1ul_3dec20.2370.2370.3	controllerType=0 controllerNumber=1 scan=2370	10.3633
02222:3	1	W.FHN[+2432.884].E	HexNAc(6)Hex(3)Fuc(1)NeuAc(2)	N[+2433]	950.696	3	2850.07	2850.07	0	0.7	44	CRagged	78.84	78.84	78.84	2.2	429	>macFcRIIImut_I158V	1	adam_sample_1_1ul_3dec20.2966.2966.3	controllerType=0 controllerNumber=1 scan=2966	12.1237
07028:3	2	E.SSVN[+2432.884]KSGVL.G	HexNAc(6)Hex(3)Fuc(1)NeuAc(2)	N[+2433]	1108.46	3	3323.37	3323.38	0	-2.1	27	Specific	7.18	7.18	7.18	2.09	21	>Reverse >macFcRIIImut_I158V	2	adam_sample_1_1ul_3dec20.6639.6639.3	controllerType=0 controllerNumber=1 scan=6639	22.8565
01246:2	1	H.N[+2141.788]E.S	HexNAc(6)Hex(3)Fuc(1)NeuAc(1)	N[+2142]	1202.45	2	2403.89	2403.89	0	0.4	46	NRagged	61.84	61.84	61.84	1.96	429	>macFcRIIImut_I158V	1	adam_sample_1_1ul_3dec20.2292.2292.2	controllerType=0 controllerNumber=1 scan=2292	10.1601
07199:3	1	Y.FIAAARVN[+2141.788]NSGE.Y	HexNAc(6)Hex(3)Fuc(1)NeuAc(1)	N[+2142]	1130.81	3	3390.43	3390.42	0	1.5	58	Specific	43.07	43.07	43.07	2.36	429	>macFcRIIImut_I158V	1	adam_sample_1_1ul_3dec20.6756.6756.3	controllerType=0 controllerNumber=1 scan=6756	23.2128
03803:3	1	F.IAAARVN[+2141.788]NSGE.Y	HexNAc(6)Hex(3)Fuc(1)NeuAc(1)	N[+2142]	1081.79	3	3243.36	3243.35	0	2.1	59	Specific	69.7	69.7	69.7	3.15	429	>macFcRIIImut_I158V	1	adam_sample_1_1ul_3dec20.4128.4128.3	controllerType=0 controllerNumber=1 scan=4128	15.5201
03788:3	1	F.IAAARVN[+2141.788]NSGE.Y	HexNAc(6)Hex(3)Fuc(1)NeuAc(1)	N[+2142]	1081.79	3	3243.36	3243.35	0	2.3	59	Specific	88.91	88.91	88.91	3.45	429	>macFcRIIImut_I158V	1	adam_sample_1_1ul_3dec20.4116.4116.3	controllerType=0 controllerNumber=1 scan=4116	15.4885
01617:3	1	L.VGSKN[+2141.788]VSSE.T	HexNAc(6)Hex(3)Fuc(1)NeuAc(1)	N[+2142]	1016.75	3	3048.25	3048.24	0	2.6	159	Specific	136.49	136.49	136.49	4.16	429	>macFcRIIImut_I158V	1	adam_sample_1_1ul_3dec20.2544.2544.3	controllerType=0 controllerNumber=1 scan=2544	10.8468
01926:3	1	L.VGSKN[+2141.788]VSSE.T	HexNAc(6)Hex(3)Fuc(1)NeuAc(1)	N[+2142]	1016.75	3	3048.25	3048.24	0	2	159	Specific	182.13	182.13	182.13	4.33	429	>macFcRIIImut_I158V	1	adam_sample_1_1ul_3dec20.2746.2746.3	controllerType=0 controllerNumber=1 scan=2746	11.432
01655:3	1	L.VGSKN[+2141.788]VSSE.T	HexNAc(6)Hex(3)Fuc(1)NeuAc(1)	N[+2142]	1016.75	3	3048.25	3048.24	0	2.1	159	Specific	247.57	228.42	228.42	4.88	429	>macFcRIIImut_I158V	1	adam_sample_1_1ul_3dec20.2571.2571.3	controllerType=0 controllerNumber=1 scan=2571	10.9197
02826:3	1	F.IAAARVN[+1850.693]NSGE.Y	HexNAc(6)Hex(3)Fuc(1)	N[+1851]	984.759	3	2952.26	2952.26	0	1.7	59	Specific	53.5	53.5	53.5	2.41	429	>macFcRIIImut_I158V	1	adam_sample_1_1ul_3dec20.3382.3382.3	controllerType=0 controllerNumber=1 scan=3382	13.3406
02653:3	1	F.IAAARVN[+1850.693]NSGE.Y	HexNAc(6)Hex(3)Fuc(1)	N[+1851]	984.76	3	2952.27	2952.26	0	3.2	59	Specific	69.97	69.97	69.97	2.42	429	>macFcRIIImut_I158V	1	adam_sample_1_1ul_3dec20.3247.3247.3	controllerType=0 controllerNumber=1 scan=3247	12.9439
00795:3	1	L.VGSKN[+1850.693]VSSE.T	HexNAc(6)Hex(3)Fuc(1)	N[+1851]	919.722	3	2757.15	2757.15	0	1.8	159	Specific	70.43	70.43	70.43	2.55	429	>macFcRIIImut_I158V	1	adam_sample_1_1ul_3dec20.1943.1943.3	controllerType=0 controllerNumber=1 scan=1943	9.1536
00769:3	1	L.VGSKN[+1850.693]VSSE.T	HexNAc(6)Hex(3)Fuc(1)	N[+1851]	919.72	3	2757.14	2757.15	0	-0.3	159	Specific	72.42	72.42	72.42	2.55	429	>macFcRIIImut_I158V	1	adam_sample_1_1ul_3dec20.1918.1918.3	controllerType=0 controllerNumber=1 scan=1918	9.0713
01537:3	1	L.VGSKN[+1850.693]VSSE.T	HexNAc(6)Hex(3)Fuc(1)	N[+1851]	919.721	3	2757.15	2757.15	0	1.2	159	Specific	150.56	150.56	150.56	3.35	429	>macFcRIIImut_I158V	1	adam_sample_1_1ul_3dec20.2481.2481.3	controllerType=0 controllerNumber=1 scan=2481	10.6773
01025:3	1	L.VGSKN[+1850.693]VSSE.T	HexNAc(6)Hex(3)Fuc(1)	N[+1851]	919.721	3	2757.15	2757.15	0	0.6	159	Specific	185.11	185.11	185.11	3.52	429	>macFcRIIImut_I158V	1	adam_sample_1_1ul_3dec20.2121.2121.3	controllerType=0 controllerNumber=1 scan=2121	9.6687
01252:3	1	L.VGSKN[+1850.693]VSSE.T	HexNAc(6)Hex(3)Fuc(1)	N[+1851]	919.721	3	2757.15	2757.15	0	1.2	159	Specific	201.88	201.88	201.88	3.52	429	>macFcRIIImut_I158V	1	adam_sample_1_1ul_3dec20.2297.2297.3	controllerType=0 controllerNumber=1 scan=2297	10.1733
01935:3	1	W.FHN[+2311.819]E.S	HexNAc(5)Hex(8)	N[+2312]	953.355	3	2858.05	2858.05	0	-0.3	44	Specific	1.05	1.05	1.05	1.96	429	>macFcRIIImut_I158V	1	adam_sample_1_1ul_3dec20.2756.2756.3	controllerType=0 controllerNumber=1 scan=2756	11.4652
01612:4	1	L.VGSKN[+2311.819]VSSE.T	HexNAc(5)Hex(8)	N[+2312]	805.322	4	3218.27	3218.27	0	-1.5	159	Specific	10.34	10.34	10.34	0.92	429	>macFcRIIImut_I158V	1	adam_sample_1_1ul_3dec20.2540.2540.4	controllerType=0 controllerNumber=1 scan=2540	10.8366
01574:3	1	L.VGSKN[+2311.819]VSSE.T	HexNAc(5)Hex(8)	N[+2312]	1073.42	3	3218.25	3218.27	0	-7	159	Specific	51.05	51.05	51.05	2.71	429	>macFcRIIImut_I158V	1	adam_sample_1_1ul_3dec20.2509.2509.3	controllerType=0 controllerNumber=1 scan=2509	10.7543
07845:3	1	F.IAAARVN[+2586.920]NSGE.Y	HexNAc(5)Hex(7)Fuc(1)NeuAc(1)	N[+2587]	1230.16	3	3688.48	3688.48	0	-1.3	59	Specific	5.28	5.28	5.28	2.17	429	>macFcRIIImut_I158V	1	adam_sample_1_1ul_3dec20.7349.7349.3	controllerType=0 controllerNumber=1 scan=7349	25.087
04445:4	1	L.VGSKN[+2586.920]VSSE.T	HexNAc(5)Hex(7)Fuc(1)NeuAc(1)	N[+2587]	874.096	4	3493.36	3493.37	0	-3.6	159	Specific	4.86	4.86	4.86	1.36	429	>macFcRIIImut_I158V	1	adam_sample_1_1ul_3dec20.4689.4689.4	controllerType=0 controllerNumber=1 scan=4689	17.1997
09605:4	2	E.SSVN[+2861.000]KSGVLGRC[+57.021]F.Y	HexNAc(5)Hex(6)NeuAc(3)	C[+57], N[+2861]	1068.43	4	4270.71	4271.72	-1	0.3	27	Specific	14.6	14.6	14.6	0.75	21	>Reverse >macFcRIIImut_I158V	2	adam_sample_1_1ul_3dec20.8842.8842.4	controllerType=0 controllerNumber=1 scan=8842	29.9148
08065:3	1	F.IAAARVN[+2569.905]NSGE.Y	HexNAc(5)Hex(6)NeuAc(2)	N[+2570]	1224.49	3	3671.47	3671.47	0	-0.3	59	Specific	18.22	18.22	18.22	2.06	429	>macFcRIIImut_I158V	1	adam_sample_1_1ul_3dec20.7537.7537.3	controllerType=0 controllerNumber=1 scan=7537	25.6633
08306:3	1	L.VGSKN[+2569.905]VSSE.T	HexNAc(5)Hex(6)NeuAc(2)	N[+2570]	1159.45	3	3476.35	3476.36	0	-2.8	159	Specific	9.53	9.53	9.53	2.29	429	>macFcRIIImut_I158V	1	adam_sample_1_1ul_3dec20.7742.7742.3	controllerType=0 controllerNumber=1 scan=7742	26.3321
08471:3	1	L.VGSKN[+2569.905]VSSE.T	HexNAc(5)Hex(6)NeuAc(2)	N[+2570]	1159.45	3	3476.34	3476.36	0	-6.1	159	Specific	16.19	16.19	16.19	2.29	429	>macFcRIIImut_I158V	1	adam_sample_1_1ul_3dec20.7889.7889.3	controllerType=0 controllerNumber=1 scan=7889	26.8396
08262:3	1	L.VGSKN[+2569.905]VSSE.T	HexNAc(5)Hex(6)NeuAc(2)	N[+2570]	1159.45	3	3476.34	3476.36	0	-4	159	Specific	16.59	16.59	16.59	2.29	429	>macFcRIIImut_I158V	1	adam_sample_1_1ul_3dec20.7701.7701.3	controllerType=0 controllerNumber=1 scan=7701	26.1948
07783:3	1	S.KN[+2569.905]VSSE.T	HexNAc(5)Hex(6)NeuAc(2)	N[+2570]	1078.42	3	3233.25	3233.24	0	4.8	162	NRagged	32.32	15.79	15.79	0.77	429	>macFcRIIImut_I158V	1	adam_sample_1_1ul_3dec20.7299.7299.3	controllerType=0 controllerNumber=1 scan=7299	24.9453
04087:4	2	V.N[+2569.905]KSGVL.G	HexNAc(5)Hex(6)NeuAc(2)	N[+2570]	797.571	4	3187.26	3187.27	0	-0.9	30	NRagged	32.12	32.12	32.12	0.75	21	>Reverse >macFcRIIImut_I158V	2	adam_sample_1_1ul_3dec20.4348.4348.4	controllerType=0 controllerNumber=1 scan=4348	16.1093
06541:3	1	F.IAAARVN[+2278.809]NSGEY.R	HexNAc(5)Hex(6)NeuAc(1)	N[+2279]	1181.82	3	3543.45	3543.44	0	3.1	59	Specific	62.54	62.54	62.54	2.34	429	>macFcRIIImut_I158V	1	adam_sample_1_1ul_3dec20.6282.6282.3	controllerType=0 controllerNumber=1 scan=6282	21.7831
07900:3	1	F.IAAARVN[+3299.174]N.S	HexNAc(5)Hex(6)Fuc(3)NeuAc(3)	N[+3299]	1376.56	3	4127.66	4127.64	0	3.2	59	CRagged	10.92	9.32	9.32	0.8	429	>macFcRIIImut_I158V	1	adam_sample_1_1ul_3dec20.7402.7402.3	controllerType=0 controllerNumber=1 scan=7402	25.2538
01541:3	1	W.FHN[+2425.887]E.S	HexNAc(5)Hex(6)Fuc(3)	N[+2426]	991.374	3	2972.11	2972.12	0	-3.6	44	Specific	115.11	54.65	54.65	2.29	429	>macFcRIIImut_I158V	1	adam_sample_1_1ul_3dec20.2485.2485.3	controllerType=0 controllerNumber=1 scan=2485	10.6899
01509:3	1	L.VGSKN[+2425.887]VSSE.T	HexNAc(5)Hex(6)Fuc(3)	N[+2426]	1111.45	3	3332.34	3332.34	0	-1.5	159	Specific	58.43	58.43	58.43	2.71	429	>macFcRIIImut_I158V	1	adam_sample_1_1ul_3dec20.2459.2459.3	controllerType=0 controllerNumber=1 scan=2459	10.6137
02708:3	1	F.HN[+2862.021]E.S	HexNAc(5)Hex(6)Fuc(2)NeuAc(2)	N[+2862]	1087.74	3	3261.19	3261.18	0	3.1	45	Specific	139.82	102.04	102.04	3.11	429	>macFcRIIImut_I158V	1	adam_sample_1_1ul_3dec20.3289.3289.3	controllerType=0 controllerNumber=1 scan=3289	13.0651
08998:3	1	F.IAAARVN[+2570.925]NSGE.Y	HexNAc(5)Hex(6)Fuc(2)NeuAc(1)	N[+2571]	1224.84	3	3672.5	3672.49	0	3.9	59	Specific	9.41	9.41	9.41	2.66	429	>macFcRIIImut_I158V	1	adam_sample_1_1ul_3dec20.8311.8311.3	controllerType=0 controllerNumber=1 scan=8311	28.1787
05445:3	1	L.VGSKN[+2570.925]VSSE.T	HexNAc(5)Hex(6)Fuc(2)NeuAc(1)	N[+2571]	1159.8	3	3477.37	3477.38	0	-2.1	159	Specific	5.95	5.95	5.95	0.89	429	>macFcRIIImut_I158V	1	adam_sample_1_1ul_3dec20.5461.5461.3	controllerType=0 controllerNumber=1 scan=5461	19.5183
01664:3	1	L.VGSKN[+2570.925]VSSE.T	HexNAc(5)Hex(6)Fuc(2)NeuAc(1)	N[+2571]	1159.8	3	3477.4	3477.38	0	5.3	159	Specific	61.37	61.37	61.37	3.31	429	>macFcRIIImut_I158V	1	adam_sample_1_1ul_3dec20.2578.2578.3	controllerType=0 controllerNumber=1 scan=2578	10.9376
08818:4	2	V.N[+3049.069]KSGVL.G	HexNAc(5)Hex(6)Fuc(1)NeuAc(3)Acetyl(1)	N[+3049]	917.364	4	3666.43	3666.43	0	0.8	30	NRagged	47.23	47.23	47.23	2.47	21	>Reverse >macFcRIIImut_I158V	2	adam_sample_1_1ul_3dec20.8158.8158.4	controllerType=0 controllerNumber=1 scan=8158	27.7021
11227:3	2	V.N[+3007.058]KSGVL.G	HexNAc(5)Hex(6)Fuc(1)NeuAc(3)	N[+3007]	1208.81	3	3624.41	3624.42	0	-1.6	30	NRagged	40.13	40.13	40.13	1.73	21	>Reverse >macFcRIIImut_I158V	2	adam_sample_1_1ul_3dec20.10187.10187.3	controllerType=0 controllerNumber=1 scan=10187	34.2248
02689:3	1	L.VGSKN[+2715.963]VSSE.T	HexNAc(5)Hex(6)Fuc(1)NeuAc(2)	N[+2716]	1208.15	3	3622.42	3622.42	0	1.7	159	Specific	11.78	11.78	11.78	2.81	429	>macFcRIIImut_I158V	1	adam_sample_1_1ul_3dec20.3271.3271.3	controllerType=0 controllerNumber=1 scan=3271	13.0137
03039:3	1	L.VGSKN[+2715.963]VSSE.T	HexNAc(5)Hex(6)Fuc(1)NeuAc(2)	N[+2716]	1208.14	3	3622.41	3622.42	0	-0.3	159	Specific	69.27	69.27	69.27	3.31	429	>macFcRIIImut_I158V	1	adam_sample_1_1ul_3dec20.3521.3521.3	controllerType=0 controllerNumber=1 scan=3521	13.7152
01961:3	2	V.N[+2715.963]KSGVL.G	HexNAc(5)Hex(6)Fuc(1)NeuAc(2)	N[+2716]	1111.78	3	3333.33	3333.32	0	3	30	NRagged	28.28	28.28	28.28	0.75	21	>Reverse >macFcRIIImut_I158V	2	adam_sample_1_1ul_3dec20.2779.2779.3	controllerType=0 controllerNumber=1 scan=2779	11.5402
01549:3	1	W.FHN[+2424.867]E.S	HexNAc(5)Hex(6)Fuc(1)NeuAc(1)	N[+2425]	991.037	3	2971.1	2971.1	0	-0.5	44	Specific	58.46	41.32	41.32	1.75	429	>macFcRIIImut_I158V	1	adam_sample_1_1ul_3dec20.2492.2492.3	controllerType=0 controllerNumber=1 scan=2492	10.7093
01166:3	1	W.FHN[+2424.867]E.S	HexNAc(5)Hex(6)Fuc(1)NeuAc(1)	N[+2425]	991.04	3	2971.1	2971.1	0	2.3	44	Specific	87.15	25.32	25.32	2.38	429	>macFcRIIImut_I158V	1	adam_sample_1_1ul_3dec20.2222.2222.3	controllerType=0 controllerNumber=1 scan=2222	9.9705
01367:3	1	L.VGSKN[+2424.867]VSSE.T	HexNAc(5)Hex(6)Fuc(1)NeuAc(1)	N[+2425]	1111.11	3	3331.33	3331.32	0	3	159	Specific	193.18	193.18	193.18	4.33	429	>macFcRIIImut_I158V	1	adam_sample_1_1ul_3dec20.2372.2372.3	controllerType=0 controllerNumber=1 scan=2372	10.3684
05310:3	1	Y.FIAAARVN[+2407.852]NSGE.Y	HexNAc(5)Hex(5)NeuAc(2)	N[+2408]	1219.5	3	3656.49	3656.48	0	2.1	58	Specific	17.24	17.24	17.24	2.36	429	>macFcRIIImut_I158V	1	adam_sample_1_1ul_3dec20.5353.5353.3	controllerType=0 controllerNumber=1 scan=5353	19.2199
05642:3	1	Y.FIAAARVN[+2407.852]NSGE.Y	HexNAc(5)Hex(5)NeuAc(2)	N[+2408]	1219.5	3	3656.49	3656.48	0	0.2	58	Specific	70.05	8.56	8.56	2.36	429	>macFcRIIImut_I158V	1	adam_sample_1_1ul_3dec20.5599.5599.3	controllerType=0 controllerNumber=1 scan=5599	19.8932
01491:3	1	W.FHN[+2263.835]E.S	HexNAc(5)Hex(5)Fuc(3)	N[+2264]	937.355	3	2810.05	2810.07	0	-5.6	44	Specific	163.72	99.13	99.13	2.54	429	>macFcRIIImut_I158V	1	adam_sample_1_1ul_3dec20.2444.2444.3	controllerType=0 controllerNumber=1 scan=2444	10.564
05169:3	1	A.RVN[+2699.968]NSGE.Y	HexNAc(5)Hex(5)Fuc(2)NeuAc(2)	N[+2700]	1159.12	3	3475.35	3475.34	0	3.3	63	NRagged	3.7	3.7	3.7	0.77	429	>macFcRIIImut_I158V	1	adam_sample_1_1ul_3dec20.5250.5250.3	controllerType=0 controllerNumber=1 scan=5250	18.9229
05429:3	1	A.RVN[+2699.968]NSGE.Y	HexNAc(5)Hex(5)Fuc(2)NeuAc(2)	N[+2700]	1159.12	3	3475.35	3475.34	0	3.9	63	NRagged	37.24	23.86	23.86	2.25	429	>macFcRIIImut_I158V	1	adam_sample_1_1ul_3dec20.5448.5448.3	controllerType=0 controllerNumber=1 scan=5448	19.4823
11423:3	1	L.VGSKN[+2699.968]VSSE.T	HexNAc(5)Hex(5)Fuc(2)NeuAc(2)	N[+2700]	1202.81	3	3606.41	3606.42	0	-3.1	159	Specific	5.97	5.97	5.97	2.29	429	>macFcRIIImut_I158V	1	adam_sample_1_1ul_3dec20.10353.10353.3	controllerType=0 controllerNumber=1 scan=10353	34.7606
11220:3	1	L.VGSKN[+2699.968]VSSE.T	HexNAc(5)Hex(5)Fuc(2)NeuAc(2)	N[+2700]	1202.81	3	3606.4	3606.42	0	-4.4	159	Specific	7.61	7.61	7.61	0.89	429	>macFcRIIImut_I158V	1	adam_sample_1_1ul_3dec20.10180.10180.3	controllerType=0 controllerNumber=1 scan=10180	34.2057
02019:3	2	V.N[+2699.968]KSGVL.G	HexNAc(5)Hex(5)Fuc(2)NeuAc(2)	N[+2700]	1106.45	3	3317.34	3317.33	0	2.5	30	NRagged	48.15	48.15	48.15	2.47	21	>Reverse >macFcRIIImut_I158V	2	adam_sample_1_1ul_3dec20.2825.2825.3	controllerType=0 controllerNumber=1 scan=2825	11.671
04215:3	1	F.IAAARVN[+2408.872]NSGE.Y	HexNAc(5)Hex(5)Fuc(2)NeuAc(1)	N[+2409]	1170.82	3	3510.45	3510.44	0	4.9	59	Specific	112.15	112.15	112.15	3.45	429	>macFcRIIImut_I158V	1	adam_sample_1_1ul_3dec20.4458.4458.3	controllerType=0 controllerNumber=1 scan=4458	16.4111
06584:3	1	F.IAAARVN[+2408.872]NSGEY.R	HexNAc(5)Hex(5)Fuc(2)NeuAc(1)	N[+2409]	1225.17	3	3673.51	3673.5	0	2.5	59	Specific	96.15	68.14	68.14	2.34	429	>macFcRIIImut_I158V	1	adam_sample_1_1ul_3dec20.6318.6318.3	controllerType=0 controllerNumber=1 scan=6318	21.8792
01223:3	1	L.VGSKN[+2117.777]VSSE.T	HexNAc(5)Hex(5)Fuc(2)	N[+2118]	1008.75	3	3024.23	3024.23	0	0	159	Specific	98.43	98.43	98.43	3.61	429	>macFcRIIImut_I158V	1	adam_sample_1_1ul_3dec20.2272.2272.3	controllerType=0 controllerNumber=1 scan=2272	10.1072
01510:3	1	L.VGSKN[+2117.777]VSSE.T	HexNAc(5)Hex(5)Fuc(2)	N[+2118]	1008.75	3	3024.24	3024.23	0	1.8	159	Specific	109.94	109.94	109.94	3.61	429	>macFcRIIImut_I158V	1	adam_sample_1_1ul_3dec20.2461.2461.3	controllerType=0 controllerNumber=1 scan=2461	10.6193
05248:3	1	F.IAAARVN[+2553.910]NSGE.Y	HexNAc(5)Hex(5)Fuc(1)NeuAc(2)	N[+2554]	1219.17	3	3655.49	3655.47	0	5.1	59	Specific	97.61	97.61	97.61	3.45	429	>macFcRIIImut_I158V	1	adam_sample_1_1ul_3dec20.5302.5302.3	controllerType=0 controllerNumber=1 scan=5302	19.0723
07930:3	1	F.IAAARVN[+2553.910]NSGEY.R	HexNAc(5)Hex(5)Fuc(1)NeuAc(2)	N[+2554]	1273.52	3	3818.55	3818.54	0	2.1	59	Specific	94.84	78.53	78.53	2.34	429	>macFcRIIImut_I158V	1	adam_sample_1_1ul_3dec20.7424.7424.3	controllerType=0 controllerNumber=1 scan=7424	25.3184
02960:3	1	L.VGSKN[+2553.910]VSSE.T	HexNAc(5)Hex(5)Fuc(1)NeuAc(2)	N[+2554]	1154.13	3	3460.37	3460.36	0	0.9	159	Specific	88.17	88.17	88.17	3.61	429	>macFcRIIImut_I158V	1	adam_sample_1_1ul_3dec20.3466.3466.3	controllerType=0 controllerNumber=1 scan=3466	13.5632
02209:3	2	V.N[+2553.910]KSGVL.G	HexNAc(5)Hex(5)Fuc(1)NeuAc(2)	N[+2554]	1057.77	3	3171.28	3171.27	0	4	30	NRagged	45.3	45.3	45.3	0.75	21	>Reverse >macFcRIIImut_I158V	2	adam_sample_1_1ul_3dec20.2954.2954.3	controllerType=0 controllerNumber=1 scan=2954	12.0809
01193:3	1	W.FHN[+2262.814]E.S	HexNAc(5)Hex(5)Fuc(1)NeuAc(1)	N[+2263]	937.024	3	2809.06	2809.05	0	4.1	44	Specific	156.25	91.17	91.17	3.11	429	>macFcRIIImut_I158V	1	adam_sample_1_1ul_3dec20.2247.2247.3	controllerType=0 controllerNumber=1 scan=2247	10.04
07169:3	1	Y.FIAAARVN[+2262.814]NSGE.Y	HexNAc(5)Hex(5)Fuc(1)NeuAc(1)	N[+2263]	1171.15	3	3511.44	3511.45	0	-2.9	58	Specific	53.1	31.9	31.9	1.98	429	>macFcRIIImut_I158V	1	adam_sample_1_1ul_3dec20.6727.6727.3	controllerType=0 controllerNumber=1 scan=6727	23.1138
07336:3	1	Y.FIAAARVN[+2262.814]NSGE.Y	HexNAc(5)Hex(5)Fuc(1)NeuAc(1)	N[+2263]	1171.16	3	3511.45	3511.45	0	1.8	58	Specific	66.66	66.66	66.66	2.8	429	>macFcRIIImut_I158V	1	adam_sample_1_1ul_3dec20.6886.6886.3	controllerType=0 controllerNumber=1 scan=6886	23.6284
07334:3	1	Y.FIAAARVN[+2262.814]NSGE.Y	HexNAc(5)Hex(5)Fuc(1)NeuAc(1)	N[+2263]	1171.16	3	3511.45	3511.45	0	1.8	58	Specific	73.12	73.12	73.12	2.8	429	>macFcRIIImut_I158V	1	adam_sample_1_1ul_3dec20.6884.6884.3	controllerType=0 controllerNumber=1 scan=6884	23.6232
09227:3	1	Y.FIAAARVN[+2262.814]NSGEY.R	HexNAc(5)Hex(5)Fuc(1)NeuAc(1)	N[+2263]	1225.51	3	3674.52	3674.51	0	2.2	58	Specific	75.62	41.99	41.99	0.77	429	>macFcRIIImut_I158V	1	adam_sample_1_1ul_3dec20.8488.8488.3	controllerType=0 controllerNumber=1 scan=8488	28.7122
04196:3	1	F.IAAARVN[+2262.814]NSGE.Y	HexNAc(5)Hex(5)Fuc(1)NeuAc(1)	N[+2263]	1122.13	3	3364.37	3364.38	0	-1.9	59	Specific	135.43	135.43	135.43	3.36	429	>macFcRIIImut_I158V	1	adam_sample_1_1ul_3dec20.4443.4443.3	controllerType=0 controllerNumber=1 scan=4443	16.3688
01561:3	1	L.VGSKN[+2262.814]VSSE.T	HexNAc(5)Hex(5)Fuc(1)NeuAc(1)	N[+2263]	1057.1	3	3169.29	3169.27	0	5.7	159	Specific	94.72	94.72	94.72	2	429	>macFcRIIImut_I158V	1	adam_sample_1_1ul_3dec20.2504.2504.3	controllerType=0 controllerNumber=1 scan=2504	10.7412
01927:3	1	L.VGSKN[+2262.814]VSSE.T	HexNAc(5)Hex(5)Fuc(1)NeuAc(1)	N[+2263]	1057.1	3	3169.28	3169.27	0	2.9	159	Specific	127.44	115.57	115.57	3.61	429	>macFcRIIImut_I158V	1	adam_sample_1_1ul_3dec20.2747.2747.3	controllerType=0 controllerNumber=1 scan=2747	11.4348
01524:3	1	L.VGSKN[+2262.814]VSSE.T	HexNAc(5)Hex(5)Fuc(1)NeuAc(1)	N[+2263]	1057.1	3	3169.28	3169.27	0	3	159	Specific	135.47	96.73	96.73	3.61	429	>macFcRIIImut_I158V	1	adam_sample_1_1ul_3dec20.2470.2470.3	controllerType=0 controllerNumber=1 scan=2470	10.6454
02234:3	1	L.VGSKN[+2262.814]VSSE.T	HexNAc(5)Hex(5)Fuc(1)NeuAc(1)	N[+2263]	1057.1	3	3169.27	3169.27	0	2.1	159	Specific	139.93	125.24	125.24	4.16	429	>macFcRIIImut_I158V	1	adam_sample_1_1ul_3dec20.2973.2973.3	controllerType=0 controllerNumber=1 scan=2973	12.1436
01981:3	1	L.VGSKN[+2262.814]VSSE.T	HexNAc(5)Hex(5)Fuc(1)NeuAc(1)	N[+2263]	1057.1	3	3169.28	3169.27	0	4.6	159	Specific	204.14	145.34	145.34	4.16	429	>macFcRIIImut_I158V	1	adam_sample_1_1ul_3dec20.2791.2791.3	controllerType=0 controllerNumber=1 scan=2791	11.5749
02937:3	1	F.IAAARVN[+1971.719]NSGE.Y	HexNAc(5)Hex(5)Fuc(1)	N[+1972]	1025.1	3	3073.29	3073.28	0	1.3	59	Specific	19.56	19.56	19.56	2.07	429	>macFcRIIImut_I158V	1	adam_sample_1_1ul_3dec20.3451.3451.3	controllerType=0 controllerNumber=1 scan=3451	13.5236
01245:3	1	L.VGSKN[+1971.719]VSSE.T	HexNAc(5)Hex(5)Fuc(1)	N[+1972]	960.063	3	2878.17	2878.17	0	0.9	159	Specific	86.04	86.04	86.04	2.81	429	>macFcRIIImut_I158V	1	adam_sample_1_1ul_3dec20.2291.2291.3	controllerType=0 controllerNumber=1 scan=2291	10.1575
06791:3	1	F.IAAARVN[+2245.799]NSGEY.R	HexNAc(5)Hex(4)NeuAc(2)	N[+2246]	1170.82	3	3510.44	3510.43	0	4.1	59	Specific	38.19	13.2	13.2	2.02	429	>macFcRIIImut_I158V	1	adam_sample_1_1ul_3dec20.6460.6460.3	controllerType=0 controllerNumber=1 scan=6460	22.285
01475:3	1	W.FHN[+1954.704]E.S	HexNAc(5)Hex(4)NeuAc(1)	N[+1955]	834.32	3	2500.94	2500.93	0	4.1	44	Specific	200.12	200.12	200.12	3.82	429	>macFcRIIImut_I158V	1	adam_sample_1_1ul_3dec20.2433.2433.3	controllerType=0 controllerNumber=1 scan=2433	10.5307
01160:3	1	W.FHN[+1954.704]E.S	HexNAc(5)Hex(4)NeuAc(1)	N[+1955]	834.32	3	2500.94	2500.93	0	4.2	44	Specific	237.4	205.67	205.67	3.9	429	>macFcRIIImut_I158V	1	adam_sample_1_1ul_3dec20.2215.2215.3	controllerType=0 controllerNumber=1 scan=2215	9.9484
05889:3	1	E.DQSTRWFHN[+1955.724]E.S	HexNAc(5)Hex(4)Fuc(2)	N[+1956]	1092.44	3	3275.3	3275.3	0	1.4	38	Specific	117.76	117.76	117.76	3.25	429	>macFcRIIImut_I158V	1	adam_sample_1_1ul_3dec20.5821.5821.3	controllerType=0 controllerNumber=1 scan=5821	20.5548
00878:3	1	W.FHN[+1955.724]E.S	HexNAc(5)Hex(4)Fuc(2)	N[+1956]	834.658	3	2501.96	2501.95	0	2.1	44	Specific	27.37	27.37	27.37	1.96	429	>macFcRIIImut_I158V	1	adam_sample_1_1ul_3dec20.2006.2006.3	controllerType=0 controllerNumber=1 scan=2006	9.328
00889:3	1	W.FHN[+1955.724]E.S	HexNAc(5)Hex(4)Fuc(2)	N[+1956]	834.658	3	2501.96	2501.95	0	1.4	44	Specific	143.01	143.01	143.01	3.65	429	>macFcRIIImut_I158V	1	adam_sample_1_1ul_3dec20.2015.2015.3	controllerType=0 controllerNumber=1 scan=2015	9.3522
00673:2	1	W.FHN[+1955.724]E.S	HexNAc(5)Hex(4)Fuc(2)	N[+1956]	1251.48	2	2501.96	2501.95	0	0.9	44	Specific	149.35	149.35	149.35	2.83	429	>macFcRIIImut_I158V	1	adam_sample_1_1ul_3dec20.1840.1840.2	controllerType=0 controllerNumber=1 scan=1840	8.8382
00593:3	1	W.FHN[+1955.724]E.S	HexNAc(5)Hex(4)Fuc(2)	N[+1956]	834.657	3	2501.96	2501.95	0	0.2	44	Specific	287.91	287.91	287.91	4.46	429	>macFcRIIImut_I158V	1	adam_sample_1_1ul_3dec20.1770.1770.3	controllerType=0 controllerNumber=1 scan=1770	8.6713
05524:3	1	Y.FIAAARVN[+1955.724]NSGE.Y	HexNAc(5)Hex(4)Fuc(2)	N[+1956]	1068.79	3	3204.37	3204.36	0	3.8	58	Specific	25.99	25.99	25.99	1.41	429	>macFcRIIImut_I158V	1	adam_sample_1_1ul_3dec20.5513.5513.3	controllerType=0 controllerNumber=1 scan=5513	19.6605
05301:3	1	Y.FIAAARVN[+1955.724]NSGE.Y	HexNAc(5)Hex(4)Fuc(2)	N[+1956]	1068.79	3	3204.36	3204.36	0	0.9	58	Specific	111.69	111.69	111.69	3.09	429	>macFcRIIImut_I158V	1	adam_sample_1_1ul_3dec20.5342.5342.3	controllerType=0 controllerNumber=1 scan=5342	19.1827
02482:3	1	F.IAAARVN[+1955.724]NSGE.Y	HexNAc(5)Hex(4)Fuc(2)	N[+1956]	1019.77	3	3057.29	3057.29	0	0.8	59	Specific	28.97	28.97	28.97	2.07	429	>macFcRIIImut_I158V	1	adam_sample_1_1ul_3dec20.3132.3132.3	controllerType=0 controllerNumber=1 scan=3132	12.6326
02740:3	1	F.IAAARVN[+1955.724]NSGE.Y	HexNAc(5)Hex(4)Fuc(2)	N[+1956]	1019.77	3	3057.3	3057.29	0	2.4	59	Specific	55.31	55.31	55.31	2.49	429	>macFcRIIImut_I158V	1	adam_sample_1_1ul_3dec20.3320.3320.3	controllerType=0 controllerNumber=1 scan=3320	13.1728
02489:3	1	F.IAAARVN[+1955.724]NSGE.Y	HexNAc(5)Hex(4)Fuc(2)	N[+1956]	1019.77	3	3057.29	3057.29	0	2	59	Specific	56.47	56.47	56.47	2.49	429	>macFcRIIImut_I158V	1	adam_sample_1_1ul_3dec20.3142.3142.3	controllerType=0 controllerNumber=1 scan=3142	12.6674
03020:3	1	F.IAAARVN[+1955.724]NSGE.Y	HexNAc(5)Hex(4)Fuc(2)	N[+1956]	1019.77	3	3057.3	3057.29	0	4.5	59	Specific	82.8	82.8	82.8	3.15	429	>macFcRIIImut_I158V	1	adam_sample_1_1ul_3dec20.3511.3511.3	controllerType=0 controllerNumber=1 scan=3511	13.6859
04656:3	1	F.IAAARVN[+1955.724]NSGEY.R	HexNAc(5)Hex(4)Fuc(2)	N[+1956]	1074.12	3	3220.36	3220.35	0	1.3	59	Specific	54.85	54.85	54.85	1.94	429	>macFcRIIImut_I158V	1	adam_sample_1_1ul_3dec20.4846.4846.3	controllerType=0 controllerNumber=1 scan=4846	17.7113
04875:3	1	F.IAAARVN[+1955.724]NSGEY.R	HexNAc(5)Hex(4)Fuc(2)	N[+1956]	1074.13	3	3220.36	3220.35	0	2.8	59	Specific	75.27	64.24	64.24	1.94	429	>macFcRIIImut_I158V	1	adam_sample_1_1ul_3dec20.5023.5023.3	controllerType=0 controllerNumber=1 scan=5023	18.2439
04909:3	1	F.IAAARVN[+1955.724]NSGEY.R	HexNAc(5)Hex(4)Fuc(2)	N[+1956]	1074.12	3	3220.35	3220.35	0	0.4	59	Specific	105.42	105.42	105.42	2.02	429	>macFcRIIImut_I158V	1	adam_sample_1_1ul_3dec20.5044.5044.3	controllerType=0 controllerNumber=1 scan=5044	18.2959
03194:3	1	F.C[+57.021]RGLVGSKN[+1955.724]VSSE.T	HexNAc(5)Hex(4)Fuc(2)	C[+57], N[+1956]	1116.81	3	3348.42	3348.41	0	1.4	155	Specific	255.05	255.05	255.05	2.59	429	>macFcRIIImut_I158V	1	adam_sample_1_1ul_3dec20.3625.3625.3	controllerType=0 controllerNumber=1 scan=3625	13.9923
01336:3	1	L.VGSKN[+1955.724]VSSE.T	HexNAc(5)Hex(4)Fuc(2)	N[+1956]	954.732	3	2862.18	2862.18	0	1.9	159	Specific	100.98	100.98	100.98	2.81	429	>macFcRIIImut_I158V	1	adam_sample_1_1ul_3dec20.2348.2348.3	controllerType=0 controllerNumber=1 scan=2348	10.3069
00844:3	1	L.VGSKN[+1955.724]VSSE.T	HexNAc(5)Hex(4)Fuc(2)	N[+1956]	954.731	3	2862.18	2862.18	0	0.9	159	Specific	136.45	136.45	136.45	3.35	429	>macFcRIIImut_I158V	1	adam_sample_1_1ul_3dec20.1983.1983.3	controllerType=0 controllerNumber=1 scan=1983	9.2633
01118:3	1	L.VGSKN[+1955.724]VSSE.T	HexNAc(5)Hex(4)Fuc(2)	N[+1956]	954.73	3	2862.18	2862.18	0	-0.5	159	Specific	354.43	354.43	354.43	5.32	429	>macFcRIIImut_I158V	1	adam_sample_1_1ul_3dec20.2170.2170.3	controllerType=0 controllerNumber=1 scan=2170	9.7929
00637:3	1	L.VGSKN[+1955.724]VSSE.T	HexNAc(5)Hex(4)Fuc(2)	N[+1956]	954.73	3	2862.18	2862.18	0	-0.2	159	Specific	430.6	430.6	430.6	6.02	429	>macFcRIIImut_I158V	1	adam_sample_1_1ul_3dec20.1808.1808.3	controllerType=0 controllerNumber=1 scan=1808	8.7542
00525:3	1	G.SKN[+1955.724]VSSE.T	HexNAc(5)Hex(4)Fuc(2)	N[+1956]	902.701	3	2706.09	2706.09	0	1	161	NRagged	12.38	12.38	12.38	0.8	429	>macFcRIIImut_I158V	1	adam_sample_1_1ul_3dec20.1725.1725.3	controllerType=0 controllerNumber=1 scan=1725	8.5627
02702:3	1	W.FHN[+2391.857]E.S	HexNAc(5)Hex(4)Fuc(1)NeuAc(2)	N[+2392]	980.038	3	2938.1	2938.09	0	3.6	44	Specific	151.54	138.01	138.01	3.65	429	>macFcRIIImut_I158V	1	adam_sample_1_1ul_3dec20.3282.3282.3	controllerType=0 controllerNumber=1 scan=3282	13.0426
02600:3	1	W.FHN[+2391.857]E.S	HexNAc(5)Hex(4)Fuc(1)NeuAc(2)	N[+2392]	980.034	3	2938.09	2938.09	0	-0.1	44	Specific	218.87	148.32	148.32	3.65	429	>macFcRIIImut_I158V	1	adam_sample_1_1ul_3dec20.3219.3219.3	controllerType=0 controllerNumber=1 scan=3219	12.8708
08986:3	1	Y.FIAAARVN[+2391.857]NSGE.Y	HexNAc(5)Hex(4)Fuc(1)NeuAc(2)	N[+2392]	1214.17	3	3640.5	3640.49	0	3.3	58	Specific	41.28	41.28	41.28	2.36	429	>macFcRIIImut_I158V	1	adam_sample_1_1ul_3dec20.8296.8296.3	controllerType=0 controllerNumber=1 scan=8296	28.1261
08984:3	1	Y.FIAAARVN[+2391.857]NSGE.Y	HexNAc(5)Hex(4)Fuc(1)NeuAc(2)	N[+2392]	1214.17	3	3640.5	3640.49	0	3.3	58	Specific	56.1	56.1	56.1	2.8	429	>macFcRIIImut_I158V	1	adam_sample_1_1ul_3dec20.8294.8294.3	controllerType=0 controllerNumber=1 scan=8294	28.1209
08778:3	1	Y.FIAAARVN[+2391.857]NSGE.Y	HexNAc(5)Hex(4)Fuc(1)NeuAc(2)	N[+2392]	1214.17	3	3640.49	3640.49	0	1.3	58	Specific	97.4	97.4	97.4	3.09	429	>macFcRIIImut_I158V	1	adam_sample_1_1ul_3dec20.8127.8127.3	controllerType=0 controllerNumber=1 scan=8127	27.6057
08684:4	1	Y.FIAAARVN[+2391.857]NSGE.Y	HexNAc(5)Hex(4)Fuc(1)NeuAc(2)	N[+2392]	910.88	4	3640.5	3640.49	0	2.6	58	Specific	101.41	101.41	101.41	3.09	429	>macFcRIIImut_I158V	1	adam_sample_1_1ul_3dec20.8049.8049.4	controllerType=0 controllerNumber=1 scan=8049	27.3633
10614:3	1	Y.FIAAARVN[+2391.857]NSGEY.R	HexNAc(5)Hex(4)Fuc(1)NeuAc(2)	N[+2392]	1268.53	3	3803.56	3803.55	0	2	58	Specific	73.32	1.39	1.39	0.77	429	>macFcRIIImut_I158V	1	adam_sample_1_1ul_3dec20.9694.9694.3	controllerType=0 controllerNumber=1 scan=9694	32.6782
10869:3	1	Y.FIAAARVN[+2391.857]NSGEY.R	HexNAc(5)Hex(4)Fuc(1)NeuAc(2)	N[+2392]	1268.53	3	3803.56	3803.55	0	1.8	58	Specific	102.14	33.17	33.17	0.77	429	>macFcRIIImut_I158V	1	adam_sample_1_1ul_3dec20.9892.9892.3	controllerType=0 controllerNumber=1 scan=9892	33.2639
06078:3	1	F.IAAARVN[+2391.857]NSGE.Y	HexNAc(5)Hex(4)Fuc(1)NeuAc(2)	N[+2392]	1165.15	3	3493.44	3493.42	0	4.7	59	Specific	52.69	52.69	52.69	3.15	429	>macFcRIIImut_I158V	1	adam_sample_1_1ul_3dec20.5946.5946.3	controllerType=0 controllerNumber=1 scan=5946	20.8944
05846:3	1	F.IAAARVN[+2391.857]NSGE.Y	HexNAc(5)Hex(4)Fuc(1)NeuAc(2)	N[+2392]	1165.15	3	3493.43	3493.42	0	2.6	59	Specific	110.49	110.49	110.49	3.45	429	>macFcRIIImut_I158V	1	adam_sample_1_1ul_3dec20.5781.5781.3	controllerType=0 controllerNumber=1 scan=5781	20.4351
05078:3	1	F.IAAARVN[+2391.857]NSGE.Y	HexNAc(5)Hex(4)Fuc(1)NeuAc(2)	N[+2392]	1165.15	3	3493.43	3493.42	0	1.5	59	Specific	161.68	160.11	160.11	3.99	429	>macFcRIIImut_I158V	1	adam_sample_1_1ul_3dec20.5187.5187.3	controllerType=0 controllerNumber=1 scan=5187	18.7515
05384:3	1	F.IAAARVN[+2391.857]NSGE.Y	HexNAc(5)Hex(4)Fuc(1)NeuAc(2)	N[+2392]	1165.15	3	3493.43	3493.42	0	2.1	59	Specific	163.67	150.52	150.52	3.17	429	>macFcRIIImut_I158V	1	adam_sample_1_1ul_3dec20.5409.5409.3	controllerType=0 controllerNumber=1 scan=5409	19.3742
05132:3	1	F.IAAARVN[+2391.857]NSGE.Y	HexNAc(5)Hex(4)Fuc(1)NeuAc(2)	N[+2392]	1165.15	3	3493.43	3493.42	0	3.8	59	Specific	164.15	164.15	164.15	3.34	429	>macFcRIIImut_I158V	1	adam_sample_1_1ul_3dec20.5227.5227.3	controllerType=0 controllerNumber=1 scan=5227	18.8593
08149:3	1	F.IAAARVN[+2391.857]NSGEY.R	HexNAc(5)Hex(4)Fuc(1)NeuAc(2)	N[+2392]	1219.5	3	3656.5	3656.48	0	2.8	59	Specific	77.11	43.3	43.3	2.02	429	>macFcRIIImut_I158V	1	adam_sample_1_1ul_3dec20.7614.7614.3	controllerType=0 controllerNumber=1 scan=7614	25.9021
07827:4	1	F.IAAARVN[+2391.857]NSGEY.R	HexNAc(5)Hex(4)Fuc(1)NeuAc(2)	N[+2392]	914.878	4	3656.49	3656.48	0	0.9	59	Specific	156.97	97.99	97.99	2.59	429	>macFcRIIImut_I158V	1	adam_sample_1_1ul_3dec20.7332.7332.4	controllerType=0 controllerNumber=1 scan=7332	25.0394
07953:3	1	F.IAAARVN[+2391.857]NSGEY.R	HexNAc(5)Hex(4)Fuc(1)NeuAc(2)	N[+2392]	1219.5	3	3656.49	3656.48	0	2.2	59	Specific	262.47	165.45	165.45	2.91	429	>macFcRIIImut_I158V	1	adam_sample_1_1ul_3dec20.7446.7446.3	controllerType=0 controllerNumber=1 scan=7446	25.3893
05504:4	1	F.C[+57.021]RGLVGSKN[+2391.857]VSSE.T	HexNAc(5)Hex(4)Fuc(1)NeuAc(2)	C[+57], N[+2392]	946.894	4	3784.55	3784.55	0	2	155	Specific	16.45	16.45	16.45	0.77	429	>macFcRIIImut_I158V	1	adam_sample_1_1ul_3dec20.5501.5501.4	controllerType=0 controllerNumber=1 scan=5501	19.6281
02704:3	1	L.VGSKN[+2391.857]VSSE.T	HexNAc(5)Hex(4)Fuc(1)NeuAc(2)	N[+2392]	1100.11	3	3298.32	3298.31	0	2.1	159	Specific	70.17	65.83	65.83	3.31	429	>macFcRIIImut_I158V	1	adam_sample_1_1ul_3dec20.3285.3285.3	controllerType=0 controllerNumber=1 scan=3285	13.0536
03015:3	1	L.VGSKN[+2391.857]VSSE.T	HexNAc(5)Hex(4)Fuc(1)NeuAc(2)	N[+2392]	1100.11	3	3298.31	3298.31	0	0	159	Specific	190.58	190.58	190.58	4.33	429	>macFcRIIImut_I158V	1	adam_sample_1_1ul_3dec20.3507.3507.3	controllerType=0 controllerNumber=1 scan=3507	13.6752
01178:3	1	W.FHN[+2100.761]E.S	HexNAc(5)Hex(4)Fuc(1)NeuAc(1)	N[+2101]	883.004	3	2647	2646.99	0	2.2	44	Specific	190.89	190.89	190.89	3.82	429	>macFcRIIImut_I158V	1	adam_sample_1_1ul_3dec20.2233.2233.3	controllerType=0 controllerNumber=1 scan=2233	10.0029
01972:3	1	W.FHN[+2100.761]E.S	HexNAc(5)Hex(4)Fuc(1)NeuAc(1)	N[+2101]	883.004	3	2647	2646.99	0	2.4	44	Specific	263.38	263.38	263.38	4.3	429	>macFcRIIImut_I158V	1	adam_sample_1_1ul_3dec20.2784.2784.3	controllerType=0 controllerNumber=1 scan=2784	11.5529
01731:3	1	W.FHN[+2100.761]E.S	HexNAc(5)Hex(4)Fuc(1)NeuAc(1)	N[+2101]	883.004	3	2647	2646.99	0	1.4	44	Specific	292.77	292.77	292.77	4.46	429	>macFcRIIImut_I158V	1	adam_sample_1_1ul_3dec20.2614.2614.3	controllerType=0 controllerNumber=1 scan=2614	11.033
01467:3	1	W.FHN[+2100.761]E.S	HexNAc(5)Hex(4)Fuc(1)NeuAc(1)	N[+2101]	883.004	3	2647	2646.99	0	1.9	44	Specific	313.74	313.74	313.74	4.46	429	>macFcRIIImut_I158V	1	adam_sample_1_1ul_3dec20.2428.2428.3	controllerType=0 controllerNumber=1 scan=2428	10.5176
07022:3	1	Y.FIAAARVN[+2100.761]NSGE.Y	HexNAc(5)Hex(4)Fuc(1)NeuAc(1)	N[+2101]	1117.14	3	3349.41	3349.39	0	4	58	Specific	36.89	36.89	36.89	2.36	429	>macFcRIIImut_I158V	1	adam_sample_1_1ul_3dec20.6631.6631.3	controllerType=0 controllerNumber=1 scan=6631	22.8319
04269:3	1	Y.FIAAARVN[+2100.761]NSGE.Y	HexNAc(5)Hex(4)Fuc(1)NeuAc(1)	N[+2101]	1117.13	3	3349.38	3349.39	0	-4	58	Specific	43.67	43.67	43.67	1.98	429	>macFcRIIImut_I158V	1	adam_sample_1_1ul_3dec20.4499.4499.3	controllerType=0 controllerNumber=1 scan=4499	16.5328
07330:3	1	Y.FIAAARVN[+2100.761]NSGE.Y	HexNAc(5)Hex(4)Fuc(1)NeuAc(1)	N[+2101]	1117.14	3	3349.4	3349.39	0	1.9	58	Specific	93.35	93.35	93.35	3.09	429	>macFcRIIImut_I158V	1	adam_sample_1_1ul_3dec20.6879.6879.3	controllerType=0 controllerNumber=1 scan=6879	23.607
09094:4	1	Y.FIAAARVN[+2100.761]NSGEY.R	HexNAc(5)Hex(4)Fuc(1)NeuAc(1)	N[+2101]	878.872	4	3512.47	3512.46	0	2.9	58	Specific	105.22	64.99	64.99	2.05	429	>macFcRIIImut_I158V	1	adam_sample_1_1ul_3dec20.8380.8380.4	controllerType=0 controllerNumber=1 scan=8380	28.3721
09318:3	1	Y.FIAAARVN[+2100.761]NSGEY.R	HexNAc(5)Hex(4)Fuc(1)NeuAc(1)	N[+2101]	1171.49	3	3512.46	3512.46	0	-0.8	58	Specific	134.71	63.52	63.52	2.05	429	>macFcRIIImut_I158V	1	adam_sample_1_1ul_3dec20.8566.8566.3	controllerType=0 controllerNumber=1 scan=8566	28.9482
03983:3	1	F.IAAARVN[+2100.761]NSGE.Y	HexNAc(5)Hex(4)Fuc(1)NeuAc(1)	N[+2101]	1068.12	3	3202.33	3202.33	0	2.5	59	Specific	109.56	109.56	109.56	2.66	429	>macFcRIIImut_I158V	1	adam_sample_1_1ul_3dec20.4257.4257.3	controllerType=0 controllerNumber=1 scan=4257	15.8582
04191:3	1	F.IAAARVN[+2100.761]NSGE.Y	HexNAc(5)Hex(4)Fuc(1)NeuAc(1)	N[+2101]	1068.12	3	3202.34	3202.33	0	3.4	59	Specific	132.93	132.93	132.93	3.19	429	>macFcRIIImut_I158V	1	adam_sample_1_1ul_3dec20.4440.4440.3	controllerType=0 controllerNumber=1 scan=4440	16.3611
04389:3	1	F.IAAARVN[+2100.761]NSGE.Y	HexNAc(5)Hex(4)Fuc(1)NeuAc(1)	N[+2101]	1068.11	3	3202.32	3202.33	0	-2.4	59	Specific	171.68	171.68	171.68	2.74	429	>macFcRIIImut_I158V	1	adam_sample_1_1ul_3dec20.4603.4603.3	controllerType=0 controllerNumber=1 scan=4603	16.8735
04387:3	1	F.IAAARVN[+2100.761]NSGE.Y	HexNAc(5)Hex(4)Fuc(1)NeuAc(1)	N[+2101]	1068.11	3	3202.32	3202.33	0	-2.4	59	Specific	187.26	187.26	187.26	3.53	429	>macFcRIIImut_I158V	1	adam_sample_1_1ul_3dec20.4602.4602.3	controllerType=0 controllerNumber=1 scan=4602	16.8707
06921:3	1	F.IAAARVN[+2100.761]NSGEY.R	HexNAc(5)Hex(4)Fuc(1)NeuAc(1)	N[+2101]	1122.47	3	3365.4	3365.39	0	3.3	59	Specific	113.81	38.84	38.84	2.02	429	>macFcRIIImut_I158V	1	adam_sample_1_1ul_3dec20.6558.6558.3	controllerType=0 controllerNumber=1 scan=6558	22.6047
06664:4	1	F.IAAARVN[+2100.761]NSGEY.R	HexNAc(5)Hex(4)Fuc(1)NeuAc(1)	N[+2101]	842.104	4	3365.39	3365.39	0	1	59	Specific	128.06	128.06	128.06	3.09	429	>macFcRIIImut_I158V	1	adam_sample_1_1ul_3dec20.6369.6369.4	controllerType=0 controllerNumber=1 scan=6369	22.0142
06426:3	1	F.IAAARVN[+2100.761]NSGEY.R	HexNAc(5)Hex(4)Fuc(1)NeuAc(1)	N[+2101]	1122.47	3	3365.39	3365.39	0	1.4	59	Specific	159.89	130.88	130.88	2.36	429	>macFcRIIImut_I158V	1	adam_sample_1_1ul_3dec20.6211.6211.3	controllerType=0 controllerNumber=1 scan=6211	21.5966
06702:3	1	F.IAAARVN[+2100.761]NSGEY.R	HexNAc(5)Hex(4)Fuc(1)NeuAc(1)	N[+2101]	1122.47	3	3365.4	3365.39	0	3.3	59	Specific	290.24	227.05	227.05	3.06	429	>macFcRIIImut_I158V	1	adam_sample_1_1ul_3dec20.6397.6397.3	controllerType=0 controllerNumber=1 scan=6397	22.1
03885:3	1	A.AARVN[+2100.761]NSGEY.R	HexNAc(5)Hex(4)Fuc(1)NeuAc(1)	N[+2101]	1061.09	3	3181.27	3181.27	0	-0.5	61	NRagged	50.77	50.77	50.77	2.3	429	>macFcRIIImut_I158V	1	adam_sample_1_1ul_3dec20.4188.4188.3	controllerType=0 controllerNumber=1 scan=4188	15.6789
03730:3	1	A.ARVN[+2100.761]NSGEY.R	HexNAc(5)Hex(4)Fuc(1)NeuAc(1)	N[+2101]	1037.42	3	3110.24	3110.23	0	4.4	62	NRagged	41.74	41.74	41.74	2.07	429	>macFcRIIImut_I158V	1	adam_sample_1_1ul_3dec20.4074.4074.3	controllerType=0 controllerNumber=1 scan=4074	15.3762
04280:3	1	F.C[+57.021]RGLVGSKN[+2100.761]VSSE.T	HexNAc(5)Hex(4)Fuc(1)NeuAc(1)	C[+57], N[+2101]	1165.16	3	3493.45	3493.45	0	0.8	155	Specific	243.93	243.93	243.93	2.5	429	>macFcRIIImut_I158V	1	adam_sample_1_1ul_3dec20.4512.4512.3	controllerType=0 controllerNumber=1 scan=4512	16.5685
02215:3	1	L.VGSKN[+2100.761]VSSE.T	HexNAc(5)Hex(4)Fuc(1)NeuAc(1)	N[+2101]	1003.08	3	3007.22	3007.21	0	0.3	159	Specific	189.19	182.94	182.94	4.33	429	>macFcRIIImut_I158V	1	adam_sample_1_1ul_3dec20.2960.2960.3	controllerType=0 controllerNumber=1 scan=2960	12.105
02120:3	1	L.VGSKN[+2100.761]VSSE.T	HexNAc(5)Hex(4)Fuc(1)NeuAc(1)	N[+2101]	1003.08	3	3007.24	3007.21	0	7.8	159	Specific	191.48	188.22	188.22	1.95	429	>macFcRIIImut_I158V	1	adam_sample_1_1ul_3dec20.2877.2877.3	controllerType=0 controllerNumber=1 scan=2877	11.8149
01584:3	1	L.VGSKN[+2100.761]VSSE.T	HexNAc(5)Hex(4)Fuc(1)NeuAc(1)	N[+2101]	1003.08	3	3007.22	3007.21	0	2.8	159	Specific	266.47	260.31	260.31	4.82	429	>macFcRIIImut_I158V	1	adam_sample_1_1ul_3dec20.2519.2519.3	controllerType=0 controllerNumber=1 scan=2519	10.7809
01871:3	1	L.VGSKN[+2100.761]VSSE.T	HexNAc(5)Hex(4)Fuc(1)NeuAc(1)	N[+2101]	1003.08	3	3007.22	3007.21	0	0.4	159	Specific	332.61	305.39	305.39	5.15	429	>macFcRIIImut_I158V	1	adam_sample_1_1ul_3dec20.2705.2705.3	controllerType=0 controllerNumber=1 scan=2705	11.2908
06690:3	1	S.KN[+2100.761]VSSE.T	HexNAc(5)Hex(4)Fuc(1)NeuAc(1)	N[+2101]	922.038	3	2764.1	2764.09	0	2.7	162	NRagged	19.88	19.88	19.88	0.8	429	>macFcRIIImut_I158V	1	adam_sample_1_1ul_3dec20.6384.6384.3	controllerType=0 controllerNumber=1 scan=6384	22.0593
06380:3	1	E.DQSTRWFHN[+1809.666]E.S	HexNAc(5)Hex(4)Fuc(1)	N[+1810]	1043.75	3	3129.24	3129.24	0	0.6	38	Specific	171.28	171.28	171.28	3.96	429	>macFcRIIImut_I158V	1	adam_sample_1_1ul_3dec20.6177.6177.3	controllerType=0 controllerNumber=1 scan=6177	21.5035
01663:3	1	W.FHN[+1809.666]E.S	HexNAc(5)Hex(4)Fuc(1)	N[+1810]	785.97	3	2355.9	2355.9	0	-0.5	44	Specific	62.57	51.79	51.79	2.16	429	>macFcRIIImut_I158V	1	adam_sample_1_1ul_3dec20.2577.2577.3	controllerType=0 controllerNumber=1 scan=2577	10.935
00815:3	1	W.FHN[+1809.666]E.S	HexNAc(5)Hex(4)Fuc(1)	N[+1810]	785.971	3	2355.9	2355.9	0	0.5	44	Specific	160.25	160.25	160.25	3.65	429	>macFcRIIImut_I158V	1	adam_sample_1_1ul_3dec20.1960.1960.3	controllerType=0 controllerNumber=1 scan=1960	9.2016
01297:3	1	W.FHN[+1809.666]E.S	HexNAc(5)Hex(4)Fuc(1)	N[+1810]	785.972	3	2355.9	2355.9	0	2.1	44	Specific	250.48	238.44	238.44	4.36	429	>macFcRIIImut_I158V	1	adam_sample_1_1ul_3dec20.2321.2321.3	controllerType=0 controllerNumber=1 scan=2321	10.2356
00598:3	1	W.FHN[+1809.666]E.S	HexNAc(5)Hex(4)Fuc(1)	N[+1810]	785.97	3	2355.9	2355.9	0	-0.2	44	Specific	270.95	270.95	270.95	3.48	429	>macFcRIIImut_I158V	1	adam_sample_1_1ul_3dec20.1775.1775.3	controllerType=0 controllerNumber=1 scan=1775	8.6801
01071:3	1	W.FHN[+1809.666]E.S	HexNAc(5)Hex(4)Fuc(1)	N[+1810]	785.971	3	2355.9	2355.9	0	0.6	44	Specific	296.33	296.33	296.33	4.46	429	>macFcRIIImut_I158V	1	adam_sample_1_1ul_3dec20.2141.2141.3	controllerType=0 controllerNumber=1 scan=2141	9.7201
01109:2	1	W.FHN[+1809.666]E.S	HexNAc(5)Hex(4)Fuc(1)	N[+1810]	1178.45	2	2355.9	2355.9	0	0.8	44	Specific	326.78	307.4	307.4	4.61	429	>macFcRIIImut_I158V	1	adam_sample_1_1ul_3dec20.2161.2161.2	controllerType=0 controllerNumber=1 scan=2161	9.769
00617:2	1	W.FHN[+1809.666]E.S	HexNAc(5)Hex(4)Fuc(1)	N[+1810]	1178.45	2	2355.9	2355.9	0	0.5	44	Specific	397.13	334.13	334.13	4.8	429	>macFcRIIImut_I158V	1	adam_sample_1_1ul_3dec20.1791.1791.2	controllerType=0 controllerNumber=1 scan=1791	8.7089
05668:3	1	Y.FIAAARVN[+1809.666]NSGE.Y	HexNAc(5)Hex(4)Fuc(1)	N[+1810]	1020.11	3	3058.31	3058.3	0	2.1	58	Specific	71.62	71.62	71.62	2.15	429	>macFcRIIImut_I158V	1	adam_sample_1_1ul_3dec20.5626.5626.3	controllerType=0 controllerNumber=1 scan=5626	19.9671
02578:3	1	F.IAAARVN[+1809.666]NSGE.Y	HexNAc(5)Hex(4)Fuc(1)	N[+1810]	971.083	3	2911.24	2911.23	0	1.7	59	Specific	64.35	64.35	64.35	2.41	429	>macFcRIIImut_I158V	1	adam_sample_1_1ul_3dec20.3202.3202.3	controllerType=0 controllerNumber=1 scan=3202	12.8262
02825:3	1	F.IAAARVN[+1809.666]NSGE.Y	HexNAc(5)Hex(4)Fuc(1)	N[+1810]	971.085	3	2911.24	2911.23	0	2.9	59	Specific	72.59	72.59	72.59	2.49	429	>macFcRIIImut_I158V	1	adam_sample_1_1ul_3dec20.3380.3380.3	controllerType=0 controllerNumber=1 scan=3380	13.335
03120:3	1	F.IAAARVN[+1809.666]NSGE.Y	HexNAc(5)Hex(4)Fuc(1)	N[+1810]	971.084	3	2911.24	2911.23	0	1.9	59	Specific	206.27	206.27	206.27	3.42	429	>macFcRIIImut_I158V	1	adam_sample_1_1ul_3dec20.3574.3574.3	controllerType=0 controllerNumber=1 scan=3574	13.8548
04946:3	1	F.IAAARVN[+1809.666]NSGEY.R	HexNAc(5)Hex(4)Fuc(1)	N[+1810]	1025.44	3	3074.3	3074.29	0	1.6	59	Specific	160.47	141.76	141.76	2.37	429	>macFcRIIImut_I158V	1	adam_sample_1_1ul_3dec20.5073.5073.3	controllerType=0 controllerNumber=1 scan=5073	18.3916
03476:3	1	F.C[+57.021]RGLVGSKN[+1809.666]VSSE.T	HexNAc(5)Hex(4)Fuc(1)	C[+57], N[+1810]	1068.12	3	3202.36	3202.36	0	0.8	155	Specific	156.94	156.94	156.94	2.64	429	>macFcRIIImut_I158V	1	adam_sample_1_1ul_3dec20.3888.3888.3	controllerType=0 controllerNumber=1 scan=3888	14.8329
03328:3	1	F.C[+57.021]RGLVGSKN[+1809.666]VSSE.T	HexNAc(5)Hex(4)Fuc(1)	C[+57], N[+1810]	1068.12	3	3202.36	3202.36	0	0	155	Specific	223.18	223.18	223.18	2.21	429	>macFcRIIImut_I158V	1	adam_sample_1_1ul_3dec20.3735.3735.3	controllerType=0 controllerNumber=1 scan=3735	14.3235
00743:3	1	L.VGSKN[+1809.666]VSSE.T	HexNAc(5)Hex(4)Fuc(1)	N[+1810]	906.048	3	2716.13	2716.12	0	3.7	159	Specific	110.58	110.58	110.58	3.61	429	>macFcRIIImut_I158V	1	adam_sample_1_1ul_3dec20.1896.1896.3	controllerType=0 controllerNumber=1 scan=1896	9.0042
00942:3	1	L.VGSKN[+1809.666]VSSE.T	HexNAc(5)Hex(4)Fuc(1)	N[+1810]	906.045	3	2716.12	2716.12	0	0.2	159	Specific	250.47	250.47	250.47	4.82	429	>macFcRIIImut_I158V	1	adam_sample_1_1ul_3dec20.2061.2061.3	controllerType=0 controllerNumber=1 scan=2061	9.5066
01384:2	1	L.VGSKN[+1809.666]VSSE.T	HexNAc(5)Hex(4)Fuc(1)	N[+1810]	1358.56	2	2716.12	2716.12	0	-0.5	159	Specific	275.6	197.26	197.26	3.96	429	>macFcRIIImut_I158V	1	adam_sample_1_1ul_3dec20.2381.2381.2	controllerType=0 controllerNumber=1 scan=2381	10.3925
01187:3	1	L.VGSKN[+1809.666]VSSE.T	HexNAc(5)Hex(4)Fuc(1)	N[+1810]	906.046	3	2716.12	2716.12	0	1.7	159	Specific	280.98	253.7	253.7	4.06	429	>macFcRIIImut_I158V	1	adam_sample_1_1ul_3dec20.2242.2242.3	controllerType=0 controllerNumber=1 scan=2242	10.0267
01476:3	1	L.VGSKN[+1809.666]VSSE.T	HexNAc(5)Hex(4)Fuc(1)	N[+1810]	906.046	3	2716.12	2716.12	0	1.3	159	Specific	324.14	222.12	222.12	5.13	429	>macFcRIIImut_I158V	1	adam_sample_1_1ul_3dec20.2435.2435.3	controllerType=0 controllerNumber=1 scan=2435	10.5363
00542:3	1	G.SKN[+1809.666]VSSE.T	HexNAc(5)Hex(4)Fuc(1)	N[+1810]	854.016	3	2560.03	2560.03	0	1.3	161	NRagged	74.86	74.86	74.86	2.06	429	>macFcRIIImut_I158V	1	adam_sample_1_1ul_3dec20.1738.1738.3	controllerType=0 controllerNumber=1 scan=1738	8.5995
00748:2	1	W.FHN[+1663.608]E.S	HexNAc(5)Hex(4)	N[+1664]	1105.42	2	2209.84	2209.84	0	1.6	44	Specific	127.19	127.19	127.19	3.63	429	>macFcRIIImut_I158V	1	adam_sample_1_1ul_3dec20.1902.1902.2	controllerType=0 controllerNumber=1 scan=1902	9.0201
00812:3	1	W.FHN[+1663.608]E.S	HexNAc(5)Hex(4)	N[+1664]	737.285	3	2209.84	2209.84	0	0.6	44	Specific	183.09	183.09	183.09	3.82	429	>macFcRIIImut_I158V	1	adam_sample_1_1ul_3dec20.1957.1957.3	controllerType=0 controllerNumber=1 scan=1957	9.1935
00604:3	1	W.FHN[+1663.608]E.S	HexNAc(5)Hex(4)	N[+1664]	737.285	3	2209.84	2209.84	0	0.2	44	Specific	274.3	274.3	274.3	4.3	429	>macFcRIIImut_I158V	1	adam_sample_1_1ul_3dec20.1779.1779.3	controllerType=0 controllerNumber=1 scan=1779	8.6864
05400:3	1	Y.FIAAARVN[+1793.671]NSGE.Y	HexNAc(5)Hex(3)Fuc(2)	N[+1794]	1014.77	3	3042.31	3042.3	0	0.6	58	Specific	67.8	67.8	67.8	2.15	429	>macFcRIIImut_I158V	1	adam_sample_1_1ul_3dec20.5423.5423.3	controllerType=0 controllerNumber=1 scan=5423	19.4118
05656:3	1	Y.FIAAARVN[+1793.671]NSGE.Y	HexNAc(5)Hex(3)Fuc(2)	N[+1794]	1014.77	3	3042.3	3042.3	0	-1.4	58	Specific	72.17	72.17	72.17	0.86	429	>macFcRIIImut_I158V	1	adam_sample_1_1ul_3dec20.5611.5611.3	controllerType=0 controllerNumber=1 scan=5611	19.9259
02487:3	1	F.IAAARVN[+1793.671]NSGE.Y	HexNAc(5)Hex(3)Fuc(2)	N[+1794]	965.753	3	2895.24	2895.24	0	2.4	59	Specific	50.52	50.52	50.52	2.42	429	>macFcRIIImut_I158V	1	adam_sample_1_1ul_3dec20.3139.3139.3	controllerType=0 controllerNumber=1 scan=3139	12.6564
02735:3	1	F.IAAARVN[+1793.671]NSGE.Y	HexNAc(5)Hex(3)Fuc(2)	N[+1794]	965.755	3	2895.25	2895.24	0	4.5	59	Specific	129.11	129.11	129.11	3.28	429	>macFcRIIImut_I158V	1	adam_sample_1_1ul_3dec20.3316.3316.3	controllerType=0 controllerNumber=1 scan=3316	13.162
04639:3	1	F.IAAARVN[+1793.671]NSGEY.R	HexNAc(5)Hex(3)Fuc(2)	N[+1794]	1020.11	3	3058.3	3058.3	0	1.6	59	Specific	46.21	46.21	46.21	1.94	429	>macFcRIIImut_I158V	1	adam_sample_1_1ul_3dec20.4835.4835.3	controllerType=0 controllerNumber=1 scan=4835	17.6752
03263:3	1	F.C[+57.021]RGLVGSKN[+1793.671]VSSE.T	HexNAc(5)Hex(3)Fuc(2)	C[+57], N[+1794]	1062.79	3	3186.36	3186.36	0	1	155	Specific	242.42	242.42	242.42	2.55	429	>macFcRIIImut_I158V	1	adam_sample_1_1ul_3dec20.3684.3684.3	controllerType=0 controllerNumber=1 scan=3684	14.1696
01251:3	1	L.VGSKN[+1793.671]VSSE.T	HexNAc(5)Hex(3)Fuc(2)	N[+1794]	900.714	3	2700.13	2700.12	0	1.7	159	Specific	11.8	11.8	11.8	2.16	429	>macFcRIIImut_I158V	1	adam_sample_1_1ul_3dec20.2295.2295.3	controllerType=0 controllerNumber=1 scan=2295	10.1677
00872:3	1	L.VGSKN[+1793.671]VSSE.T	HexNAc(5)Hex(3)Fuc(2)	N[+1794]	900.714	3	2700.13	2700.12	0	1.8	159	Specific	184.55	184.55	184.55	3.52	429	>macFcRIIImut_I158V	1	adam_sample_1_1ul_3dec20.2003.2003.3	controllerType=0 controllerNumber=1 scan=2003	9.3204
00730:2	1	L.VGSKN[+1793.671]VSSE.T	HexNAc(5)Hex(3)Fuc(2)	N[+1794]	1350.57	2	2700.13	2700.12	0	1.4	159	Specific	202.87	202.87	202.87	3.59	429	>macFcRIIImut_I158V	1	adam_sample_1_1ul_3dec20.1884.1884.2	controllerType=0 controllerNumber=1 scan=1884	8.9657
01131:3	1	L.VGSKN[+1793.671]VSSE.T	HexNAc(5)Hex(3)Fuc(2)	N[+1794]	900.714	3	2700.13	2700.12	0	1.5	159	Specific	287.56	287.56	287.56	4.97	429	>macFcRIIImut_I158V	1	adam_sample_1_1ul_3dec20.2182.2182.3	controllerType=0 controllerNumber=1 scan=2182	9.8254
00665:3	1	L.VGSKN[+1793.671]VSSE.T	HexNAc(5)Hex(3)Fuc(2)	N[+1794]	900.712	3	2700.12	2700.12	0	-0.3	159	Specific	379.12	379.12	379.12	6.18	429	>macFcRIIImut_I158V	1	adam_sample_1_1ul_3dec20.1832.1832.3	controllerType=0 controllerNumber=1 scan=1832	8.8166
00531:3	1	G.SKN[+1793.671]VSSE.T	HexNAc(5)Hex(3)Fuc(2)	N[+1794]	848.684	3	2544.04	2544.03	0	1	161	NRagged	46.79	46.79	46.79	2.06	429	>macFcRIIImut_I158V	1	adam_sample_1_1ul_3dec20.1731.1731.3	controllerType=0 controllerNumber=1 scan=1731	8.5818
01530:3	1	W.FHN[+1938.709]E.S	HexNAc(5)Hex(3)Fuc(1)NeuAc(1)	N[+1939]	828.985	3	2484.94	2484.94	0	0.5	44	Specific	170.5	170.5	170.5	3.82	429	>macFcRIIImut_I158V	1	adam_sample_1_1ul_3dec20.2473.2473.3	controllerType=0 controllerNumber=1 scan=2473	10.6529
07078:3	1	Y.FIAAARVN[+1938.709]NSGE.Y	HexNAc(5)Hex(3)Fuc(1)NeuAc(1)	N[+1939]	1063.12	3	3187.34	3187.34	0	0.7	58	Specific	48.61	48.61	48.61	2.8	429	>macFcRIIImut_I158V	1	adam_sample_1_1ul_3dec20.6671.6671.3	controllerType=0 controllerNumber=1 scan=6671	22.9426
07214:3	1	Y.FIAAARVN[+1938.709]NSGE.Y	HexNAc(5)Hex(3)Fuc(1)NeuAc(1)	N[+1939]	1063.12	3	3187.35	3187.34	0	3.7	58	Specific	79	79	79	2.16	429	>macFcRIIImut_I158V	1	adam_sample_1_1ul_3dec20.6768.6768.3	controllerType=0 controllerNumber=1 scan=6768	23.2464
03943:3	1	F.IAAARVN[+1938.709]NSGE.Y	HexNAc(5)Hex(3)Fuc(1)NeuAc(1)	N[+1939]	1014.1	3	3040.28	3040.27	0	2.5	59	Specific	183.9	183.9	183.9	3.35	429	>macFcRIIImut_I158V	1	adam_sample_1_1ul_3dec20.4231.4231.3	controllerType=0 controllerNumber=1 scan=4231	15.7911
06156:3	1	F.IAAARVN[+1938.709]NSGEY.R	HexNAc(5)Hex(3)Fuc(1)NeuAc(1)	N[+1939]	1068.45	3	3203.35	3203.34	0	3.2	59	Specific	94.01	94.01	94.01	2.02	429	>macFcRIIImut_I158V	1	adam_sample_1_1ul_3dec20.6007.6007.3	controllerType=0 controllerNumber=1 scan=6007	21.0559
06405:3	1	F.IAAARVN[+1938.709]NSGEY.R	HexNAc(5)Hex(3)Fuc(1)NeuAc(1)	N[+1939]	1068.45	3	3203.34	3203.34	0	2.6	59	Specific	159.96	159.96	159.96	2.37	429	>macFcRIIImut_I158V	1	adam_sample_1_1ul_3dec20.6198.6198.3	controllerType=0 controllerNumber=1 scan=6198	21.5623
03623:3	1	A.AARVN[+1938.709]NSGEY.R	HexNAc(5)Hex(3)Fuc(1)NeuAc(1)	N[+1939]	1007.08	3	3019.22	3019.22	0	2	61	NRagged	90.04	90.04	90.04	2.54	429	>macFcRIIImut_I158V	1	adam_sample_1_1ul_3dec20.4000.4000.3	controllerType=0 controllerNumber=1 scan=4000	15.1661
04243:4	1	F.C[+57.021]RGLVGSKN[+1938.709]VSSE.T	HexNAc(5)Hex(3)Fuc(1)NeuAc(1)	C[+57], N[+1939]	833.607	4	3331.41	3331.4	0	2.1	155	Specific	104.81	104.81	104.81	2.23	429	>macFcRIIImut_I158V	1	adam_sample_1_1ul_3dec20.4477.4477.4	controllerType=0 controllerNumber=1 scan=4477	16.4652
04263:3	1	F.C[+57.021]RGLVGSKN[+1938.709]VSSE.T	HexNAc(5)Hex(3)Fuc(1)NeuAc(1)	C[+57], N[+1939]	1111.14	3	3331.41	3331.4	0	2.5	155	Specific	241.51	241.51	241.51	3.32	429	>macFcRIIImut_I158V	1	adam_sample_1_1ul_3dec20.4493.4493.3	controllerType=0 controllerNumber=1 scan=4493	16.5144
01606:3	1	L.VGSKN[+1938.709]VSSE.T	HexNAc(5)Hex(3)Fuc(1)NeuAc(1)	N[+1939]	949.061	3	2845.17	2845.16	0	2.4	159	Specific	124.78	124.78	124.78	4.16	429	>macFcRIIImut_I158V	1	adam_sample_1_1ul_3dec20.2536.2536.3	controllerType=0 controllerNumber=1 scan=2536	10.8265
01885:3	1	L.VGSKN[+1938.709]VSSE.T	HexNAc(5)Hex(3)Fuc(1)NeuAc(1)	N[+1939]	949.061	3	2845.17	2845.16	0	2.6	159	Specific	254.26	242.64	242.64	4.82	429	>macFcRIIImut_I158V	1	adam_sample_1_1ul_3dec20.2716.2716.3	controllerType=0 controllerNumber=1 scan=2716	11.3294
06568:3	1	E.DQSTRWFHN[+1647.613]E.S	HexNAc(5)Hex(3)Fuc(1)	N[+1648]	989.736	3	2967.19	2967.19	0	1.7	38	Specific	219.22	219.22	219.22	3.22	429	>macFcRIIImut_I158V	1	adam_sample_1_1ul_3dec20.6304.6304.3	controllerType=0 controllerNumber=1 scan=6304	21.8427
00853:3	1	W.FHN[+1647.613]E.S	HexNAc(5)Hex(3)Fuc(1)	N[+1648]	731.951	3	2193.84	2193.84	0	-2.6	44	Specific	113.45	113.45	113.45	2.54	429	>macFcRIIImut_I158V	1	adam_sample_1_1ul_3dec20.1987.1987.3	controllerType=0 controllerNumber=1 scan=1987	9.2742
01613:3	1	W.FHN[+1647.613]E.S	HexNAc(5)Hex(3)Fuc(1)	N[+1648]	731.954	3	2193.85	2193.84	0	1.2	44	Specific	132.36	132.36	132.36	3.65	429	>macFcRIIImut_I158V	1	adam_sample_1_1ul_3dec20.2541.2541.3	controllerType=0 controllerNumber=1 scan=2541	10.8391
00929:2	1	W.FHN[+1647.613]E.S	HexNAc(5)Hex(3)Fuc(1)	N[+1648]	1097.43	2	2193.85	2193.84	0	0.5	44	Specific	206.67	206.67	206.67	3.88	429	>macFcRIIImut_I158V	1	adam_sample_1_1ul_3dec20.2052.2052.2	controllerType=0 controllerNumber=1 scan=2052	9.4772
01331:3	1	W.FHN[+1647.613]E.S	HexNAc(5)Hex(3)Fuc(1)	N[+1648]	731.955	3	2193.85	2193.84	0	3	44	Specific	259.56	259.56	259.56	4.3	429	>macFcRIIImut_I158V	1	adam_sample_1_1ul_3dec20.2345.2345.3	controllerType=0 controllerNumber=1 scan=2345	10.2994
00620:3	1	W.FHN[+1647.613]E.S	HexNAc(5)Hex(3)Fuc(1)	N[+1648]	731.952	3	2193.84	2193.84	0	-1.1	44	Specific	283.74	283.74	283.74	3.83	429	>macFcRIIImut_I158V	1	adam_sample_1_1ul_3dec20.1793.1793.3	controllerType=0 controllerNumber=1 scan=1793	8.714
01117:3	1	W.FHN[+1647.613]E.S	HexNAc(5)Hex(3)Fuc(1)	N[+1648]	731.954	3	2193.85	2193.84	0	1.1	44	Specific	288.49	288.49	288.49	4.46	429	>macFcRIIImut_I158V	1	adam_sample_1_1ul_3dec20.2169.2169.3	controllerType=0 controllerNumber=1 scan=2169	9.7903
01174:2	1	W.FHN[+1647.613]E.S	HexNAc(5)Hex(3)Fuc(1)	N[+1648]	1097.43	2	2193.85	2193.84	0	2	44	Specific	355.19	355.19	355.19	4.78	429	>macFcRIIImut_I158V	1	adam_sample_1_1ul_3dec20.2228.2228.2	controllerType=0 controllerNumber=1 scan=2228	9.9896
00618:2	1	W.FHN[+1647.613]E.S	HexNAc(5)Hex(3)Fuc(1)	N[+1648]	1097.42	2	2193.84	2193.84	0	-1	44	Specific	367.01	367.01	367.01	5.65	429	>macFcRIIImut_I158V	1	adam_sample_1_1ul_3dec20.1792.1792.2	controllerType=0 controllerNumber=1 scan=1792	8.7115
05582:3	1	Y.FIAAARVN[+1647.613]NSGE.Y	HexNAc(5)Hex(3)Fuc(1)	N[+1648]	966.086	3	2896.24	2896.25	0	-0.7	58	Specific	48.41	48.41	48.41	2.16	429	>macFcRIIImut_I158V	1	adam_sample_1_1ul_3dec20.5555.5555.3	controllerType=0 controllerNumber=1 scan=5555	19.7719
05787:3	1	Y.FIAAARVN[+1647.613]NSGE.Y	HexNAc(5)Hex(3)Fuc(1)	N[+1648]	966.088	3	2896.25	2896.25	0	1.5	58	Specific	126.65	126.65	126.65	2.82	429	>macFcRIIImut_I158V	1	adam_sample_1_1ul_3dec20.5730.5730.3	controllerType=0 controllerNumber=1 scan=5730	20.2896
02643:3	1	F.IAAARVN[+1647.613]NSGE.Y	HexNAc(5)Hex(3)Fuc(1)	N[+1648]	917.067	3	2749.19	2749.18	0	3	59	Specific	170.02	170.02	170.02	3.45	429	>macFcRIIImut_I158V	1	adam_sample_1_1ul_3dec20.3241.3241.3	controllerType=0 controllerNumber=1 scan=3241	12.9282
02882:3	1	F.IAAARVN[+1647.613]NSGE.Y	HexNAc(5)Hex(3)Fuc(1)	N[+1648]	917.067	3	2749.19	2749.18	0	2.9	59	Specific	191.54	191.54	191.54	3.45	429	>macFcRIIImut_I158V	1	adam_sample_1_1ul_3dec20.3419.3419.3	controllerType=0 controllerNumber=1 scan=3419	13.4391
03181:3	1	F.IAAARVN[+1647.613]NSGE.Y	HexNAc(5)Hex(3)Fuc(1)	N[+1648]	917.065	3	2749.18	2749.18	0	0.9	59	Specific	252.36	252.36	252.36	3.83	429	>macFcRIIImut_I158V	1	adam_sample_1_1ul_3dec20.3610.3610.3	controllerType=0 controllerNumber=1 scan=3610	13.9482
05557:3	1	F.IAAARVN[+1647.613]NSGEY.R	HexNAc(5)Hex(3)Fuc(1)	N[+1648]	971.417	3	2912.24	2912.24	0	-1.8	59	Specific	130.05	130.05	130.05	2.52	429	>macFcRIIImut_I158V	1	adam_sample_1_1ul_3dec20.5536.5536.3	controllerType=0 controllerNumber=1 scan=5536	19.7211
05101:3	1	F.IAAARVN[+1647.613]NSGEY.R	HexNAc(5)Hex(3)Fuc(1)	N[+1648]	971.42	3	2912.25	2912.24	0	1.8	59	Specific	283.09	260.3	260.3	3	429	>macFcRIIImut_I158V	1	adam_sample_1_1ul_3dec20.5203.5203.3	controllerType=0 controllerNumber=1 scan=5203	18.7914
04904:3	1	F.IAAARVN[+1647.613]NSGEY.R	HexNAc(5)Hex(3)Fuc(1)	N[+1648]	971.421	3	2912.25	2912.24	0	2.3	59	Specific	316.69	305.02	305.02	3.09	429	>macFcRIIImut_I158V	1	adam_sample_1_1ul_3dec20.5039.5039.3	controllerType=0 controllerNumber=1 scan=5039	18.2827
02806:3	1	A.AARVN[+1647.613]NSGEY.R	HexNAc(5)Hex(3)Fuc(1)	N[+1648]	910.045	3	2728.12	2728.12	0	0.5	61	NRagged	68.47	68.47	68.47	0.93	429	>macFcRIIImut_I158V	1	adam_sample_1_1ul_3dec20.3366.3366.3	controllerType=0 controllerNumber=1 scan=3366	13.2979
02650:3	1	A.AARVN[+1647.613]NSGEY.R	HexNAc(5)Hex(3)Fuc(1)	N[+1648]	910.048	3	2728.13	2728.12	0	2.9	61	NRagged	121.89	121.89	121.89	2	429	>macFcRIIImut_I158V	1	adam_sample_1_1ul_3dec20.3246.3246.3	controllerType=0 controllerNumber=1 scan=3246	12.9413
03306:3	1	F.C[+57.021]RGLVGSKN[+1647.613]VSSE.T	HexNAc(5)Hex(3)Fuc(1)	C[+57], N[+1648]	1014.11	3	3040.3	3040.3	0	-0.1	155	Specific	194.99	194.99	194.99	2.15	429	>macFcRIIImut_I158V	1	adam_sample_1_1ul_3dec20.3716.3716.3	controllerType=0 controllerNumber=1 scan=3716	14.2646
03443:3	1	F.C[+57.021]RGLVGSKN[+1647.613]VSSE.T	HexNAc(5)Hex(3)Fuc(1)	C[+57], N[+1648]	1014.11	3	3040.31	3040.3	0	0.7	155	Specific	331.84	331.84	331.84	3.75	429	>macFcRIIImut_I158V	1	adam_sample_1_1ul_3dec20.3866.3866.3	controllerType=0 controllerNumber=1 scan=3866	14.77
01798:3	1	L.VGSKN[+1647.613]VSSE.T	HexNAc(5)Hex(3)Fuc(1)	N[+1648]	852.029	3	2554.07	2554.07	0	2.2	159	Specific	49.26	49.26	49.26	2.55	429	>macFcRIIImut_I158V	1	adam_sample_1_1ul_3dec20.2652.2652.3	controllerType=0 controllerNumber=1 scan=2652	11.1342
00933:3	1	L.VGSKN[+1647.613]VSSE.T	HexNAc(5)Hex(3)Fuc(1)	N[+1648]	852.026	3	2554.06	2554.07	0	-0.9	159	Specific	57.39	57.39	57.39	2.55	429	>macFcRIIImut_I158V	1	adam_sample_1_1ul_3dec20.2056.2056.3	controllerType=0 controllerNumber=1 scan=2056	9.4907
01062:2	1	L.VGSKN[+1647.613]VSSE.T	HexNAc(5)Hex(3)Fuc(1)	N[+1648]	1277.54	2	2554.07	2554.07	0	0.1	159	Specific	143.73	143.73	143.73	3.42	429	>macFcRIIImut_I158V	1	adam_sample_1_1ul_3dec20.2137.2137.2	controllerType=0 controllerNumber=1 scan=2137	9.7089
00694:3	1	L.VGSKN[+1647.613]VSSE.T	HexNAc(5)Hex(3)Fuc(1)	N[+1648]	852.028	3	2554.07	2554.07	0	1	159	Specific	170.98	170.98	170.98	3.5	429	>macFcRIIImut_I158V	1	adam_sample_1_1ul_3dec20.1859.1859.3	controllerType=0 controllerNumber=1 scan=1859	8.888
00979:3	1	L.VGSKN[+1647.613]VSSE.T	HexNAc(5)Hex(3)Fuc(1)	N[+1648]	852.027	3	2554.07	2554.07	0	0.2	159	Specific	212.25	212.25	212.25	4.41	429	>macFcRIIImut_I158V	1	adam_sample_1_1ul_3dec20.2085.2085.3	controllerType=0 controllerNumber=1 scan=2085	9.5688
01307:2	1	L.VGSKN[+1647.613]VSSE.T	HexNAc(5)Hex(3)Fuc(1)	N[+1648]	1277.54	2	2554.07	2554.07	0	2	159	Specific	225.05	225.05	225.05	3.67	429	>macFcRIIImut_I158V	1	adam_sample_1_1ul_3dec20.2325.2325.2	controllerType=0 controllerNumber=1 scan=2325	10.2457
01215:3	1	L.VGSKN[+1647.613]VSSE.T	HexNAc(5)Hex(3)Fuc(1)	N[+1648]	852.028	3	2554.07	2554.07	0	0.9	159	Specific	242.61	242.61	242.61	3.99	429	>macFcRIIImut_I158V	1	adam_sample_1_1ul_3dec20.2264.2264.3	controllerType=0 controllerNumber=1 scan=2264	10.0863
01495:3	1	L.VGSKN[+1647.613]VSSE.T	HexNAc(5)Hex(3)Fuc(1)	N[+1648]	852.028	3	2554.07	2554.07	0	1.4	159	Specific	259.09	259.09	259.09	3.99	429	>macFcRIIImut_I158V	1	adam_sample_1_1ul_3dec20.2451.2451.3	controllerType=0 controllerNumber=1 scan=2451	10.589
00778:2	1	W.FHN[+1501.555]E.S	HexNAc(5)Hex(3)	N[+1502]	1024.4	2	2047.79	2047.79	0	1.3	44	Specific	70	70	70	2.16	429	>macFcRIIImut_I158V	1	adam_sample_1_1ul_3dec20.1927.1927.2	controllerType=0 controllerNumber=1 scan=1927	9.1037
00892:3	1	W.FHN[+1501.555]E.S	HexNAc(5)Hex(3)	N[+1502]	683.268	3	2047.79	2047.79	0	1.1	44	Specific	152.52	152.52	152.52	3.65	429	>macFcRIIImut_I158V	1	adam_sample_1_1ul_3dec20.2019.2019.3	controllerType=0 controllerNumber=1 scan=2019	9.3662
00679:3	1	W.FHN[+1501.555]E.S	HexNAc(5)Hex(3)	N[+1502]	683.267	3	2047.79	2047.79	0	-0.1	44	Specific	239.32	239.32	239.32	3.9	429	>macFcRIIImut_I158V	1	adam_sample_1_1ul_3dec20.1847.1847.3	controllerType=0 controllerNumber=1 scan=1847	8.8566
07395:3	1	Y.FIAAARVN[+2075.730]NSGE.Y	HexNAc(4)Hex(6)NeuAc(1)	N[+2076]	1108.8	3	3324.37	3324.36	0	3	58	Specific	16.09	16.09	16.09	1.29	429	>macFcRIIImut_I158V	1	adam_sample_1_1ul_3dec20.6939.6939.3	controllerType=0 controllerNumber=1 scan=6939	23.7977
06920:3	1	F.IAAARVN[+2075.730]NSGEY.R	HexNAc(4)Hex(6)NeuAc(1)	N[+2076]	1114.12	3	3340.35	3340.36	0	-1.8	59	Specific	56.17	56.17	56.17	1.97	429	>macFcRIIImut_I158V	1	adam_sample_1_1ul_3dec20.6556.6556.3	controllerType=0 controllerNumber=1 scan=6556	22.5991
06510:3	1	L.VGSKN[+2075.730]VSSE.T	HexNAc(4)Hex(6)NeuAc(1)	N[+2076]	994.728	3	2982.17	2982.18	0	-4.8	159	Specific	5.17	5.17	5.17	1.03	429	>macFcRIIImut_I158V	1	adam_sample_1_1ul_3dec20.6262.6262.3	controllerType=0 controllerNumber=1 scan=6262	21.7306
08259:3	1	F.IAAARVN[+2221.788]NSGEY.R	HexNAc(4)Hex(6)Fuc(1)NeuAc(1)	N[+2222]	1162.8	3	3486.39	3486.42	0	-7.5	59	Specific	75.61	75.61	75.61	1.97	429	>macFcRIIImut_I158V	1	adam_sample_1_1ul_3dec20.7699.7699.3	controllerType=0 controllerNumber=1 scan=7699	26.1897
05885:3	1	F.C[+57.021]RGLVGSKN[+2221.788]VSSE.T	HexNAc(4)Hex(6)Fuc(1)NeuAc(1)	C[+57], N[+2222]	1205.49	3	3614.45	3614.48	0	-7.4	155	Specific	129.99	129.99	129.99	2.16	429	>macFcRIIImut_I158V	1	adam_sample_1_1ul_3dec20.5816.5816.3	controllerType=0 controllerNumber=1 scan=5816	20.5415
03561:3	2	E.SSVN[+2248.736]KSGVL.G	HexNAc(4)Hex(5)NeuAc(2)Na(2)	N[+2249]	1047.09	3	3139.24	3139.23	0	4.3	27	Specific	11.38	11.38	11.38	1.97	21	>Reverse >macFcRIIImut_I158V	2	adam_sample_1_1ul_3dec20.3955.3955.3	controllerType=0 controllerNumber=1 scan=3955	15.0372
06609:3	1	F.IAAARVN[+2204.772]NSGEY.R	HexNAc(4)Hex(5)NeuAc(2)	N[+2205]	1157.14	3	3469.42	3469.4	0	4.3	59	Specific	58.19	54.34	54.34	2.34	429	>macFcRIIImut_I158V	1	adam_sample_1_1ul_3dec20.6335.6335.3	controllerType=0 controllerNumber=1 scan=6335	21.9247
01943:3	1	L.VGSKN[+2204.772]VSSE.T	HexNAc(4)Hex(5)NeuAc(2)	N[+2205]	1037.75	3	3111.24	3111.23	0	5.8	159	Specific	153.9	87.46	87.46	2	429	>macFcRIIImut_I158V	1	adam_sample_1_1ul_3dec20.2770.2770.3	controllerType=0 controllerNumber=1 scan=2770	11.5167
01589:2	1	R.WFHN[+1913.677]E.S	HexNAc(4)Hex(5)NeuAc(1)	N[+1914]	1323.5	2	2646	2645.99	0	4.5	43	NRagged	124.59	124.59	124.59	2.42	429	>macFcRIIImut_I158V	1	adam_sample_1_1ul_3dec20.2522.2522.2	controllerType=0 controllerNumber=1 scan=2522	10.7885
01673:3	1	W.FHN[+1913.677]E.S	HexNAc(4)Hex(5)NeuAc(1)	N[+1914]	820.644	3	2459.92	2459.91	0	3.5	44	Specific	154.73	151.07	151.07	3.65	429	>macFcRIIImut_I158V	1	adam_sample_1_1ul_3dec20.2586.2586.3	controllerType=0 controllerNumber=1 scan=2586	10.9591
01271:3	1	W.FHN[+1913.677]E.S	HexNAc(4)Hex(5)NeuAc(1)	N[+1914]	820.642	3	2459.91	2459.91	0	1.7	44	Specific	257.62	232.74	232.74	4.36	429	>macFcRIIImut_I158V	1	adam_sample_1_1ul_3dec20.2305.2305.3	controllerType=0 controllerNumber=1 scan=2305	10.1927
01213:2	1	W.FHN[+1913.677]E.S	HexNAc(4)Hex(5)NeuAc(1)	N[+1914]	1230.46	2	2459.91	2459.91	0	0.7	44	Specific	278.32	216.28	216.28	4.34	429	>macFcRIIImut_I158V	1	adam_sample_1_1ul_3dec20.2261.2261.2	controllerType=0 controllerNumber=1 scan=2261	10.0781
01028:3	1	W.FHN[+1913.677]E.S	HexNAc(4)Hex(5)NeuAc(1)	N[+1914]	820.641	3	2459.91	2459.91	0	0.9	44	Specific	289.8	205.81	205.81	4.44	429	>macFcRIIImut_I158V	1	adam_sample_1_1ul_3dec20.2123.2123.3	controllerType=0 controllerNumber=1 scan=2123	9.6737
09135:3	1	Y.FIAAARVN[+2351.851]NSGE.Y	HexNAc(4)Hex(5)Fuc(3)NeuAc(1)	N[+2352]	1200.83	3	3600.47	3600.48	0	-3.5	58	Specific	91.28	91.28	91.28	2.51	429	>macFcRIIImut_I158V	1	adam_sample_1_1ul_3dec20.8409.8409.3	controllerType=0 controllerNumber=1 scan=8409	28.4558
08513:3	1	Y.FIAAARVN[+2351.851]NSGE.Y	HexNAc(4)Hex(5)Fuc(3)NeuAc(1)	N[+2352]	1200.83	3	3600.47	3600.48	0	-3	58	Specific	107.69	107.69	107.69	2.51	429	>macFcRIIImut_I158V	1	adam_sample_1_1ul_3dec20.7921.7921.3	controllerType=0 controllerNumber=1 scan=7921	26.9504
03882:3	1	F.IAAARVN[+2351.851]NSGE.Y	HexNAc(4)Hex(5)Fuc(3)NeuAc(1)	N[+2352]	1151.81	3	3453.43	3453.42	0	4	59	Specific	104.85	96.23	96.23	3.45	429	>macFcRIIImut_I158V	1	adam_sample_1_1ul_3dec20.4184.4184.3	controllerType=0 controllerNumber=1 scan=4184	15.6682
03727:3	1	F.IAAARVN[+2351.851]NSGE.Y	HexNAc(4)Hex(5)Fuc(3)NeuAc(1)	N[+2352]	1151.8	3	3453.4	3453.42	0	-4.9	59	Specific	107.64	95.46	95.46	2.84	429	>macFcRIIImut_I158V	1	adam_sample_1_1ul_3dec20.4071.4071.3	controllerType=0 controllerNumber=1 scan=4071	15.3686
05822:3	1	F.IAAARVN[+2351.851]NSGE.Y	HexNAc(4)Hex(5)Fuc(3)NeuAc(1)	N[+2352]	1151.8	3	3453.39	3453.42	0	-6.2	59	Specific	159.16	143.08	111.82	3.36	429	>macFcRIIImut_I158V	1	adam_sample_1_1ul_3dec20.5758.5758.3	controllerType=0 controllerNumber=1 scan=5758	20.3719
05079:3	1	F.IAAARVN[+2351.851]NSGE.Y	HexNAc(4)Hex(5)Fuc(3)NeuAc(1)	N[+2352]	1151.81	3	3453.4	3453.42	0	-3.8	59	Specific	165.15	127.66	127.66	3.36	429	>macFcRIIImut_I158V	1	adam_sample_1_1ul_3dec20.5188.5188.3	controllerType=0 controllerNumber=1 scan=5188	18.754
08354:3	1	F.IAAARVN[+2351.851]NSGEY.R	HexNAc(4)Hex(5)Fuc(3)NeuAc(1)	N[+2352]	1206.16	3	3616.48	3616.48	0	-0.6	59	Specific	83.02	83.02	83.02	2.34	429	>macFcRIIImut_I158V	1	adam_sample_1_1ul_3dec20.7783.7783.3	controllerType=0 controllerNumber=1 scan=7783	26.4705
05427:3	1	A.AARVN[+2351.851]NSGEY.R	HexNAc(4)Hex(5)Fuc(3)NeuAc(1)	N[+2352]	1144.79	3	3432.34	3432.36	0	-4	61	NRagged	70.14	70.14	70.14	1.95	429	>macFcRIIImut_I158V	1	adam_sample_1_1ul_3dec20.5445.5445.3	controllerType=0 controllerNumber=1 scan=5445	19.4713
01641:3	1	L.VGSKN[+2351.851]VSSE.T	HexNAc(4)Hex(5)Fuc(3)NeuAc(1)	N[+2352]	1086.77	3	3258.31	3258.3	0	2	159	Specific	150.93	150.93	150.93	4.16	429	>macFcRIIImut_I158V	1	adam_sample_1_1ul_3dec20.2561.2561.3	controllerType=0 controllerNumber=1 scan=2561	10.8926
08825:4	1	F.IAAARVN[+2496.888]NSGE.Y	HexNAc(4)Hex(5)Fuc(2)NeuAc(2)	N[+2497]	900.372	4	3598.47	3598.45	0	3.7	59	Specific	37.4	37.4	37.4	2.06	429	>macFcRIIImut_I158V	1	adam_sample_1_1ul_3dec20.8165.8165.4	controllerType=0 controllerNumber=1 scan=8165	27.7271
01337:3	1	W.FHN[+2205.793]E.S	HexNAc(4)Hex(5)Fuc(2)NeuAc(1)	N[+2206]	918.014	3	2752.03	2752.02	0	1.7	44	Specific	221.35	136.96	136.96	3.65	429	>macFcRIIImut_I158V	1	adam_sample_1_1ul_3dec20.2349.2349.3	controllerType=0 controllerNumber=1 scan=2349	10.3095
01607:3	1	W.FHN[+2205.793]E.S	HexNAc(4)Hex(5)Fuc(2)NeuAc(1)	N[+2206]	918.016	3	2752.03	2752.02	0	4.1	44	Specific	238.94	169.06	169.06	3.82	429	>macFcRIIImut_I158V	1	adam_sample_1_1ul_3dec20.2537.2537.3	controllerType=0 controllerNumber=1 scan=2537	10.8291
07222:3	1	Y.FIAAARVN[+2205.793]NSGE.Y	HexNAc(4)Hex(5)Fuc(2)NeuAc(1)	N[+2206]	1152.15	3	3454.44	3454.43	0	4.5	58	Specific	110.64	110.64	110.64	3.09	429	>macFcRIIImut_I158V	1	adam_sample_1_1ul_3dec20.6781.6781.3	controllerType=0 controllerNumber=1 scan=6781	23.2954
07058:3	1	F.IAAARVN[+2205.793]NSGE.Y	HexNAc(4)Hex(5)Fuc(2)NeuAc(1)	N[+2206]	1103.13	3	3307.37	3307.36	0	3.9	59	Specific	38.53	38.53	38.53	2.06	429	>macFcRIIImut_I158V	1	adam_sample_1_1ul_3dec20.6659.6659.3	controllerType=0 controllerNumber=1 scan=6659	22.9089
04130:3	1	F.IAAARVN[+2205.793]NSGE.Y	HexNAc(4)Hex(5)Fuc(2)NeuAc(1)	N[+2206]	1103.13	3	3307.37	3307.36	0	3.8	59	Specific	124.54	124.54	124.54	3.99	429	>macFcRIIImut_I158V	1	adam_sample_1_1ul_3dec20.4386.4386.3	controllerType=0 controllerNumber=1 scan=4386	16.2165
03897:3	1	F.IAAARVN[+2205.793]NSGE.Y	HexNAc(4)Hex(5)Fuc(2)NeuAc(1)	N[+2206]	1103.13	3	3307.37	3307.36	0	4.2	59	Specific	129.99	129.99	129.99	3.17	429	>macFcRIIImut_I158V	1	adam_sample_1_1ul_3dec20.4197.4197.3	controllerType=0 controllerNumber=1 scan=4197	15.7027
06026:3	1	F.IAAARVN[+2205.793]NSGEY.R	HexNAc(4)Hex(5)Fuc(2)NeuAc(1)	N[+2206]	1157.48	3	3470.44	3470.42	0	4.7	59	Specific	71.09	64.37	64.37	1.16	429	>macFcRIIImut_I158V	1	adam_sample_1_1ul_3dec20.5915.5915.3	controllerType=0 controllerNumber=1 scan=5915	20.8127
06022:3	1	F.IAAARVN[+2205.793]NSGEY.R	HexNAc(4)Hex(5)Fuc(2)NeuAc(1)	N[+2206]	1157.48	3	3470.43	3470.42	0	1.9	59	Specific	77.23	77.23	77.23	2.34	429	>macFcRIIImut_I158V	1	adam_sample_1_1ul_3dec20.5911.5911.3	controllerType=0 controllerNumber=1 scan=5911	20.8012
06570:3	1	F.IAAARVN[+2205.793]NSGEY.R	HexNAc(4)Hex(5)Fuc(2)NeuAc(1)	N[+2206]	1157.48	3	3470.43	3470.42	0	1.9	59	Specific	93.27	91.69	91.69	2.59	429	>macFcRIIImut_I158V	1	adam_sample_1_1ul_3dec20.6306.6306.3	controllerType=0 controllerNumber=1 scan=6306	21.8478
03987:3	1	F.C[+57.021]RGLVGSKN[+2205.793]VSSE.T	HexNAc(4)Hex(5)Fuc(2)NeuAc(1)	C[+57], N[+2206]	1200.17	3	3598.49	3598.48	0	0.7	155	Specific	72.81	72.81	72.81	2.04	429	>macFcRIIImut_I158V	1	adam_sample_1_1ul_3dec20.4259.4259.3	controllerType=0 controllerNumber=1 scan=4259	15.8635
01366:3	1	L.VGSKN[+2205.793]VSSE.T	HexNAc(4)Hex(5)Fuc(2)NeuAc(1)	N[+2206]	1038.09	3	3112.24	3112.25	0	-0.6	159	Specific	90.43	90.43	90.43	3.61	429	>macFcRIIImut_I158V	1	adam_sample_1_1ul_3dec20.2371.2371.3	controllerType=0 controllerNumber=1 scan=2371	10.3659
01461:3	1	L.VGSKN[+2205.793]VSSE.T	HexNAc(4)Hex(5)Fuc(2)NeuAc(1)	N[+2206]	1038.09	3	3112.26	3112.25	0	4.9	159	Specific	145.2	104.96	104.96	3.61	429	>macFcRIIImut_I158V	1	adam_sample_1_1ul_3dec20.2424.2424.3	controllerType=0 controllerNumber=1 scan=2424	10.507
01707:3	1	L.VGSKN[+2205.793]VSSE.T	HexNAc(4)Hex(5)Fuc(2)NeuAc(1)	N[+2206]	1038.09	3	3112.26	3112.25	0	4.7	159	Specific	172.41	165.54	165.54	4.33	429	>macFcRIIImut_I158V	1	adam_sample_1_1ul_3dec20.2607.2607.3	controllerType=0 controllerNumber=1 scan=2607	11.015
01675:3	1	S.KN[+2205.793]VSSE.T	HexNAc(4)Hex(5)Fuc(2)NeuAc(1)	N[+2206]	957.045	3	2869.12	2869.12	0	-1	162	NRagged	12.55	12.55	12.55	0.8	429	>macFcRIIImut_I158V	1	adam_sample_1_1ul_3dec20.2588.2588.3	controllerType=0 controllerNumber=1 scan=2588	10.9642
03570:3	1	W.FHN[+2394.794]E.S	HexNAc(4)Hex(5)Fuc(1)NeuAc(2)Na(2)	N[+2395]	981.013	3	2941.02	2941.02	0	-0.5	44	Specific	4.59	4.59	4.59	1.52	429	>macFcRIIImut_I158V	1	adam_sample_1_1ul_3dec20.3965.3965.3	controllerType=0 controllerNumber=1 scan=3965	15.0647
08844:4	1	Y.FIAAARVN[+2392.841]NSGE.Y	HexNAc(4)Hex(5)Fuc(1)NeuAc(2)Acetyl(1)	N[+2393]	911.117	4	3641.45	3641.47	0	-7.8	58	Specific	155.64	155.64	116.83	2.29	429	>macFcRIIImut_I158V	1	adam_sample_1_1ul_3dec20.8181.8181.4	controllerType=0 controllerNumber=1 scan=8181	27.7801
05638:3	1	F.IAAARVN[+2392.841]NSGE.Y	HexNAc(4)Hex(5)Fuc(1)NeuAc(2)Acetyl(1)	N[+2393]	1165.48	3	3494.43	3494.41	0	7.3	59	Specific	91.02	91.02	91.02	1.93	429	>macFcRIIImut_I158V	1	adam_sample_1_1ul_3dec20.5596.5596.3	controllerType=0 controllerNumber=1 scan=5596	19.8863
05650:3	1	F.IAAARVN[+2392.841]NSGE.Y	HexNAc(4)Hex(5)Fuc(1)NeuAc(2)Acetyl(1)	N[+2393]	1165.48	3	3494.42	3494.41	0	5.4	59	Specific	149.71	132.06	132.06	2.2	429	>macFcRIIImut_I158V	1	adam_sample_1_1ul_3dec20.5604.5604.3	controllerType=0 controllerNumber=1 scan=5604	19.9072
05394:4	1	F.IAAARVN[+2392.841]NSGE.Y	HexNAc(4)Hex(5)Fuc(1)NeuAc(2)Acetyl(1)	N[+2393]	874.362	4	3494.43	3494.41	0	5.9	59	Specific	159.01	145.78	145.78	2.2	429	>macFcRIIImut_I158V	1	adam_sample_1_1ul_3dec20.5416.5416.4	controllerType=0 controllerNumber=1 scan=5416	19.3927
08363:3	1	F.IAAARVN[+2392.841]NSGEY.R	HexNAc(4)Hex(5)Fuc(1)NeuAc(2)Acetyl(1)	N[+2393]	1219.83	3	3657.48	3657.47	0	2.8	59	Specific	46.19	46.19	46.19	2.34	429	>macFcRIIImut_I158V	1	adam_sample_1_1ul_3dec20.7789.7789.3	controllerType=0 controllerNumber=1 scan=7789	26.4908
02756:3	1	L.VGSKN[+2392.841]VSSE.T	HexNAc(4)Hex(5)Fuc(1)NeuAc(2)Acetyl(1)	N[+2393]	1100.44	3	3299.32	3299.29	0	7.9	159	Specific	87.56	87.56	87.56	2	429	>macFcRIIImut_I158V	1	adam_sample_1_1ul_3dec20.3333.3333.3	controllerType=0 controllerNumber=1 scan=3333	13.207
01872:3	2	V.N[+2392.841]KSGVL.G	HexNAc(4)Hex(5)Fuc(1)NeuAc(2)Acetyl(1)	N[+2393]	1004.08	3	3010.22	3010.2	0	5.1	30	NRagged	53.25	41.61	41.61	0.85	21	>Reverse >macFcRIIImut_I158V	2	adam_sample_1_1ul_3dec20.2705.2705.3	controllerType=0 controllerNumber=1 scan=2705	11.2908
03016:3	1	W.FHN[+2350.830]E.S	HexNAc(4)Hex(5)Fuc(1)NeuAc(2)	N[+2351]	966.361	3	2897.07	2897.06	0	2.1	44	Specific	166.81	166.81	166.81	3.82	429	>macFcRIIImut_I158V	1	adam_sample_1_1ul_3dec20.3508.3508.3	controllerType=0 controllerNumber=1 scan=3508	13.6778
02337:3	1	W.FHN[+2350.830]E.S	HexNAc(4)Hex(5)Fuc(1)NeuAc(2)	N[+2351]	966.36	3	2897.07	2897.06	0	2	44	Specific	197.71	197.71	197.71	3.82	429	>macFcRIIImut_I158V	1	adam_sample_1_1ul_3dec20.3029.3029.3	controllerType=0 controllerNumber=1 scan=3029	12.2885
02736:3	1	W.FHN[+2350.830]E.S	HexNAc(4)Hex(5)Fuc(1)NeuAc(2)	N[+2351]	966.36	3	2897.06	2897.06	0	1.3	44	Specific	221.6	221.6	221.6	3.9	429	>macFcRIIImut_I158V	1	adam_sample_1_1ul_3dec20.3316.3316.3	controllerType=0 controllerNumber=1 scan=3316	13.162
02478:3	1	W.FHN[+2350.830]E.S	HexNAc(4)Hex(5)Fuc(1)NeuAc(2)	N[+2351]	966.361	3	2897.07	2897.06	0	2.7	44	Specific	262.67	262.67	262.67	4.3	429	>macFcRIIImut_I158V	1	adam_sample_1_1ul_3dec20.3125.3125.3	controllerType=0 controllerNumber=1 scan=3125	12.6022
09151:3	1	Y.FIAAARVN[+2350.830]NSGE.Y	HexNAc(4)Hex(5)Fuc(1)NeuAc(2)	N[+2351]	1200.49	3	3599.46	3599.46	0	0	58	Specific	62.8	31.79	31.79	2.36	429	>macFcRIIImut_I158V	1	adam_sample_1_1ul_3dec20.8429.8429.3	controllerType=0 controllerNumber=1 scan=8429	28.5169
08527:3	1	Y.FIAAARVN[+2350.830]NSGE.Y	HexNAc(4)Hex(5)Fuc(1)NeuAc(2)	N[+2351]	1200.5	3	3599.48	3599.46	0	3.5	58	Specific	83.41	83.41	83.41	2.8	429	>macFcRIIImut_I158V	1	adam_sample_1_1ul_3dec20.7928.7928.3	controllerType=0 controllerNumber=1 scan=7928	26.9713
08910:3	1	Y.FIAAARVN[+2350.830]NSGE.Y	HexNAc(4)Hex(5)Fuc(1)NeuAc(2)	N[+2351]	1200.5	3	3599.48	3599.46	0	3.5	58	Specific	130.06	130.06	130.06	3.62	429	>macFcRIIImut_I158V	1	adam_sample_1_1ul_3dec20.8237.8237.3	controllerType=0 controllerNumber=1 scan=8237	27.95
08717:3	1	Y.FIAAARVN[+2350.830]NSGE.Y	HexNAc(4)Hex(5)Fuc(1)NeuAc(2)	N[+2351]	1200.5	3	3599.47	3599.46	0	3	58	Specific	185.69	185.69	185.69	3.8	429	>macFcRIIImut_I158V	1	adam_sample_1_1ul_3dec20.8075.8075.3	controllerType=0 controllerNumber=1 scan=8075	27.4402
08839:4	1	Y.FIAAARVN[+2350.830]NSGE.Y	HexNAc(4)Hex(5)Fuc(1)NeuAc(2)	N[+2351]	900.621	4	3599.46	3599.46	0	-0.3	58	Specific	204.04	180.59	180.59	3.8	429	>macFcRIIImut_I158V	1	adam_sample_1_1ul_3dec20.8177.8177.4	controllerType=0 controllerNumber=1 scan=8177	27.7666
10997:3	1	Y.FIAAARVN[+2350.830]NSGEY.R	HexNAc(4)Hex(5)Fuc(1)NeuAc(2)	N[+2351]	1254.85	3	3762.54	3762.53	0	4.1	58	Specific	65.21	11.9	11.9	0.77	429	>macFcRIIImut_I158V	1	adam_sample_1_1ul_3dec20.9985.9985.3	controllerType=0 controllerNumber=1 scan=9985	33.557
11020:3	1	Y.FIAAARVN[+2350.830]NSGEY.R	HexNAc(4)Hex(5)Fuc(1)NeuAc(2)	N[+2351]	1254.85	3	3762.52	3762.53	0	-0.6	58	Specific	97.03	74.59	74.59	2.05	429	>macFcRIIImut_I158V	1	adam_sample_1_1ul_3dec20.10007.10007.3	controllerType=0 controllerNumber=1 scan=10007	33.6312
10903:4	1	Y.FIAAARVN[+2350.830]NSGEY.R	HexNAc(4)Hex(5)Fuc(1)NeuAc(2)	N[+2351]	941.392	4	3762.55	3762.53	0	5.3	58	Specific	107.15	48.36	48.36	2.05	429	>macFcRIIImut_I158V	1	adam_sample_1_1ul_3dec20.9921.9921.4	controllerType=0 controllerNumber=1 scan=9921	33.3521
10577:3	1	Y.FIAAARVN[+2350.830]NSGEY.R	HexNAc(4)Hex(5)Fuc(1)NeuAc(2)	N[+2351]	1254.85	3	3762.55	3762.53	0	5	58	Specific	122.21	43.19	43.19	0.77	429	>macFcRIIImut_I158V	1	adam_sample_1_1ul_3dec20.9655.9655.3	controllerType=0 controllerNumber=1 scan=9655	32.5479
10778:3	1	Y.FIAAARVN[+2350.830]NSGEY.R	HexNAc(4)Hex(5)Fuc(1)NeuAc(2)	N[+2351]	1254.85	3	3762.54	3762.53	0	4.5	58	Specific	133.76	18.17	18.17	0.77	429	>macFcRIIImut_I158V	1	adam_sample_1_1ul_3dec20.9822.9822.3	controllerType=0 controllerNumber=1 scan=9822	33.0506
05404:4	1	F.IAAARVN[+2350.830]NSGE.Y	HexNAc(4)Hex(5)Fuc(1)NeuAc(2)	N[+2351]	863.856	4	3452.4	3452.4	0	1.7	59	Specific	83.54	83.54	83.54	3.15	429	>macFcRIIImut_I158V	1	adam_sample_1_1ul_3dec20.5427.5427.4	controllerType=0 controllerNumber=1 scan=5427	19.4224
05163:4	1	F.IAAARVN[+2350.830]NSGE.Y	HexNAc(4)Hex(5)Fuc(1)NeuAc(2)	N[+2351]	863.857	4	3452.41	3452.4	0	3.3	59	Specific	83.68	83.68	83.68	3.15	429	>macFcRIIImut_I158V	1	adam_sample_1_1ul_3dec20.5245.5245.4	controllerType=0 controllerNumber=1 scan=5245	18.9097
05516:4	1	F.IAAARVN[+2350.830]NSGE.Y	HexNAc(4)Hex(5)Fuc(1)NeuAc(2)	N[+2351]	863.857	4	3452.41	3452.4	0	2.9	59	Specific	107.18	107.18	107.18	3.45	429	>macFcRIIImut_I158V	1	adam_sample_1_1ul_3dec20.5509.5509.4	controllerType=0 controllerNumber=1 scan=5509	19.6499
05063:3	1	F.IAAARVN[+2350.830]NSGE.Y	HexNAc(4)Hex(5)Fuc(1)NeuAc(2)	N[+2351]	1151.47	3	3452.41	3452.4	0	3.7	59	Specific	122.41	122.41	122.41	3.45	429	>macFcRIIImut_I158V	1	adam_sample_1_1ul_3dec20.5173.5173.3	controllerType=0 controllerNumber=1 scan=5173	18.7071
05581:3	1	F.IAAARVN[+2350.830]NSGE.Y	HexNAc(4)Hex(5)Fuc(1)NeuAc(2)	N[+2351]	1151.47	3	3452.4	3452.4	0	2.6	59	Specific	124.92	124.92	124.92	3.99	429	>macFcRIIImut_I158V	1	adam_sample_1_1ul_3dec20.5554.5554.3	controllerType=0 controllerNumber=1 scan=5554	19.7691
05782:3	1	F.IAAARVN[+2350.830]NSGE.Y	HexNAc(4)Hex(5)Fuc(1)NeuAc(2)	N[+2351]	1151.47	3	3452.39	3452.4	0	-1.5	59	Specific	140.76	140.76	140.76	3.36	429	>macFcRIIImut_I158V	1	adam_sample_1_1ul_3dec20.5727.5727.3	controllerType=0 controllerNumber=1 scan=5727	20.2815
05324:3	1	F.IAAARVN[+2350.830]NSGE.Y	HexNAc(4)Hex(5)Fuc(1)NeuAc(2)	N[+2351]	1151.47	3	3452.4	3452.4	0	1.1	59	Specific	254.99	254.99	254.99	4.65	429	>macFcRIIImut_I158V	1	adam_sample_1_1ul_3dec20.5367.5367.3	controllerType=0 controllerNumber=1 scan=5367	19.2585
08633:3	1	F.IAAARVN[+2350.830]NSGEY.R	HexNAc(4)Hex(5)Fuc(1)NeuAc(2)	N[+2351]	1205.82	3	3615.44	3615.46	0	-5.2	59	Specific	75.16	75.16	75.16	1.97	429	>macFcRIIImut_I158V	1	adam_sample_1_1ul_3dec20.8007.8007.3	controllerType=0 controllerNumber=1 scan=8007	27.2183
07820:4	1	F.IAAARVN[+2350.830]NSGEY.R	HexNAc(4)Hex(5)Fuc(1)NeuAc(2)	N[+2351]	904.623	4	3615.47	3615.46	0	2.9	59	Specific	113.84	70.55	70.55	2.34	429	>macFcRIIImut_I158V	1	adam_sample_1_1ul_3dec20.7326.7326.4	controllerType=0 controllerNumber=1 scan=7326	25.0234
08007:4	1	F.IAAARVN[+2350.830]NSGEY.R	HexNAc(4)Hex(5)Fuc(1)NeuAc(2)	N[+2351]	904.621	4	3615.46	3615.46	0	1.1	59	Specific	236.95	231.75	231.75	3.34	429	>macFcRIIImut_I158V	1	adam_sample_1_1ul_3dec20.7493.7493.4	controllerType=0 controllerNumber=1 scan=7493	25.5283
07961:3	1	F.IAAARVN[+2350.830]NSGEY.R	HexNAc(4)Hex(5)Fuc(1)NeuAc(2)	N[+2351]	1205.83	3	3615.46	3615.46	0	1.4	59	Specific	245.9	165.39	165.39	2.91	429	>macFcRIIImut_I158V	1	adam_sample_1_1ul_3dec20.7453.7453.3	controllerType=0 controllerNumber=1 scan=7453	25.4081
05179:3	1	A.AARVN[+2350.830]NSGEY.R	HexNAc(4)Hex(5)Fuc(1)NeuAc(2)	N[+2351]	1144.45	3	3431.34	3431.34	0	1.1	61	NRagged	78.1	78.1	78.1	2.3	429	>macFcRIIImut_I158V	1	adam_sample_1_1ul_3dec20.5255.5255.3	controllerType=0 controllerNumber=1 scan=5255	18.9364
03562:3	1	L.VGSKN[+2350.830]VSSE.T	HexNAc(4)Hex(5)Fuc(1)NeuAc(2)	N[+2351]	1086.44	3	3257.3	3257.28	0	3.9	159	Specific	7.68	7.68	7.68	2.16	429	>macFcRIIImut_I158V	1	adam_sample_1_1ul_3dec20.3957.3957.3	controllerType=0 controllerNumber=1 scan=3957	15.0429
02908:3	1	L.VGSKN[+2350.830]VSSE.T	HexNAc(4)Hex(5)Fuc(1)NeuAc(2)	N[+2351]	1086.44	3	3257.29	3257.28	0	2.9	159	Specific	174.5	159.81	159.81	4.16	429	>macFcRIIImut_I158V	1	adam_sample_1_1ul_3dec20.3435.3435.3	controllerType=0 controllerNumber=1 scan=3435	13.4822
03195:3	1	L.VGSKN[+2350.830]VSSE.T	HexNAc(4)Hex(5)Fuc(1)NeuAc(2)	N[+2351]	1086.44	3	3257.29	3257.28	0	3	159	Specific	192.54	184.72	184.72	4.33	429	>macFcRIIImut_I158V	1	adam_sample_1_1ul_3dec20.3626.3626.3	controllerType=0 controllerNumber=1 scan=3626	13.9949
06615:3	1	S.KN[+2350.830]VSSE.T	HexNAc(4)Hex(5)Fuc(1)NeuAc(2)	N[+2351]	1005.39	3	3014.17	3014.16	0	3	162	NRagged	21.72	10.4	10.4	0.77	429	>macFcRIIImut_I158V	1	adam_sample_1_1ul_3dec20.6338.6338.3	controllerType=0 controllerNumber=1 scan=6338	21.9323
01315:2	1	W.FHN[+2059.735]E.S	HexNAc(4)Hex(5)Fuc(1)NeuAc(1)	N[+2060]	1303.49	2	2605.97	2605.97	0	0.8	44	Specific	194.32	194.32	194.32	3.8	429	>macFcRIIImut_I158V	1	adam_sample_1_1ul_3dec20.2331.2331.2	controllerType=0 controllerNumber=1 scan=2331	10.2615
01634:2	1	W.FHN[+2059.735]E.S	HexNAc(4)Hex(5)Fuc(1)NeuAc(1)	N[+2060]	1303.49	2	2605.98	2605.97	0	4.3	44	Specific	267.1	267.1	267.1	4.28	429	>macFcRIIImut_I158V	1	adam_sample_1_1ul_3dec20.2557.2557.2	controllerType=0 controllerNumber=1 scan=2557	10.8825
01360:2	1	W.FHN[+2059.735]E.S	HexNAc(4)Hex(5)Fuc(1)NeuAc(1)	N[+2060]	1303.49	2	2605.98	2605.97	0	4.2	44	Specific	273.51	273.51	273.51	4.28	429	>macFcRIIImut_I158V	1	adam_sample_1_1ul_3dec20.2368.2368.2	controllerType=0 controllerNumber=1 scan=2368	10.3582
01775:3	1	W.FHN[+2059.735]E.S	HexNAc(4)Hex(5)Fuc(1)NeuAc(1)	N[+2060]	869.328	3	2605.97	2605.97	0	1.8	44	Specific	276.35	276.35	276.35	4.3	429	>macFcRIIImut_I158V	1	adam_sample_1_1ul_3dec20.2640.2640.3	controllerType=0 controllerNumber=1 scan=2640	11.1033
01217:3	1	W.FHN[+2059.735]E.S	HexNAc(4)Hex(5)Fuc(1)NeuAc(1)	N[+2060]	869.327	3	2605.97	2605.97	0	0.6	44	Specific	283.94	283.94	283.94	4.46	429	>macFcRIIImut_I158V	1	adam_sample_1_1ul_3dec20.2266.2266.3	controllerType=0 controllerNumber=1 scan=2266	10.0914
01497:3	1	W.FHN[+2059.735]E.S	HexNAc(4)Hex(5)Fuc(1)NeuAc(1)	N[+2060]	869.328	3	2605.97	2605.97	0	1.7	44	Specific	310.75	310.75	310.75	4.46	429	>macFcRIIImut_I158V	1	adam_sample_1_1ul_3dec20.2454.2454.3	controllerType=0 controllerNumber=1 scan=2454	10.5975
07017:3	1	Y.FIAAARVN[+2059.735]NSGE.Y	HexNAc(4)Hex(5)Fuc(1)NeuAc(1)	N[+2060]	1103.46	3	3308.38	3308.37	0	3.7	58	Specific	46.89	46.89	46.89	2.15	429	>macFcRIIImut_I158V	1	adam_sample_1_1ul_3dec20.6626.6626.3	controllerType=0 controllerNumber=1 scan=6626	22.8184
07254:3	1	Y.FIAAARVN[+2059.735]NSGE.Y	HexNAc(4)Hex(5)Fuc(1)NeuAc(1)	N[+2060]	1103.46	3	3308.38	3308.37	0	3.3	58	Specific	116.81	116.81	116.81	3.09	429	>macFcRIIImut_I158V	1	adam_sample_1_1ul_3dec20.6816.6816.3	controllerType=0 controllerNumber=1 scan=6816	23.4145
08952:3	1	Y.FIAAARVN[+2059.735]NSGEY.R	HexNAc(4)Hex(5)Fuc(1)NeuAc(1)	N[+2060]	1157.82	3	3471.44	3471.43	0	3.7	58	Specific	58.82	45.11	45.11	0.77	429	>macFcRIIImut_I158V	1	adam_sample_1_1ul_3dec20.8271.8271.3	controllerType=0 controllerNumber=1 scan=8271	28.0505
04097:3	1	F.IAAARVN[+2059.735]NSGE.Y	HexNAc(4)Hex(5)Fuc(1)NeuAc(1)	N[+2060]	1054.44	3	3161.31	3161.3	0	2.7	59	Specific	127.29	127.29	127.29	3.99	429	>macFcRIIImut_I158V	1	adam_sample_1_1ul_3dec20.4358.4358.3	controllerType=0 controllerNumber=1 scan=4358	16.1365
04114:3	1	F.IAAARVN[+2059.735]NSGE.Y	HexNAc(4)Hex(5)Fuc(1)NeuAc(1)	N[+2060]	1054.44	3	3161.31	3161.3	0	2.3	59	Specific	139	139	139	3.99	429	>macFcRIIImut_I158V	1	adam_sample_1_1ul_3dec20.4375.4375.3	controllerType=0 controllerNumber=1 scan=4375	16.1877
03862:3	1	F.IAAARVN[+2059.735]NSGE.Y	HexNAc(4)Hex(5)Fuc(1)NeuAc(1)	N[+2060]	1054.44	3	3161.3	3161.3	0	0.9	59	Specific	199.36	180.67	180.67	4.16	429	>macFcRIIImut_I158V	1	adam_sample_1_1ul_3dec20.4169.4169.3	controllerType=0 controllerNumber=1 scan=4169	15.6277
06559:3	1	F.IAAARVN[+2059.735]NSGEY.R	HexNAc(4)Hex(5)Fuc(1)NeuAc(1)	N[+2060]	1108.79	3	3324.37	3324.36	0	0.8	59	Specific	137.14	111.53	111.53	2.59	429	>macFcRIIImut_I158V	1	adam_sample_1_1ul_3dec20.6295.6295.3	controllerType=0 controllerNumber=1 scan=6295	21.8186
06282:3	1	F.IAAARVN[+2059.735]NSGEY.R	HexNAc(4)Hex(5)Fuc(1)NeuAc(1)	N[+2060]	1108.8	3	3324.38	3324.36	0	3.7	59	Specific	192.51	168.99	168.99	3.26	429	>macFcRIIImut_I158V	1	adam_sample_1_1ul_3dec20.6101.6101.3	controllerType=0 controllerNumber=1 scan=6101	21.3027
03557:3	1	A.AARVN[+2059.735]NSGEY.R	HexNAc(4)Hex(5)Fuc(1)NeuAc(1)	N[+2060]	1047.42	3	3140.24	3140.24	0	0.8	61	NRagged	38.28	38.28	38.28	1.99	429	>macFcRIIImut_I158V	1	adam_sample_1_1ul_3dec20.3951.3951.3	controllerType=0 controllerNumber=1 scan=3951	15.0237
04126:4	1	F.C[+57.021]RGLVGSKN[+2059.735]VSSE.T	HexNAc(4)Hex(5)Fuc(1)NeuAc(1)	C[+57], N[+2060]	863.865	4	3452.44	3452.42	0	3.9	155	Specific	147.65	147.65	147.65	2.66	429	>macFcRIIImut_I158V	1	adam_sample_1_1ul_3dec20.4383.4383.4	controllerType=0 controllerNumber=1 scan=4383	16.2084
04202:3	1	F.C[+57.021]RGLVGSKN[+2059.735]VSSE.T	HexNAc(4)Hex(5)Fuc(1)NeuAc(1)	C[+57], N[+2060]	1151.48	3	3452.43	3452.42	0	2.3	155	Specific	233.71	233.71	233.71	2.87	429	>macFcRIIImut_I158V	1	adam_sample_1_1ul_3dec20.4450.4450.3	controllerType=0 controllerNumber=1 scan=4450	16.3903
01548:3	1	L.VGSKN[+2059.735]VSSE.T	HexNAc(4)Hex(5)Fuc(1)NeuAc(1)	N[+2060]	989.403	3	2966.19	2966.19	0	2.2	159	Specific	192.24	164.3	164.3	4.33	429	>macFcRIIImut_I158V	1	adam_sample_1_1ul_3dec20.2492.2492.3	controllerType=0 controllerNumber=1 scan=2492	10.7093
01852:3	1	L.VGSKN[+2059.735]VSSE.T	HexNAc(4)Hex(5)Fuc(1)NeuAc(1)	N[+2060]	989.401	3	2966.19	2966.19	0	0	159	Specific	335.73	335.73	335.73	5.32	429	>macFcRIIImut_I158V	1	adam_sample_1_1ul_3dec20.2685.2685.3	controllerType=0 controllerNumber=1 scan=2685	11.2236
06132:3	1	E.DQSTRWFHN[+1768.640]E.S	HexNAc(4)Hex(5)Fuc(1)	N[+1769]	1030.08	3	3088.22	3088.22	0	0.2	38	Specific	266.16	266.16	266.16	4.44	429	>macFcRIIImut_I158V	1	adam_sample_1_1ul_3dec20.5991.5991.3	controllerType=0 controllerNumber=1 scan=5991	21.0142
01597:3	1	W.FHN[+1768.640]E.S	HexNAc(4)Hex(5)Fuc(1)	N[+1769]	772.294	3	2314.87	2314.87	0	-0.7	44	Specific	90.25	90.25	90.25	3.11	429	>macFcRIIImut_I158V	1	adam_sample_1_1ul_3dec20.2529.2529.3	controllerType=0 controllerNumber=1 scan=2529	10.8069
00809:3	1	W.FHN[+1768.640]E.S	HexNAc(4)Hex(5)Fuc(1)	N[+1769]	772.297	3	2314.88	2314.87	0	2.3	44	Specific	197.01	197.01	197.01	3.82	429	>macFcRIIImut_I158V	1	adam_sample_1_1ul_3dec20.1954.1954.3	controllerType=0 controllerNumber=1 scan=1954	9.1853
00591:3	1	W.FHN[+1768.640]E.S	HexNAc(4)Hex(5)Fuc(1)	N[+1769]	772.295	3	2314.87	2314.87	0	0.1	44	Specific	313.19	310.87	310.87	4.46	429	>macFcRIIImut_I158V	1	adam_sample_1_1ul_3dec20.1768.1768.3	controllerType=0 controllerNumber=1 scan=1768	8.6686
00605:2	1	W.FHN[+1768.640]E.S	HexNAc(4)Hex(5)Fuc(1)	N[+1769]	1157.94	2	2314.87	2314.87	0	0.8	44	Specific	410.07	318.59	318.59	4.47	429	>macFcRIIImut_I158V	1	adam_sample_1_1ul_3dec20.1780.1780.2	controllerType=0 controllerNumber=1 scan=1780	8.6885
02601:3	1	F.IAAARVN[+1768.640]NSGE.Y	HexNAc(4)Hex(5)Fuc(1)	N[+1769]	957.407	3	2870.21	2870.2	0	0.7	59	Specific	81.53	81.53	81.53	2.41	429	>macFcRIIImut_I158V	1	adam_sample_1_1ul_3dec20.3220.3220.3	controllerType=0 controllerNumber=1 scan=3220	12.8733
04688:3	1	F.IAAARVN[+1768.640]NSGEY.R	HexNAc(4)Hex(5)Fuc(1)	N[+1769]	1011.76	3	3033.28	3033.27	0	2.8	59	Specific	109.46	109.46	109.46	2.02	429	>macFcRIIImut_I158V	1	adam_sample_1_1ul_3dec20.4866.4866.3	controllerType=0 controllerNumber=1 scan=4866	17.7691
00753:3	1	L.VGSKN[+1768.640]VSSE.T	HexNAc(4)Hex(5)Fuc(1)	N[+1769]	892.369	3	2675.09	2675.09	0	0.5	159	Specific	33.06	33.06	33.06	2.16	429	>macFcRIIImut_I158V	1	adam_sample_1_1ul_3dec20.1907.1907.3	controllerType=0 controllerNumber=1 scan=1907	9.0333
01199:3	1	L.VGSKN[+1768.640]VSSE.T	HexNAc(4)Hex(5)Fuc(1)	N[+1769]	892.371	3	2675.1	2675.09	0	1.8	159	Specific	120.06	120.06	120.06	2.81	429	>macFcRIIImut_I158V	1	adam_sample_1_1ul_3dec20.2253.2253.3	controllerType=0 controllerNumber=1 scan=2253	10.0573
00971:3	1	L.VGSKN[+1768.640]VSSE.T	HexNAc(4)Hex(5)Fuc(1)	N[+1769]	892.369	3	2675.09	2675.09	0	0.2	159	Specific	207.56	207.56	207.56	4.41	429	>macFcRIIImut_I158V	1	adam_sample_1_1ul_3dec20.2079.2079.3	controllerType=0 controllerNumber=1 scan=2079	9.5531
00888:3	1	W.FHN[+1622.582]E.S	HexNAc(4)Hex(5)	N[+1623]	723.61	3	2168.81	2168.81	0	1.1	44	Specific	102.78	102.78	102.78	3.11	429	>macFcRIIImut_I158V	1	adam_sample_1_1ul_3dec20.2014.2014.3	controllerType=0 controllerNumber=1 scan=2014	9.3497
00674:2	1	W.FHN[+1622.582]E.S	HexNAc(4)Hex(5)	N[+1623]	1084.91	2	2168.81	2168.81	0	-1.5	44	Specific	149.93	149.93	149.93	3.01	429	>macFcRIIImut_I158V	1	adam_sample_1_1ul_3dec20.1841.1841.2	controllerType=0 controllerNumber=1 scan=1841	8.8408
00596:3	1	W.FHN[+1622.582]E.S	HexNAc(4)Hex(5)	N[+1623]	723.609	3	2168.81	2168.81	0	-0.3	44	Specific	299.78	299.78	299.78	4.46	429	>macFcRIIImut_I158V	1	adam_sample_1_1ul_3dec20.1773.1773.3	controllerType=0 controllerNumber=1 scan=1773	8.6756
01236:3	1	R.WFHN[+1751.624]E.S	HexNAc(4)Hex(4)NeuAc(1)	N[+1752]	828.652	3	2483.94	2483.93	0	2.3	43	NRagged	100.85	100.85	100.85	2.07	429	>macFcRIIImut_I158V	1	adam_sample_1_1ul_3dec20.2281.2281.3	controllerType=0 controllerNumber=1 scan=2281	10.1306
01156:3	1	W.FHN[+1751.624]E.S	HexNAc(4)Hex(4)NeuAc(1)	N[+1752]	766.624	3	2297.86	2297.85	0	1	44	Specific	204.44	204.44	204.44	3.9	429	>macFcRIIImut_I158V	1	adam_sample_1_1ul_3dec20.2210.2210.3	controllerType=0 controllerNumber=1 scan=2210	9.9291
01226:3	1	W.FHN[+1751.624]E.S	HexNAc(4)Hex(4)NeuAc(1)	N[+1752]	766.626	3	2297.86	2297.85	0	3.7	44	Specific	234.29	206.72	206.72	3.9	429	>macFcRIIImut_I158V	1	adam_sample_1_1ul_3dec20.2274.2274.3	controllerType=0 controllerNumber=1 scan=2274	10.1123
01192:2	1	W.FHN[+1751.624]E.S	HexNAc(4)Hex(4)NeuAc(1)	N[+1752]	1149.44	2	2297.87	2297.85	0	5.3	44	Specific	250.52	250.52	250.52	4.28	429	>macFcRIIImut_I158V	1	adam_sample_1_1ul_3dec20.2246.2246.2	controllerType=0 controllerNumber=1 scan=2246	10.0375
01225:2	1	W.FHN[+1751.624]E.S	HexNAc(4)Hex(4)NeuAc(1)	N[+1752]	1149.43	2	2297.86	2297.85	0	2.9	44	Specific	268.39	221.62	221.62	4.34	429	>macFcRIIImut_I158V	1	adam_sample_1_1ul_3dec20.2273.2273.2	controllerType=0 controllerNumber=1 scan=2273	10.1098
06433:4	1	E.DQSTRWFHN[+1897.682]E.S	HexNAc(4)Hex(4)Fuc(1)NeuAc(1)	N[+1898]	805.072	4	3217.26	3217.26	0	1.9	38	Specific	93.25	93.25	93.25	2.54	429	>macFcRIIImut_I158V	1	adam_sample_1_1ul_3dec20.6215.6215.4	controllerType=0 controllerNumber=1 scan=6215	21.6067
01194:3	1	W.FHN[+1897.682]E.S	HexNAc(4)Hex(4)Fuc(1)NeuAc(1)	N[+1898]	815.309	3	2443.91	2443.91	0	0.4	44	Specific	216.58	216.58	216.58	3.9	429	>macFcRIIImut_I158V	1	adam_sample_1_1ul_3dec20.2248.2248.3	controllerType=0 controllerNumber=1 scan=2248	10.0425
01317:3	1	W.FHN[+1897.682]E.S	HexNAc(4)Hex(4)Fuc(1)NeuAc(1)	N[+1898]	815.309	3	2443.91	2443.91	0	0.3	44	Specific	261.68	261.68	261.68	4.3	429	>macFcRIIImut_I158V	1	adam_sample_1_1ul_3dec20.2334.2334.3	controllerType=0 controllerNumber=1 scan=2334	10.2699
01496:2	1	W.FHN[+1897.682]E.S	HexNAc(4)Hex(4)Fuc(1)NeuAc(1)	N[+1898]	1222.46	2	2443.91	2443.91	0	0.9	44	Specific	302.62	302.62	302.62	4.44	429	>macFcRIIImut_I158V	1	adam_sample_1_1ul_3dec20.2452.2452.2	controllerType=0 controllerNumber=1 scan=2452	10.5919
01583:3	1	W.FHN[+1897.682]E.S	HexNAc(4)Hex(4)Fuc(1)NeuAc(1)	N[+1898]	815.311	3	2443.92	2443.91	0	1.9	44	Specific	304.42	304.42	304.42	4.46	429	>macFcRIIImut_I158V	1	adam_sample_1_1ul_3dec20.2518.2518.3	controllerType=0 controllerNumber=1 scan=2518	10.7783
07110:3	1	Y.FIAAARVN[+1897.682]NSGE.Y	HexNAc(4)Hex(4)Fuc(1)NeuAc(1)	N[+1898]	1049.45	3	3146.32	3146.32	0	1.9	58	Specific	94.69	94.69	94.69	3.09	429	>macFcRIIImut_I158V	1	adam_sample_1_1ul_3dec20.6691.6691.3	controllerType=0 controllerNumber=1 scan=6691	22.9967
07296:3	1	Y.FIAAARVN[+1897.682]NSGE.Y	HexNAc(4)Hex(4)Fuc(1)NeuAc(1)	N[+1898]	1049.45	3	3146.33	3146.32	0	4.9	58	Specific	125.62	125.62	125.62	2.84	429	>macFcRIIImut_I158V	1	adam_sample_1_1ul_3dec20.6850.6850.3	controllerType=0 controllerNumber=1 scan=6850	23.5093
09028:3	1	Y.FIAAARVN[+1897.682]NSGEY.R	HexNAc(4)Hex(4)Fuc(1)NeuAc(1)	N[+1898]	1103.8	3	3309.38	3309.38	0	0.4	58	Specific	98.43	43.19	43.19	0.77	429	>macFcRIIImut_I158V	1	adam_sample_1_1ul_3dec20.8328.8328.3	controllerType=0 controllerNumber=1 scan=8328	28.227
09235:3	1	Y.FIAAARVN[+1897.682]NSGEY.R	HexNAc(4)Hex(4)Fuc(1)NeuAc(1)	N[+1898]	1103.8	3	3309.38	3309.38	0	1.6	58	Specific	140.55	45.11	45.11	0.77	429	>macFcRIIImut_I158V	1	adam_sample_1_1ul_3dec20.8496.8496.3	controllerType=0 controllerNumber=1 scan=8496	28.7372
09241:3	1	Y.FIAAARVN[+1897.682]NSGEY.R	HexNAc(4)Hex(4)Fuc(1)NeuAc(1)	N[+1898]	1103.8	3	3309.38	3309.38	0	0.6	58	Specific	188.32	43.19	43.19	0.77	429	>macFcRIIImut_I158V	1	adam_sample_1_1ul_3dec20.8501.8501.3	controllerType=0 controllerNumber=1 scan=8501	28.7538
03702:3	1	F.IAAARVN[+1897.682]NSGE.Y	HexNAc(4)Hex(4)Fuc(1)NeuAc(1)	N[+1898]	1000.42	3	2999.25	2999.25	0	2.6	59	Specific	125.81	125.81	125.81	3.99	429	>macFcRIIImut_I158V	1	adam_sample_1_1ul_3dec20.4054.4054.3	controllerType=0 controllerNumber=1 scan=4054	15.3169
04187:3	1	F.IAAARVN[+1897.682]NSGE.Y	HexNAc(4)Hex(4)Fuc(1)NeuAc(1)	N[+1898]	1000.42	3	2999.25	2999.25	0	2.5	59	Specific	172.58	172.58	172.58	3.34	429	>macFcRIIImut_I158V	1	adam_sample_1_1ul_3dec20.4436.4436.3	controllerType=0 controllerNumber=1 scan=4436	16.3505
03960:3	1	F.IAAARVN[+1897.682]NSGE.Y	HexNAc(4)Hex(4)Fuc(1)NeuAc(1)	N[+1898]	1000.42	3	2999.25	2999.25	0	0.2	59	Specific	194.82	194.82	194.82	3.34	429	>macFcRIIImut_I158V	1	adam_sample_1_1ul_3dec20.4244.4244.3	controllerType=0 controllerNumber=1 scan=4244	15.8254
06607:3	1	F.IAAARVN[+1897.682]NSGEY.R	HexNAc(4)Hex(4)Fuc(1)NeuAc(1)	N[+1898]	1054.78	3	3162.32	3162.31	0	4.1	59	Specific	174.96	148.07	148.07	2.36	429	>macFcRIIImut_I158V	1	adam_sample_1_1ul_3dec20.6333.6333.3	controllerType=0 controllerNumber=1 scan=6333	21.9196
04403:3	1	F.C[+57.021]RGLVGSKN[+1897.682]VSSE.T	HexNAc(4)Hex(4)Fuc(1)NeuAc(1)	C[+57], N[+1898]	1097.46	3	3290.36	3290.37	0	-2.6	155	Specific	163.54	163.39	163.39	2.16	429	>macFcRIIImut_I158V	1	adam_sample_1_1ul_3dec20.4629.4629.3	controllerType=0 controllerNumber=1 scan=4629	16.973
04230:3	1	F.C[+57.021]RGLVGSKN[+1897.682]VSSE.T	HexNAc(4)Hex(4)Fuc(1)NeuAc(1)	C[+57], N[+1898]	1097.46	3	3290.38	3290.37	0	2	155	Specific	240.49	240.49	240.49	3.32	429	>macFcRIIImut_I158V	1	adam_sample_1_1ul_3dec20.4468.4468.3	controllerType=0 controllerNumber=1 scan=4468	16.4411
01572:3	1	L.VGSKN[+1897.682]VSSE.T	HexNAc(4)Hex(4)Fuc(1)NeuAc(1)	N[+1898]	935.384	3	2804.14	2804.13	0	0.9	159	Specific	136.27	136.27	136.27	4.16	429	>macFcRIIImut_I158V	1	adam_sample_1_1ul_3dec20.2508.2508.3	controllerType=0 controllerNumber=1 scan=2508	10.7518
02097:3	1	L.VGSKN[+1897.682]VSSE.T	HexNAc(4)Hex(4)Fuc(1)NeuAc(1)	N[+1898]	935.384	3	2804.14	2804.13	0	1.2	159	Specific	142.29	142.29	142.29	3.33	429	>macFcRIIImut_I158V	1	adam_sample_1_1ul_3dec20.2863.2863.3	controllerType=0 controllerNumber=1 scan=2863	11.7722
01818:2	1	L.VGSKN[+1897.682]VSSE.T	HexNAc(4)Hex(4)Fuc(1)NeuAc(1)	N[+1898]	1402.58	2	2804.14	2804.13	0	3	159	Specific	158.46	99.92	99.92	3.59	429	>macFcRIIImut_I158V	1	adam_sample_1_1ul_3dec20.2664.2664.2	controllerType=0 controllerNumber=1 scan=2664	11.1643
01866:3	1	L.VGSKN[+1897.682]VSSE.T	HexNAc(4)Hex(4)Fuc(1)NeuAc(1)	N[+1898]	935.383	3	2804.13	2804.13	0	0	159	Specific	363.58	346.93	346.93	5.34	429	>macFcRIIImut_I158V	1	adam_sample_1_1ul_3dec20.2698.2698.3	controllerType=0 controllerNumber=1 scan=2698	11.2632
05934:3	1	E.DQSTRWFHN[+1606.587]E.S	HexNAc(4)Hex(4)Fuc(1)	N[+1607]	976.06	3	2926.17	2926.16	0	1	38	Specific	127.34	127.34	127.34	2.98	429	>macFcRIIImut_I158V	1	adam_sample_1_1ul_3dec20.5855.5855.3	controllerType=0 controllerNumber=1 scan=5855	20.649
06206:3	1	E.DQSTRWFHN[+1606.587]E.S	HexNAc(4)Hex(4)Fuc(1)	N[+1607]	976.061	3	2926.17	2926.16	0	1.7	38	Specific	293.3	293.3	293.3	4.6	429	>macFcRIIImut_I158V	1	adam_sample_1_1ul_3dec20.6047.6047.3	controllerType=0 controllerNumber=1 scan=6047	21.1609
01165:3	1	W.FHN[+1606.587]E.S	HexNAc(4)Hex(4)Fuc(1)	N[+1607]	718.279	3	2152.82	2152.82	0	2.4	44	Specific	116.38	116.38	116.38	2.38	429	>macFcRIIImut_I158V	1	adam_sample_1_1ul_3dec20.2220.2220.3	controllerType=0 controllerNumber=1 scan=2220	9.9621
00831:3	1	W.FHN[+1606.587]E.S	HexNAc(4)Hex(4)Fuc(1)	N[+1607]	718.279	3	2152.82	2152.82	0	2	44	Specific	139.5	139.5	139.5	3.65	429	>macFcRIIImut_I158V	1	adam_sample_1_1ul_3dec20.1970.1970.3	controllerType=0 controllerNumber=1 scan=1970	9.2283
00800:2	1	W.FHN[+1606.587]E.S	HexNAc(4)Hex(4)Fuc(1)	N[+1607]	1076.91	2	2152.82	2152.82	0	1.7	44	Specific	255.3	255.3	255.3	4.28	429	>macFcRIIImut_I158V	1	adam_sample_1_1ul_3dec20.1948.1948.2	controllerType=0 controllerNumber=1 scan=1948	9.1697
00607:3	1	W.FHN[+1606.587]E.S	HexNAc(4)Hex(4)Fuc(1)	N[+1607]	718.278	3	2152.82	2152.82	0	0.3	44	Specific	323.05	323.05	323.05	4.8	429	>macFcRIIImut_I158V	1	adam_sample_1_1ul_3dec20.1783.1783.3	controllerType=0 controllerNumber=1 scan=1783	8.6969
01058:2	1	W.FHN[+1606.587]E.S	HexNAc(4)Hex(4)Fuc(1)	N[+1607]	1076.91	2	2152.82	2152.82	0	1.1	44	Specific	325.76	325.76	325.76	4.78	429	>macFcRIIImut_I158V	1	adam_sample_1_1ul_3dec20.2134.2134.2	controllerType=0 controllerNumber=1 scan=2134	9.7013
00583:2	1	W.FHN[+1606.587]E.S	HexNAc(4)Hex(4)Fuc(1)	N[+1607]	1076.91	2	2152.82	2152.82	0	0.1	44	Specific	401.61	401.61	401.61	5.49	429	>macFcRIIImut_I158V	1	adam_sample_1_1ul_3dec20.1763.1763.2	controllerType=0 controllerNumber=1 scan=1763	8.6622
05539:3	1	Y.FIAAARVN[+1606.587]NSGE.Y	HexNAc(4)Hex(4)Fuc(1)	N[+1607]	952.412	3	2855.22	2855.22	0	0.6	58	Specific	35.65	35.65	35.65	1.29	429	>macFcRIIImut_I158V	1	adam_sample_1_1ul_3dec20.5523.5523.3	controllerType=0 controllerNumber=1 scan=5523	19.6869
05641:3	1	Y.FIAAARVN[+1606.587]NSGE.Y	HexNAc(4)Hex(4)Fuc(1)	N[+1607]	952.417	3	2855.23	2855.22	0	5.3	58	Specific	115.12	115.12	115.12	2.37	429	>macFcRIIImut_I158V	1	adam_sample_1_1ul_3dec20.5598.5598.3	controllerType=0 controllerNumber=1 scan=5598	19.8906
02645:3	1	F.IAAARVN[+1606.587]NSGE.Y	HexNAc(4)Hex(4)Fuc(1)	N[+1607]	903.392	3	2708.16	2708.15	0	3.3	59	Specific	65.27	65.27	65.27	2.49	429	>macFcRIIImut_I158V	1	adam_sample_1_1ul_3dec20.3242.3242.3	controllerType=0 controllerNumber=1 scan=3242	12.9307
02724:2	1	F.IAAARVN[+1606.587]NSGE.Y	HexNAc(4)Hex(4)Fuc(1)	N[+1607]	1354.58	2	2708.16	2708.15	0	3.8	59	Specific	102.56	102.56	102.56	2.64	429	>macFcRIIImut_I158V	1	adam_sample_1_1ul_3dec20.3302.3302.2	controllerType=0 controllerNumber=1 scan=3302	13.1102
02889:3	1	F.IAAARVN[+1606.587]NSGE.Y	HexNAc(4)Hex(4)Fuc(1)	N[+1607]	903.39	3	2708.16	2708.15	0	1.5	59	Specific	138.21	138.21	138.21	3.19	429	>macFcRIIImut_I158V	1	adam_sample_1_1ul_3dec20.3421.3421.3	controllerType=0 controllerNumber=1 scan=3421	13.4441
04745:3	1	F.IAAARVN[+1606.587]NSGEY.R	HexNAc(4)Hex(4)Fuc(1)	N[+1607]	957.743	3	2871.22	2871.21	0	0.3	59	Specific	115.16	115.16	115.16	2.03	429	>macFcRIIImut_I158V	1	adam_sample_1_1ul_3dec20.4909.4909.3	controllerType=0 controllerNumber=1 scan=4909	17.9023
04819:3	1	F.IAAARVN[+1606.587]NSGEY.R	HexNAc(4)Hex(4)Fuc(1)	N[+1607]	957.742	3	2871.21	2871.21	0	-1.2	59	Specific	220.23	220.23	220.23	2.11	429	>macFcRIIImut_I158V	1	adam_sample_1_1ul_3dec20.4977.4977.3	controllerType=0 controllerNumber=1 scan=4977	18.1041
02492:3	1	A.AARVN[+1606.587]NSGEY.R	HexNAc(4)Hex(4)Fuc(1)	N[+1607]	896.37	3	2687.09	2687.09	0	0.2	61	NRagged	60.68	60.68	60.68	0.93	429	>macFcRIIImut_I158V	1	adam_sample_1_1ul_3dec20.3145.3145.3	controllerType=0 controllerNumber=1 scan=3145	12.6783
03344:3	1	F.C[+57.021]RGLVGSKN[+1606.587]VSSE.T	HexNAc(4)Hex(4)Fuc(1)	C[+57], N[+1607]	1000.43	3	2999.27	2999.28	0	-1.1	155	Specific	199.45	199.45	199.45	2.15	429	>macFcRIIImut_I158V	1	adam_sample_1_1ul_3dec20.3758.3758.3	controllerType=0 controllerNumber=1 scan=3758	14.4015
00741:3	1	L.VGSKN[+1606.587]VSSE.T	HexNAc(4)Hex(4)Fuc(1)	N[+1607]	838.354	3	2513.05	2513.04	0	3.5	159	Specific	84.32	84.32	84.32	2.54	429	>macFcRIIImut_I158V	1	adam_sample_1_1ul_3dec20.1893.1893.3	controllerType=0 controllerNumber=1 scan=1893	8.9933
01265:3	1	L.VGSKN[+1606.587]VSSE.T	HexNAc(4)Hex(4)Fuc(1)	N[+1607]	838.353	3	2513.04	2513.04	0	1.6	159	Specific	105.67	105.67	105.67	2.83	429	>macFcRIIImut_I158V	1	adam_sample_1_1ul_3dec20.2301.2301.3	controllerType=0 controllerNumber=1 scan=2301	10.1833
00793:3	1	L.VGSKN[+1606.587]VSSE.T	HexNAc(4)Hex(4)Fuc(1)	N[+1607]	838.352	3	2513.04	2513.04	0	0.3	159	Specific	119.62	119.62	119.62	3.61	429	>macFcRIIImut_I158V	1	adam_sample_1_1ul_3dec20.1942.1942.3	controllerType=0 controllerNumber=1 scan=1942	9.1511
01022:3	1	L.VGSKN[+1606.587]VSSE.T	HexNAc(4)Hex(4)Fuc(1)	N[+1607]	838.351	3	2513.04	2513.04	0	-0.2	159	Specific	387.75	372.22	372.22	6.18	429	>macFcRIIImut_I158V	1	adam_sample_1_1ul_3dec20.2119.2119.3	controllerType=0 controllerNumber=1 scan=2119	9.6636
06356:3	1	E.DQSTRWFHN[+1460.529]E.S	HexNAc(4)Hex(4)	N[+1461]	927.375	3	2780.11	2780.11	0	1.6	38	Specific	39.18	10.59	10.59	1.99	429	>macFcRIIImut_I158V	1	adam_sample_1_1ul_3dec20.6156.6156.3	controllerType=0 controllerNumber=1 scan=6156	21.4476
01010:3	1	W.FHN[+1460.529]E.S	HexNAc(4)Hex(4)	N[+1461]	669.592	3	2006.76	2006.76	0	1.5	44	Specific	4.89	4.89	4.89	1.96	429	>macFcRIIImut_I158V	1	adam_sample_1_1ul_3dec20.2108.2108.3	controllerType=0 controllerNumber=1 scan=2108	9.6346
00614:2	1	W.FHN[+1460.529]E.S	HexNAc(4)Hex(4)	N[+1461]	1003.88	2	2006.76	2006.76	0	-1.2	44	Specific	208.93	187.71	187.71	2.44	429	>macFcRIIImut_I158V	1	adam_sample_1_1ul_3dec20.1789.1789.3	controllerType=0 controllerNumber=1 scan=1789	8.7051
00602:3	1	W.FHN[+1460.529]E.S	HexNAc(4)Hex(4)	N[+1461]	669.591	3	2006.76	2006.76	0	0	44	Specific	273.05	273.05	273.05	4.3	429	>macFcRIIImut_I158V	1	adam_sample_1_1ul_3dec20.1778.1778.3	controllerType=0 controllerNumber=1 scan=1778	8.6844
06061:3	1	E.DQSTRWFHN[+1444.534]E.S	HexNAc(4)Hex(3)Fuc(1)	N[+1445]	922.042	3	2764.11	2764.11	0	0.8	38	Specific	138.58	138.58	138.58	3.79	429	>macFcRIIImut_I158V	1	adam_sample_1_1ul_3dec20.5937.5937.3	controllerType=0 controllerNumber=1 scan=5937	20.8711
06318:3	1	E.DQSTRWFHN[+1444.534]E.S	HexNAc(4)Hex(3)Fuc(1)	N[+1445]	922.042	3	2764.11	2764.11	0	0.6	38	Specific	316.07	293.36	293.36	3.77	429	>macFcRIIImut_I158V	1	adam_sample_1_1ul_3dec20.6128.6128.3	controllerType=0 controllerNumber=1 scan=6128	21.374
00833:3	1	W.FHN[+1444.534]E.S	HexNAc(4)Hex(3)Fuc(1)	N[+1445]	664.26	3	1990.77	1990.76	0	0.2	44	Specific	126.1	126.1	126.1	3.65	429	>macFcRIIImut_I158V	1	adam_sample_1_1ul_3dec20.1971.1971.3	controllerType=0 controllerNumber=1 scan=1971	9.2308
01150:3	1	W.FHN[+1444.534]E.S	HexNAc(4)Hex(3)Fuc(1)	N[+1445]	664.261	3	1990.77	1990.76	0	1.6	44	Specific	163.21	163.21	163.21	3.65	429	>macFcRIIImut_I158V	1	adam_sample_1_1ul_3dec20.2204.2204.3	controllerType=0 controllerNumber=1 scan=2204	9.9073
01348:2	1	W.FHN[+1444.534]E.S	HexNAc(4)Hex(3)Fuc(1)	N[+1445]	995.888	2	1990.77	1990.76	0	2	44	Specific	181.43	181.43	181.43	3.8	429	>macFcRIIImut_I158V	1	adam_sample_1_1ul_3dec20.2358.2358.2	controllerType=0 controllerNumber=1 scan=2358	10.3324
00823:2	1	W.FHN[+1444.534]E.S	HexNAc(4)Hex(3)Fuc(1)	N[+1445]	995.888	2	1990.77	1990.76	0	1.9	44	Specific	287.06	287.06	287.06	4.44	429	>macFcRIIImut_I158V	1	adam_sample_1_1ul_3dec20.1965.1965.2	controllerType=0 controllerNumber=1 scan=1965	9.2144
00613:3	1	W.FHN[+1444.534]E.S	HexNAc(4)Hex(3)Fuc(1)	N[+1445]	664.26	3	1990.77	1990.76	0	0.4	44	Specific	308.59	308.59	308.59	4.46	429	>macFcRIIImut_I158V	1	adam_sample_1_1ul_3dec20.1788.1788.3	controllerType=0 controllerNumber=1 scan=1788	8.7031
01107:2	1	W.FHN[+1444.534]E.S	HexNAc(4)Hex(3)Fuc(1)	N[+1445]	995.886	2	1990.76	1990.76	0	-0.1	44	Specific	344.95	344.95	344.95	4.78	429	>macFcRIIImut_I158V	1	adam_sample_1_1ul_3dec20.2159.2159.2	controllerType=0 controllerNumber=1 scan=2159	9.7644
00611:2	1	W.FHN[+1444.534]E.S	HexNAc(4)Hex(3)Fuc(1)	N[+1445]	995.885	2	1990.76	1990.76	0	-0.9	44	Specific	388.49	388.49	388.49	5.65	429	>macFcRIIImut_I158V	1	adam_sample_1_1ul_3dec20.1786.1786.2	controllerType=0 controllerNumber=1 scan=1786	8.7006
00766:2	1	F.HN[+1444.534]E.S	HexNAc(4)Hex(3)Fuc(1)	N[+1445]	922.354	2	1843.7	1843.7	0	2.6	45	Specific	52.15	52.15	52.15	2.22	429	>macFcRIIImut_I158V	1	adam_sample_1_1ul_3dec20.1916.1916.3	controllerType=0 controllerNumber=1 scan=1916	9.0629
00732:2	1	F.HN[+1444.534]E.S	HexNAc(4)Hex(3)Fuc(1)	N[+1445]	922.353	2	1843.7	1843.7	0	1.5	45	Specific	85.81	85.81	85.81	2.37	429	>macFcRIIImut_I158V	1	adam_sample_1_1ul_3dec20.1887.1887.2	controllerType=0 controllerNumber=1 scan=1887	8.9747
05541:3	1	Y.FIAAARVN[+1444.534]NSGE.Y	HexNAc(4)Hex(3)Fuc(1)	N[+1445]	898.393	3	2693.16	2693.17	0	-0.9	58	Specific	60.1	60.1	60.1	2.16	429	>macFcRIIImut_I158V	1	adam_sample_1_1ul_3dec20.5525.5525.3	controllerType=0 controllerNumber=1 scan=5525	19.692
05756:3	1	Y.FIAAARVN[+1444.534]NSGE.Y	HexNAc(4)Hex(3)Fuc(1)	N[+1445]	898.396	3	2693.17	2693.17	0	2.6	58	Specific	293.47	293.47	293.47	4.43	429	>macFcRIIImut_I158V	1	adam_sample_1_1ul_3dec20.5701.5701.3	controllerType=0 controllerNumber=1 scan=5701	20.196
07843:3	1	Y.FIAAARVN[+1444.534]NSGEY.R	HexNAc(4)Hex(3)Fuc(1)	N[+1445]	952.748	3	2856.23	2856.23	0	-0.2	58	Specific	186.73	86.33	86.33	0.77	429	>macFcRIIImut_I158V	1	adam_sample_1_1ul_3dec20.7347.7347.3	controllerType=0 controllerNumber=1 scan=7347	25.0819
02610:3	1	F.IAAARVN[+1444.534]NSGE.Y	HexNAc(4)Hex(3)Fuc(1)	N[+1445]	849.372	3	2546.1	2546.1	0	1.5	59	Specific	66.96	66.96	66.96	2.42	429	>macFcRIIImut_I158V	1	adam_sample_1_1ul_3dec20.3226.3226.3	controllerType=0 controllerNumber=1 scan=3226	12.8891
02938:2	1	F.IAAARVN[+1444.534]NSGE.Y	HexNAc(4)Hex(3)Fuc(1)	N[+1445]	1273.55	2	2546.1	2546.1	0	1.2	59	Specific	174.33	174.33	174.33	3.33	429	>macFcRIIImut_I158V	1	adam_sample_1_1ul_3dec20.3453.3453.2	controllerType=0 controllerNumber=1 scan=3453	13.5292
02855:3	1	F.IAAARVN[+1444.534]NSGE.Y	HexNAc(4)Hex(3)Fuc(1)	N[+1445]	849.372	3	2546.1	2546.1	0	1.4	59	Specific	271.07	271.07	271.07	3.82	429	>macFcRIIImut_I158V	1	adam_sample_1_1ul_3dec20.3402.3402.3	controllerType=0 controllerNumber=1 scan=3402	13.3942
04774:3	1	F.IAAARVN[+1444.534]NSGEY.R	HexNAc(4)Hex(3)Fuc(1)	N[+1445]	903.724	3	2709.16	2709.16	0	-1.3	59	Specific	159.4	159.4	159.4	1.99	429	>macFcRIIImut_I158V	1	adam_sample_1_1ul_3dec20.4938.4938.3	controllerType=0 controllerNumber=1 scan=4938	17.9878
04914:2	1	F.IAAARVN[+1444.534]NSGEY.R	HexNAc(4)Hex(3)Fuc(1)	N[+1445]	1355.08	2	2709.16	2709.16	0	-0.3	59	Specific	160.39	107.84	107.84	2.03	429	>macFcRIIImut_I158V	1	adam_sample_1_1ul_3dec20.5048.5048.2	controllerType=0 controllerNumber=1 scan=5048	18.3069
04960:2	1	F.IAAARVN[+1444.534]NSGEY.R	HexNAc(4)Hex(3)Fuc(1)	N[+1445]	1355.09	2	2709.17	2709.16	0	3.6	59	Specific	217.02	81.5	81.5	1.31	429	>macFcRIIImut_I158V	1	adam_sample_1_1ul_3dec20.5081.5081.2	controllerType=0 controllerNumber=1 scan=5081	18.4117
04799:3	1	F.IAAARVN[+1444.534]NSGEY.R	HexNAc(4)Hex(3)Fuc(1)	N[+1445]	903.727	3	2709.17	2709.16	0	1.4	59	Specific	224.35	224.35	224.35	2.57	429	>macFcRIIImut_I158V	1	adam_sample_1_1ul_3dec20.4958.4958.3	controllerType=0 controllerNumber=1 scan=4958	18.0468
05004:3	1	F.IAAARVN[+1444.534]NSGEY.R	HexNAc(4)Hex(3)Fuc(1)	N[+1445]	903.726	3	2709.16	2709.16	0	0.7	59	Specific	239.13	227.24	227.24	2.57	429	>macFcRIIImut_I158V	1	adam_sample_1_1ul_3dec20.5123.5123.3	controllerType=0 controllerNumber=1 scan=5123	18.5519
02444:3	1	A.AARVN[+1444.534]NSGEY.R	HexNAc(4)Hex(3)Fuc(1)	N[+1445]	842.353	3	2525.04	2525.04	0	1.6	61	NRagged	126.94	126.94	126.94	2.32	429	>macFcRIIImut_I158V	1	adam_sample_1_1ul_3dec20.3091.3091.3	controllerType=0 controllerNumber=1 scan=3091	12.4669
03348:3	1	F.C[+57.021]RGLVGSKN[+1444.534]VSSE.T	HexNAc(4)Hex(3)Fuc(1)	C[+57], N[+1445]	946.413	3	2837.22	2837.22	0	-0.1	155	Specific	380.83	380.83	380.83	4.61	429	>macFcRIIImut_I158V	1	adam_sample_1_1ul_3dec20.3764.3764.3	controllerType=0 controllerNumber=1 scan=3764	14.4208
01070:3	1	L.VGSKN[+1444.534]VSSE.T	HexNAc(4)Hex(3)Fuc(1)	N[+1445]	784.334	3	2350.99	2350.99	0	0.2	159	Specific	73	73	73	2.58	429	>macFcRIIImut_I158V	1	adam_sample_1_1ul_3dec20.2141.2141.3	controllerType=0 controllerNumber=1 scan=2141	9.7201
00885:3	1	L.VGSKN[+1444.534]VSSE.T	HexNAc(4)Hex(3)Fuc(1)	N[+1445]	784.336	3	2350.99	2350.99	0	2.4	159	Specific	127.78	127.78	127.78	3.35	429	>macFcRIIImut_I158V	1	adam_sample_1_1ul_3dec20.2010.2010.3	controllerType=0 controllerNumber=1 scan=2010	9.3389
00765:2	1	L.VGSKN[+1444.534]VSSE.T	HexNAc(4)Hex(3)Fuc(1)	N[+1445]	1176	2	2350.99	2350.99	0	2.9	159	Specific	154.31	132.79	132.79	3.36	429	>macFcRIIImut_I158V	1	adam_sample_1_1ul_3dec20.1915.1915.2	controllerType=0 controllerNumber=1 scan=1915	9.0603
01216:2	1	L.VGSKN[+1444.534]VSSE.T	HexNAc(4)Hex(3)Fuc(1)	N[+1445]	1176	2	2350.99	2350.99	0	0.4	159	Specific	319.1	212.33	212.33	4.15	429	>macFcRIIImut_I158V	1	adam_sample_1_1ul_3dec20.2265.2265.2	controllerType=0 controllerNumber=1 scan=2265	10.0889
01151:3	1	L.VGSKN[+1444.534]VSSE.T	HexNAc(4)Hex(3)Fuc(1)	N[+1445]	784.334	3	2350.99	2350.99	0	0.4	159	Specific	324.59	318.24	318.24	4.31	429	>macFcRIIImut_I158V	1	adam_sample_1_1ul_3dec20.2206.2206.3	controllerType=0 controllerNumber=1 scan=2206	9.9157
00983:2	1	L.VGSKN[+1444.534]VSSE.T	HexNAc(4)Hex(3)Fuc(1)	N[+1445]	1176	2	2350.99	2350.99	0	2.3	159	Specific	425.78	277.5	277.5	4.09	429	>macFcRIIImut_I158V	1	adam_sample_1_1ul_3dec20.2090.2090.2	controllerType=0 controllerNumber=1 scan=2090	9.582
00594:2	1	W.FHN[+1298.476]E.S	HexNAc(4)Hex(3)	N[+1298]	922.857	2	1844.71	1844.71	0	-0.4	44	Specific	361.01	361.01	361.01	5.65	429	>macFcRIIImut_I158V	1	adam_sample_1_1ul_3dec20.1771.1771.2	controllerType=0 controllerNumber=1 scan=1771	8.6727
02690:2	1	Y.FIAAARVN[+1298.476]NSGE.Y	HexNAc(4)Hex(3)	N[+1298]	1274.06	2	2547.11	2547.11	0	0.3	58	Specific	10.31	10.31	10.31	1.51	429	>macFcRIIImut_I158V	1	adam_sample_1_1ul_3dec20.3273.3273.2	controllerType=0 controllerNumber=1 scan=3273	13.0193
06052:3	1	L.VGSKN[+1872.651]VSSE.T	HexNAc(3)Hex(6)NeuAc(1)	N[+1873]	927.039	3	2779.1	2779.1	0	-0.2	159	Specific	31.25	4.84	4.84	2.16	429	>macFcRIIImut_I158V	1	adam_sample_1_1ul_3dec20.5932.5932.3	controllerType=0 controllerNumber=1 scan=5932	20.8573
01243:3	1	W.FHN[+1856.656]E.S	HexNAc(3)Hex(5)Fuc(1)NeuAc(1)	N[+1857]	801.636	3	2402.89	2402.89	0	2.9	44	Specific	218.8	218.8	218.8	3.9	429	>macFcRIIImut_I158V	1	adam_sample_1_1ul_3dec20.2288.2288.3	controllerType=0 controllerNumber=1 scan=2288	10.1494
01290:2	1	W.FHN[+1856.656]E.S	HexNAc(3)Hex(5)Fuc(1)NeuAc(1)	N[+1857]	1201.95	2	2402.89	2402.89	0	0.7	44	Specific	226.71	226.71	226.71	3.88	429	>macFcRIIImut_I158V	1	adam_sample_1_1ul_3dec20.2318.2318.2	controllerType=0 controllerNumber=1 scan=2318	10.226
01741:3	1	L.VGSKN[+1856.656]VSSE.T	HexNAc(3)Hex(5)Fuc(1)NeuAc(1)	N[+1857]	921.71	3	2763.12	2763.11	0	3	159	Specific	112.48	103.61	103.61	3.61	429	>macFcRIIImut_I158V	1	adam_sample_1_1ul_3dec20.2622.2622.3	controllerType=0 controllerNumber=1 scan=2622	11.0538
01149:2	1	W.FHN[+1548.545]E.S	HexNAc(3)Hex(4)NeuAc(1)	N[+1549]	1047.89	2	2094.78	2094.78	0	0.1	44	Specific	277.26	229.94	229.94	4.34	429	>macFcRIIImut_I158V	1	adam_sample_1_1ul_3dec20.2203.2203.2	controllerType=0 controllerNumber=1 scan=2203	9.9047
16037:3	1	F.HN[+1548.545]E.S	HexNAc(3)Hex(4)NeuAc(1)	N[+1549]	649.904	3	1947.7	1947.71	0	-5.4	45	Specific	71.59	71.59	71.59	0.92	429	>macFcRIIImut_I158V	1	adam_sample_1_1ul_3dec20.15705.15705.3	controllerType=0 controllerNumber=1 scan=15705	55.5283
01642:2	1	W.FHN[+1694.603]E.S	HexNAc(3)Hex(4)Fuc(1)NeuAc(1)	N[+1695]	1120.92	2	2240.84	2240.83	0	2.9	44	Specific	166.66	166.66	166.66	3.8	429	>macFcRIIImut_I158V	1	adam_sample_1_1ul_3dec20.2562.2562.2	controllerType=0 controllerNumber=1 scan=2562	10.8951
01482:3	1	W.FHN[+1694.603]E.S	HexNAc(3)Hex(4)Fuc(1)NeuAc(1)	N[+1695]	747.616	3	2240.83	2240.83	0	-0.2	44	Specific	177.45	177.45	177.45	3.82	429	>macFcRIIImut_I158V	1	adam_sample_1_1ul_3dec20.2437.2437.3	controllerType=0 controllerNumber=1 scan=2437	10.5416
01359:2	1	W.FHN[+1694.603]E.S	HexNAc(3)Hex(4)Fuc(1)NeuAc(1)	N[+1695]	1120.92	2	2240.84	2240.83	0	3	44	Specific	284.6	284.6	284.6	4.44	429	>macFcRIIImut_I158V	1	adam_sample_1_1ul_3dec20.2367.2367.2	controllerType=0 controllerNumber=1 scan=2367	10.3556
04197:3	1	F.IAAARVN[+1694.603]NSGE.Y	HexNAc(3)Hex(4)Fuc(1)NeuAc(1)	N[+1695]	932.726	3	2796.16	2796.17	0	-1.6	59	Specific	145.56	105.67	105.67	2.84	429	>macFcRIIImut_I158V	1	adam_sample_1_1ul_3dec20.4444.4444.3	controllerType=0 controllerNumber=1 scan=4444	16.3713
01766:3	1	L.VGSKN[+1694.603]VSSE.T	HexNAc(3)Hex(4)Fuc(1)NeuAc(1)	N[+1695]	867.693	3	2601.06	2601.06	0	3.1	159	Specific	144.71	144.71	144.71	4.16	429	>macFcRIIImut_I158V	1	adam_sample_1_1ul_3dec20.2633.2633.3	controllerType=0 controllerNumber=1 scan=2633	11.085
05601:3	2	V.N[+1694.603]KSGVL.G	HexNAc(3)Hex(4)Fuc(1)NeuAc(1)	N[+1695]	771.326	3	2311.96	2311.96	0	0.1	30	NRagged	12.34	12.34	12.34	0.85	21	>Reverse >macFcRIIImut_I158V	2	adam_sample_1_1ul_3dec20.5569.5569.3	controllerType=0 controllerNumber=1 scan=5569	19.8111
06162:3	1	E.DQSTRWFHN[+1403.507]E.S	HexNAc(3)Hex(4)Fuc(1)	N[+1404]	908.368	3	2723.09	2723.08	0	2.3	38	Specific	85.28	76.07	76.07	2.26	429	>macFcRIIImut_I158V	1	adam_sample_1_1ul_3dec20.6012.6012.3	controllerType=0 controllerNumber=1 scan=6012	21.0681
00606:2	1	W.FHN[+1403.507]E.S	HexNAc(3)Hex(4)Fuc(1)	N[+1404]	975.372	2	1949.74	1949.74	0	-1	44	Specific	392.5	392.5	392.5	5.65	429	>macFcRIIImut_I158V	1	adam_sample_1_1ul_3dec20.1781.1781.2	controllerType=0 controllerNumber=1 scan=1781	8.6907
08283:2	1	F.HN[+1403.507]E.S	HexNAc(3)Hex(4)Fuc(1)	N[+1404]	901.84	2	1802.67	1802.67	0	2.2	45	Specific	51.66	51.66	51.66	2.22	429	>macFcRIIImut_I158V	1	adam_sample_1_1ul_3dec20.7723.7723.2	controllerType=0 controllerNumber=1 scan=7723	26.2719
00601:2	1	W.FHN[+1257.449]E.S	HexNAc(3)Hex(4)	N[+1257]	902.342	2	1803.68	1803.68	0	-1.6	44	Specific	352.66	352.66	352.66	4.15	429	>macFcRIIImut_I158V	1	adam_sample_1_1ul_3dec20.1777.1777.2	controllerType=0 controllerNumber=1 scan=1777	8.6829
06504:3	1	E.DQSTRWFHN[+1241.454]E.S	HexNAc(3)Hex(3)Fuc(1)	N[+1241]	854.35	3	2561.04	2561.03	0	1.9	38	Specific	70.31	70.31	70.31	2.26	429	>macFcRIIImut_I158V	1	adam_sample_1_1ul_3dec20.6257.6257.3	controllerType=0 controllerNumber=1 scan=6257	21.7166
06511:3	1	E.DQSTRWFHN[+1241.454]E.S	HexNAc(3)Hex(3)Fuc(1)	N[+1241]	854.348	3	2561.03	2561.03	0	-0.1	38	Specific	173.32	146.01	146.01	2.98	429	>macFcRIIImut_I158V	1	adam_sample_1_1ul_3dec20.6263.6263.4	controllerType=0 controllerNumber=1 scan=6263	21.7332
06225:3	1	E.DQSTRWFHN[+1241.454]E.S	HexNAc(3)Hex(3)Fuc(1)	N[+1241]	854.351	3	2561.04	2561.03	0	2.4	38	Specific	183.37	183.37	183.37	3.14	429	>macFcRIIImut_I158V	1	adam_sample_1_1ul_3dec20.6065.6065.3	controllerType=0 controllerNumber=1 scan=6065	21.2073
00841:2	1	W.FHN[+1241.454]E.S	HexNAc(3)Hex(3)Fuc(1)	N[+1241]	894.346	2	1787.69	1787.69	0	0.2	44	Specific	265.53	265.53	265.53	4.28	429	>macFcRIIImut_I158V	1	adam_sample_1_1ul_3dec20.1980.1980.2	controllerType=0 controllerNumber=1 scan=1980	9.2551
00612:2	1	W.FHN[+1241.454]E.S	HexNAc(3)Hex(3)Fuc(1)	N[+1241]	894.345	2	1787.68	1787.69	0	-1.3	44	Specific	408.19	408.19	408.19	4.85	429	>macFcRIIImut_I158V	1	adam_sample_1_1ul_3dec20.1787.1787.2	controllerType=0 controllerNumber=1 scan=1787	8.7018
05713:3	1	Y.FIAAARVN[+1241.454]NSGE.Y	HexNAc(3)Hex(3)Fuc(1)	N[+1241]	830.702	3	2490.09	2490.09	0	1.5	58	Specific	5.26	5.26	5.26	1.95	429	>macFcRIIImut_I158V	1	adam_sample_1_1ul_3dec20.5672.5672.3	controllerType=0 controllerNumber=1 scan=5672	20.1084
02854:3	1	F.IAAARVN[+1241.454]NSGE.Y	HexNAc(3)Hex(3)Fuc(1)	N[+1241]	781.68	3	2343.03	2343.02	0	2.6	59	Specific	148.63	148.63	148.63	3.19	429	>macFcRIIImut_I158V	1	adam_sample_1_1ul_3dec20.3400.3400.3	controllerType=0 controllerNumber=1 scan=3400	13.3878
02810:2	1	F.IAAARVN[+1241.454]NSGE.Y	HexNAc(3)Hex(3)Fuc(1)	N[+1241]	1172.02	2	2343.03	2343.02	0	2.8	59	Specific	202.63	202.63	202.63	3.36	429	>macFcRIIImut_I158V	1	adam_sample_1_1ul_3dec20.3371.3371.2	controllerType=0 controllerNumber=1 scan=3371	13.3119
04983:3	1	F.IAAARVN[+1241.454]NSGEY.R	HexNAc(3)Hex(3)Fuc(1)	N[+1241]	836.032	3	2506.08	2506.08	0	-0.5	59	Specific	231.87	231.87	231.87	3.34	429	>macFcRIIImut_I158V	1	adam_sample_1_1ul_3dec20.5103.5103.3	controllerType=0 controllerNumber=1 scan=5103	18.4883
05052:3	1	F.IAAARVN[+1241.454]NSGEY.R	HexNAc(3)Hex(3)Fuc(1)	N[+1241]	836.036	3	2506.09	2506.08	0	4	59	Specific	243.72	243.72	243.72	3.74	429	>macFcRIIImut_I158V	1	adam_sample_1_1ul_3dec20.5166.5166.3	controllerType=0 controllerNumber=1 scan=5166	18.6808
03284:3	1	F.C[+57.021]RGLVGSKN[+1241.454]VSSE.T	HexNAc(3)Hex(3)Fuc(1)	C[+57], N[+1241]	878.721	3	2634.15	2634.14	0	1.1	155	Specific	245.7	226.68	226.68	3.32	429	>macFcRIIImut_I158V	1	adam_sample_1_1ul_3dec20.3697.3697.3	controllerType=0 controllerNumber=1 scan=3697	14.2052
01158:3	1	L.VGSKN[+1241.454]VSSE.T	HexNAc(3)Hex(3)Fuc(1)	N[+1241]	716.642	3	2147.91	2147.91	0	2.5	159	Specific	188.39	188.39	188.39	4.33	429	>macFcRIIImut_I158V	1	adam_sample_1_1ul_3dec20.2214.2214.3	controllerType=0 controllerNumber=1 scan=2214	9.9459
00745:2	1	L.VGSKN[+1241.454]VSSE.T	HexNAc(3)Hex(3)Fuc(1)	N[+1241]	1074.46	2	2147.91	2147.91	0	-0.3	159	Specific	215.72	215.72	215.72	3.67	429	>macFcRIIImut_I158V	1	adam_sample_1_1ul_3dec20.1899.1899.2	controllerType=0 controllerNumber=1 scan=1899	9.0124
01188:2	1	L.VGSKN[+1241.454]VSSE.T	HexNAc(3)Hex(3)Fuc(1)	N[+1241]	1074.46	2	2147.91	2147.91	0	2.7	159	Specific	315.91	315.91	315.91	4.16	429	>macFcRIIImut_I158V	1	adam_sample_1_1ul_3dec20.2244.2244.2	controllerType=0 controllerNumber=1 scan=2244	10.0323
00954:2	1	L.VGSKN[+1241.454]VSSE.T	HexNAc(3)Hex(3)Fuc(1)	N[+1241]	1074.46	2	2147.91	2147.91	0	0.9	159	Specific	347.87	347.87	347.87	4.47	429	>macFcRIIImut_I158V	1	adam_sample_1_1ul_3dec20.2069.2069.2	controllerType=0 controllerNumber=1 scan=2069	9.5273
00796:2	1	W.FHN[+1095.397]E.S	HexNAc(3)Hex(3)	N[+1095]	821.316	2	1641.62	1641.63	0	-1.8	44	Specific	180.04	180.04	180.04	3.17	429	>macFcRIIImut_I158V	1	adam_sample_1_1ul_3dec20.1944.1944.3	controllerType=0 controllerNumber=1 scan=1944	9.1562
00791:2	1	W.FHN[+1095.397]E.S	HexNAc(3)Hex(3)	N[+1095]	821.316	2	1641.62	1641.63	0	-1.8	44	Specific	241.37	241.37	241.37	3.71	429	>macFcRIIImut_I158V	1	adam_sample_1_1ul_3dec20.1941.1941.3	controllerType=0 controllerNumber=1 scan=1941	9.1486
06277:3	1	E.DQSTRWFHN[+1216.423]E.S	HexNAc(2)Hex(5)	N[+1216]	845.996	3	2535.97	2536	0	-10.1	38	Specific	258.57	258.57	258.57	2.99	429	>macFcRIIImut_I158V	1	adam_sample_1_1ul_3dec20.6097.6097.3	controllerType=0 controllerNumber=1 scan=6097	21.2914
00787:2	1	W.FHN[+1216.423]E.S	HexNAc(2)Hex(5)	N[+1216]	881.832	2	1762.66	1762.65	0	1.6	44	Specific	187.3	187.3	187.3	3.8	429	>macFcRIIImut_I158V	1	adam_sample_1_1ul_3dec20.1936.1936.2	controllerType=0 controllerNumber=1 scan=1936	9.1341
00541:2	1	W.FHN[+1216.423]E.S	HexNAc(2)Hex(5)	N[+1216]	881.831	2	1762.65	1762.65	0	0.1	44	Specific	347.68	347.68	347.68	4.78	429	>macFcRIIImut_I158V	1	adam_sample_1_1ul_3dec20.1737.1737.2	controllerType=0 controllerNumber=1 scan=1737	8.5969
05791:2	1	R.VN[+1200.428]NSGE.Y	HexNAc(2)Hex(4)Fuc(1)	N[+1200]	910.356	2	1819.71	1819.7	0	4.9	64	NRagged	23.69	23.69	23.69	0.87	429	>macFcRIIImut_I158V	1	adam_sample_1_1ul_3dec20.5735.5735.2	controllerType=0 controllerNumber=1 scan=5735	20.3084
07369:1	1	W.FHN[+568.212]E.S	HexNAc(2)Hex(1)	N[+568]	1114.44	1	1114.44	1114.44	0	1.5	44	Specific	46.55	46.55	46.55	2.24	429	>macFcRIIImut_I158V	1	adam_sample_1_1ul_3dec20.6917.6917.3	controllerType=0 controllerNumber=1 scan=6917	23.7277
03851:5	1	H.N[+3165.164]E.S	HexNAc(10)Hex(7)	N[+3165]	686.259	5	3427.27	3427.27	0	-0.3	46	NRagged	12.03	12.03	12.03	2.09	429	>macFcRIIImut_I158V	1	adam_sample_1_1ul_3dec20.4160.4160.5	controllerType=0 controllerNumber=1 scan=4160	15.6043
06505:1	1	W.FHN[+349.137]E.S	HexNAc(1)Fuc(1)	N[+349]	895.352	1	895.352	895.368	0	-18.3	44	Specific	126.85	126.85	126.85	1.93	429	>macFcRIIImut_I158V	1	adam_sample_1_1ul_3dec20.6258.6258.4	controllerType=0 controllerNumber=1 scan=6258	21.7191
01413:1	1	W.FHN[+349.137]E.S	HexNAc(1)Fuc(1)	N[+349]	895.356	1	895.356	895.368	0	-12.9	44	Specific	204.8	204.8	204.8	2.02	429	>macFcRIIImut_I158V	1	adam_sample_1_1ul_3dec20.2402.2402.3	controllerType=0 controllerNumber=1 scan=2402	10.4488
08858:2	1	F.IAAARVN[+349.137]NSGE.Y	HexNAc(1)Fuc(1)	N[+349]	725.852	2	1450.7	1450.7	0	-3.2	59	Specific	200.7	200.7	200.7	0.72	429	>macFcRIIImut_I158V	1	adam_sample_1_1ul_3dec20.8194.8194.2	controllerType=0 controllerNumber=1 scan=8194	27.8217
09072:2	1	F.IAAARVN[+349.137]NSGE.Y	HexNAc(1)Fuc(1)	N[+349]	725.852	2	1450.7	1450.7	0	-2.9	59	Specific	203.68	203.68	203.68	0.73	429	>macFcRIIImut_I158V	1	adam_sample_1_1ul_3dec20.8363.8363.2	controllerType=0 controllerNumber=1 scan=8363	28.3265
00904:2	1	L.VGSKN[+349.137]VSSE.T	HexNAc(1)Fuc(1)	N[+349]	628.299	2	1255.59	1255.59	0	0.2	159	Specific	262.02	262.02	262.02	4.05	429	>macFcRIIImut_I158V	1	adam_sample_1_1ul_3dec20.2032.2032.2	controllerType=0 controllerNumber=1 scan=2032	9.4159
00590:2	1	W.FHN[+203.079]E.S	HexNAc(1)	N[+203]	375.159	2	749.31	749.31	0	-0.3	44	Specific	271.2	271.2	271.2	3.2	429	>macFcRIIImut_I158V	1	adam_sample_1_1ul_3dec20.1767.1767.2	controllerType=0 controllerNumber=1 scan=1767	8.667
06458:2	1	Y.FIAAARVN[+203.079]NSGE.Y	HexNAc(1)	N[+203]	726.361	2	1451.71	1451.71	0	0.9	58	Specific	205.84	122.54	122.54	2.17	429	>macFcRIIImut_I158V	1	adam_sample_1_1ul_3dec20.6230.6230.2	controllerType=0 controllerNumber=1 scan=6230	21.6457
06439:2	1	Y.FIAAARVN[+203.079]NSGE.Y	HexNAc(1)	N[+203]	726.362	2	1451.72	1451.71	0	2.3	58	Specific	253.25	160.4	160.4	3.33	429	>macFcRIIImut_I158V	1	adam_sample_1_1ul_3dec20.6219.6219.2	controllerType=0 controllerNumber=1 scan=6219	21.6174
05892:2	1	Y.FIAAARVN[+203.079]NSGE.Y	HexNAc(1)	N[+203]	726.36	2	1451.71	1451.71	0	-0.5	58	Specific	361.84	320.43	320.43	3.82	429	>macFcRIIImut_I158V	1	adam_sample_1_1ul_3dec20.5825.5825.2	controllerType=0 controllerNumber=1 scan=5825	20.5663
06164:2	1	Y.FIAAARVN[+203.079]NSGE.Y	HexNAc(1)	N[+203]	726.361	2	1451.71	1451.71	0	1.6	58	Specific	690.25	556.67	556.67	7.62	429	>macFcRIIImut_I158V	1	adam_sample_1_1ul_3dec20.6015.6015.2	controllerType=0 controllerNumber=1 scan=6015	21.0763
06815:2	1	Y.FIAAARVN[+203.079]N[+0.984]SGE.Y	HexNAc(1)	N[+1][+203]	726.854	2	1452.7	1452.7	0	3.2	58	Specific	178.11	178.11	178.11	3.05	429	>macFcRIIImut_I158V	1	adam_sample_1_1ul_3dec20.6481.6481.2	controllerType=0 controllerNumber=1 scan=6481	22.3532
08038:2	1	Y.FIAAARVN[+203.079]NSGEY.R	HexNAc(1)	N[+203]	807.893	2	1614.78	1614.78	0	1.4	58	Specific	225.92	85.04	85.04	0.86	429	>macFcRIIImut_I158V	1	adam_sample_1_1ul_3dec20.7514.7514.2	controllerType=0 controllerNumber=1 scan=7514	25.5876
09014:2	1	Y.FIAAARVN[+203.079]NSGEY.R	HexNAc(1)	N[+203]	807.893	2	1614.78	1614.78	0	1.5	58	Specific	304.33	70.83	70.83	1.96	429	>macFcRIIImut_I158V	1	adam_sample_1_1ul_3dec20.8321.8321.2	controllerType=0 controllerNumber=1 scan=8321	28.2085
08819:2	1	Y.FIAAARVN[+203.079]NSGEY.R	HexNAc(1)	N[+203]	807.894	2	1614.78	1614.78	0	3.3	58	Specific	334.35	83.28	83.28	2.01	429	>macFcRIIImut_I158V	1	adam_sample_1_1ul_3dec20.8159.8159.2	controllerType=0 controllerNumber=1 scan=8159	27.7047
08392:2	1	Y.FIAAARVN[+203.079]NSGEY.R	HexNAc(1)	N[+203]	807.89	2	1614.77	1614.78	0	-1.3	58	Specific	447.31	207.36	207.36	2.31	429	>macFcRIIImut_I158V	1	adam_sample_1_1ul_3dec20.7819.7819.2	controllerType=0 controllerNumber=1 scan=7819	26.6001
08214:2	1	Y.FIAAARVN[+203.079]NSGEY.R	HexNAc(1)	N[+203]	807.893	2	1614.78	1614.78	0	1.3	58	Specific	755.83	349.58	349.58	7.83	429	>macFcRIIImut_I158V	1	adam_sample_1_1ul_3dec20.7668.7668.2	controllerType=0 controllerNumber=1 scan=7668	26.092
03090:2	1	F.IAAARVN[+203.079]NSGE.Y	HexNAc(1)	N[+203]	652.826	2	1304.64	1304.64	0	0.6	59	Specific	231.4	231.4	231.4	2.91	429	>macFcRIIImut_I158V	1	adam_sample_1_1ul_3dec20.3551.3551.2	controllerType=0 controllerNumber=1 scan=3551	13.7931
02538:2	1	F.IAAARVN[+203.079]NSGE.Y	HexNAc(1)	N[+203]	652.826	2	1304.64	1304.64	0	0.6	59	Specific	321.82	321.82	321.82	4.34	429	>macFcRIIImut_I158V	1	adam_sample_1_1ul_3dec20.3175.3175.2	controllerType=0 controllerNumber=1 scan=3175	12.7563
03326:2	1	F.IAAARVN[+203.079]NSGE.Y	HexNAc(1)	N[+203]	652.825	2	1304.64	1304.64	0	-0.6	59	Specific	357.99	357.99	357.99	4.34	429	>macFcRIIImut_I158V	1	adam_sample_1_1ul_3dec20.3732.3732.2	controllerType=0 controllerNumber=1 scan=3732	14.3126
02789:2	1	F.IAAARVN[+203.079]NSGE.Y	HexNAc(1)	N[+203]	652.827	2	1304.65	1304.64	0	1.8	59	Specific	621.35	621.35	621.35	6.99	429	>macFcRIIImut_I158V	1	adam_sample_1_1ul_3dec20.3355.3355.2	controllerType=0 controllerNumber=1 scan=3355	13.2657
03327:2	1	F.IAAARVN[+203.079]N[+0.984]SGE.Y	HexNAc(1)	N[+1][+203]	653.318	2	1305.63	1305.63	0	0.7	59	Specific	464.94	464.94	464.94	5.18	429	>macFcRIIImut_I158V	1	adam_sample_1_1ul_3dec20.3732.3732.2	controllerType=0 controllerNumber=1 scan=3732	14.3126
05300:3	1	F.IAAARVN[+203.079]NSGEY.R	HexNAc(1)	N[+203]	489.908	3	1467.71	1467.71	0	1.2	59	Specific	173.77	173.77	173.77	2.53	429	>macFcRIIImut_I158V	1	adam_sample_1_1ul_3dec20.5341.5341.3	controllerType=0 controllerNumber=1 scan=5341	19.1801
05701:2	1	F.IAAARVN[+203.079]NSGEY.R	HexNAc(1)	N[+203]	734.357	2	1467.71	1467.71	0	0	59	Specific	456.26	206.37	206.37	3.24	429	>macFcRIIImut_I158V	1	adam_sample_1_1ul_3dec20.5661.5661.2	controllerType=0 controllerNumber=1 scan=5661	20.0755
05902:2	1	F.IAAARVN[+203.079]NSGEY.R	HexNAc(1)	N[+203]	734.357	2	1467.71	1467.71	0	-0.4	59	Specific	521.85	204.59	204.59	3.52	429	>macFcRIIImut_I158V	1	adam_sample_1_1ul_3dec20.5834.5834.2	controllerType=0 controllerNumber=1 scan=5834	20.5905
05002:2	1	F.IAAARVN[+203.079]NSGEY.R	HexNAc(1)	N[+203]	734.358	2	1467.71	1467.71	0	0.9	59	Specific	590.84	289.8	289.8	4.06	429	>macFcRIIImut_I158V	1	adam_sample_1_1ul_3dec20.5120.5120.2	controllerType=0 controllerNumber=1 scan=5120	18.5437
05461:2	1	F.IAAARVN[+203.079]NSGEY.R	HexNAc(1)	N[+203]	734.359	2	1467.71	1467.71	0	1.8	59	Specific	712.33	332.39	332.39	7.23	429	>macFcRIIImut_I158V	1	adam_sample_1_1ul_3dec20.5477.5477.2	controllerType=0 controllerNumber=1 scan=5477	19.565
05239:2	1	F.IAAARVN[+203.079]NSGEY.R	HexNAc(1)	N[+203]	734.358	2	1467.71	1467.71	0	1.4	59	Specific	741.55	368.73	368.73	8.14	429	>macFcRIIImut_I158V	1	adam_sample_1_1ul_3dec20.5296.5296.2	controllerType=0 controllerNumber=1 scan=5296	19.0536
05903:2	1	F.IAAARVN[+203.079]N[+0.984]SGEY.R	HexNAc(1)	N[+1][+203]	734.851	2	1468.69	1468.69	0	2	59	Specific	672.9	288.7	288.7	6.06	429	>macFcRIIImut_I158V	1	adam_sample_1_1ul_3dec20.5834.5834.2	controllerType=0 controllerNumber=1 scan=5834	20.5905
00545:2	1	A.AARVN[+203.079]NSGE.Y	HexNAc(1)	N[+203]	560.765	2	1120.52	1120.52	0	0.3	61	NRagged	455.19	455.19	455.19	4.96	429	>macFcRIIImut_I158V	1	adam_sample_1_1ul_3dec20.1742.1742.2	controllerType=0 controllerNumber=1 scan=1742	8.6116
00558:2	1	A.AARVN[+203.079]NSGE.Y	HexNAc(1)	N[+203]	560.765	2	1120.52	1120.52	0	0.3	61	NRagged	458.05	458.05	458.05	4.61	429	>macFcRIIImut_I158V	1	adam_sample_1_1ul_3dec20.1749.1749.2	controllerType=0 controllerNumber=1 scan=1749	8.6259
02319:2	1	A.AARVN[+203.079]NSGEY.R	HexNAc(1)	N[+203]	642.297	2	1283.59	1283.59	0	0.3	61	NRagged	332.52	332.52	332.52	3.08	429	>macFcRIIImut_I158V	1	adam_sample_1_1ul_3dec20.3019.3019.2	controllerType=0 controllerNumber=1 scan=3019	12.2621
02543:2	1	A.AARVN[+203.079]NSGEY.R	HexNAc(1)	N[+203]	642.298	2	1283.59	1283.59	0	1.1	61	NRagged	553.76	553.76	553.76	4.48	429	>macFcRIIImut_I158V	1	adam_sample_1_1ul_3dec20.3181.3181.2	controllerType=0 controllerNumber=1 scan=3181	12.7712
02089:2	1	A.ARVN[+203.079]NSGEY.R	HexNAc(1)	N[+203]	606.779	2	1212.55	1212.55	0	1.7	62	NRagged	157.32	157.32	157.32	2.5	429	>macFcRIIImut_I158V	1	adam_sample_1_1ul_3dec20.2857.2857.2	controllerType=0 controllerNumber=1 scan=2857	11.7559
02331:2	1	A.ARVN[+203.079]NSGEY.R	HexNAc(1)	N[+203]	606.779	2	1212.55	1212.55	0	1.1	62	NRagged	180.71	180.71	180.71	2.36	429	>macFcRIIImut_I158V	1	adam_sample_1_1ul_3dec20.3025.3025.2	controllerType=0 controllerNumber=1 scan=3025	12.2784
01671:2	1	A.RVN[+203.079]NSGEY.R	HexNAc(1)	N[+203]	571.261	2	1141.52	1141.51	0	2.8	63	NRagged	125.74	125.74	125.74	0.98	429	>macFcRIIImut_I158V	1	adam_sample_1_1ul_3dec20.2584.2584.2	controllerType=0 controllerNumber=1 scan=2584	10.954
03200:3	1	F.C[+57.021]RGLVGSKN[+203.079]VSSE.T	HexNAc(1)	C[+57], N[+203]	532.595	3	1595.77	1595.77	0	0.3	155	Specific	124.56	124.56	124.56	2.1	429	>macFcRIIImut_I158V	1	adam_sample_1_1ul_3dec20.3630.3630.3	controllerType=0 controllerNumber=1 scan=3630	14.0058
01129:2	1	L.VGSKN[+203.079]VSSE.T	HexNAc(1)	N[+203]	555.27	2	1109.53	1109.53	0	1.3	159	Specific	327.53	327.53	327.53	4.55	429	>macFcRIIImut_I158V	1	adam_sample_1_1ul_3dec20.2179.2179.2	controllerType=0 controllerNumber=1 scan=2179	9.8169
00869:2	1	L.VGSKN[+203.079]VSSE.T	HexNAc(1)	N[+203]	555.27	2	1109.53	1109.53	0	0.2	159	Specific	469.57	469.57	469.57	5.34	429	>macFcRIIImut_I158V	1	adam_sample_1_1ul_3dec20.2000.2000.2	controllerType=0 controllerNumber=1 scan=2000	9.3123
16632:2	1	A.EDLPKAVVF.L			509.286	2	1017.56	1017.56	0	2.4	4	NRagged	198.84	198.84	198.84	2.61	429	>macFcRIIImut_I158V	1	adam_sample_1_1ul_3dec20.18025.18025.2	controllerType=0 controllerNumber=1 scan=18025	66.663
16425:2	1	A.EDLPKAVVF.L			509.285	2	1017.56	1017.56	0	1	4	NRagged	275.56	275.56	275.56	3.05	429	>macFcRIIImut_I158V	1	adam_sample_1_1ul_3dec20.16838.16838.2	controllerType=0 controllerNumber=1 scan=16838	60.7553
16593:2	1	A.EDLPKAVVF.L			509.286	2	1017.56	1017.56	0	2.2	4	NRagged	280.52	280.52	280.52	3.13	429	>macFcRIIImut_I158V	1	adam_sample_1_1ul_3dec20.17799.17799.2	controllerType=0 controllerNumber=1 scan=17799	65.5419
16561:2	1	A.EDLPKAVVF.L			509.285	2	1017.56	1017.56	0	1.5	4	NRagged	293.04	293.04	293.04	3.17	429	>macFcRIIImut_I158V	1	adam_sample_1_1ul_3dec20.17599.17599.2	controllerType=0 controllerNumber=1 scan=17599	64.5383
16522:2	1	A.EDLPKAVVF.L			509.286	2	1017.57	1017.56	0	3.5	4	NRagged	294.35	294.35	294.35	3.26	429	>macFcRIIImut_I158V	1	adam_sample_1_1ul_3dec20.17298.17298.2	controllerType=0 controllerNumber=1 scan=17298	63.025
16609:2	1	A.EDLPKAVVF.L			509.285	2	1017.56	1017.56	0	0.5	4	NRagged	295.28	295.28	295.28	3.15	429	>macFcRIIImut_I158V	1	adam_sample_1_1ul_3dec20.17900.17900.2	controllerType=0 controllerNumber=1 scan=17900	66.0477
16579:2	1	A.EDLPKAVVF.L			509.286	2	1017.56	1017.56	0	2.3	4	NRagged	295.56	295.56	295.56	3.2	429	>macFcRIIImut_I158V	1	adam_sample_1_1ul_3dec20.17699.17699.2	controllerType=0 controllerNumber=1 scan=17699	65.038
16544:2	1	A.EDLPKAVVF.L			509.285	2	1017.56	1017.56	0	1.1	4	NRagged	316.44	316.44	316.44	3.15	429	>macFcRIIImut_I158V	1	adam_sample_1_1ul_3dec20.17498.17498.2	controllerType=0 controllerNumber=1 scan=17498	64.0333
16403:2	1	A.EDLPKAVVF.L			509.285	2	1017.56	1017.56	0	1.6	4	NRagged	348.13	348.13	348.13	3.53	429	>macFcRIIImut_I158V	1	adam_sample_1_1ul_3dec20.16768.16768.2	controllerType=0 controllerNumber=1 scan=16768	60.4168
16459:2	1	A.EDLPKAVVF.L			509.285	2	1017.56	1017.56	0	1.9	4	NRagged	356.38	356.38	356.38	3.53	429	>macFcRIIImut_I158V	1	adam_sample_1_1ul_3dec20.17048.17048.2	controllerType=0 controllerNumber=1 scan=17048	61.7917
16358:2	1	A.EDLPKAVVF.L			509.285	2	1017.56	1017.56	0	1.9	4	NRagged	364.99	364.99	364.99	4.39	429	>macFcRIIImut_I158V	1	adam_sample_1_1ul_3dec20.16559.16559.2	controllerType=0 controllerNumber=1 scan=16559	59.4025
16383:2	1	A.EDLPKAVVF.L			509.285	2	1017.56	1017.56	0	1.4	4	NRagged	365.17	365.17	365.17	4.45	429	>macFcRIIImut_I158V	1	adam_sample_1_1ul_3dec20.16663.16663.2	controllerType=0 controllerNumber=1 scan=16663	59.9037
16071:2	1	A.EDLPKAVVF.L			509.285	2	1017.56	1017.56	0	1.8	4	NRagged	367.9	367.9	367.9	4.45	429	>macFcRIIImut_I158V	1	adam_sample_1_1ul_3dec20.15784.15784.2	controllerType=0 controllerNumber=1 scan=15784	55.8768
16271:2	1	A.EDLPKAVVF.L			509.285	2	1017.56	1017.56	0	1.5	4	NRagged	375.62	375.62	375.62	4.39	429	>macFcRIIImut_I158V	1	adam_sample_1_1ul_3dec20.16239.16239.2	controllerType=0 controllerNumber=1 scan=16239	57.8952
16020:2	1	A.EDLPKAVVF.L			509.284	2	1017.56	1017.56	0	0.2	4	NRagged	386.52	386.52	386.52	4.45	429	>macFcRIIImut_I158V	1	adam_sample_1_1ul_3dec20.15667.15667.2	controllerType=0 controllerNumber=1 scan=15667	55.3714
15768:2	1	A.EDLPKAVVF.L			509.286	2	1017.56	1017.56	0	2.5	4	NRagged	388.15	388.15	388.15	4.36	429	>macFcRIIImut_I158V	1	adam_sample_1_1ul_3dec20.15097.15097.2	controllerType=0 controllerNumber=1 scan=15097	52.8271
15822:2	1	A.EDLPKAVVF.L			509.285	2	1017.56	1017.56	0	1.8	4	NRagged	398.02	398.02	398.02	4.35	429	>macFcRIIImut_I158V	1	adam_sample_1_1ul_3dec20.15213.15213.2	controllerType=0 controllerNumber=1 scan=15213	53.3327
16330:2	1	A.EDLPKAVVF.L			509.285	2	1017.56	1017.56	0	1.6	4	NRagged	400.44	400.44	400.44	4.2	429	>macFcRIIImut_I158V	1	adam_sample_1_1ul_3dec20.16453.16453.2	controllerType=0 controllerNumber=1 scan=16453	58.9005
16184:2	1	A.EDLPKAVVF.L			509.286	2	1017.56	1017.56	0	2.7	4	NRagged	413.27	413.27	413.27	4.3	429	>macFcRIIImut_I158V	1	adam_sample_1_1ul_3dec20.16016.16016.2	controllerType=0 controllerNumber=1 scan=16016	56.8868
16125:2	1	A.EDLPKAVVF.L			509.286	2	1017.56	1017.56	0	3.2	4	NRagged	415.05	415.05	415.05	4.3	429	>macFcRIIImut_I158V	1	adam_sample_1_1ul_3dec20.15901.15901.2	controllerType=0 controllerNumber=1 scan=15901	56.3824
15978:2	1	A.EDLPKAVVF.L			509.286	2	1017.56	1017.56	0	2.1	4	NRagged	429.36	429.36	429.36	4.3	429	>macFcRIIImut_I158V	1	adam_sample_1_1ul_3dec20.15553.15553.2	controllerType=0 controllerNumber=1 scan=15553	54.8504
15895:2	1	A.EDLPKAVVF.L			509.285	2	1017.56	1017.56	0	1.1	4	NRagged	430.07	430.07	430.07	4.23	429	>macFcRIIImut_I158V	1	adam_sample_1_1ul_3dec20.15333.15333.2	controllerType=0 controllerNumber=1 scan=15333	53.8404
16234:2	1	A.EDLPKAVVF.L			509.285	2	1017.56	1017.56	0	2	4	NRagged	435.96	435.96	435.96	4.23	429	>macFcRIIImut_I158V	1	adam_sample_1_1ul_3dec20.16129.16129.2	controllerType=0 controllerNumber=1 scan=16129	57.3937
15574:2	1	A.EDLPKAVVF.L			509.285	2	1017.56	1017.56	0	1.8	4	NRagged	437.33	437.33	437.33	4.2	429	>macFcRIIImut_I158V	1	adam_sample_1_1ul_3dec20.14759.14759.2	controllerType=0 controllerNumber=1 scan=14759	51.3148
12634:2	1	A.EDLPKAVVF.L			509.285	2	1017.56	1017.56	0	1.6	4	NRagged	459.9	459.9	459.9	4.32	429	>macFcRIIImut_I158V	1	adam_sample_1_1ul_3dec20.11362.11362.2	controllerType=0 controllerNumber=1 scan=11362	38.035
15945:2	1	A.EDLPKAVVF.L			509.286	2	1017.56	1017.56	0	2.1	4	NRagged	465.67	465.67	465.67	4.32	429	>macFcRIIImut_I158V	1	adam_sample_1_1ul_3dec20.15446.15446.2	controllerType=0 controllerNumber=1 scan=15446	54.3462
15465:2	1	A.EDLPKAVVF.L			509.285	2	1017.56	1017.56	0	1.7	4	NRagged	470.47	470.47	470.47	4.33	429	>macFcRIIImut_I158V	1	adam_sample_1_1ul_3dec20.14541.14541.2	controllerType=0 controllerNumber=1 scan=14541	50.3117
12474:2	1	A.EDLPKAVVF.L			509.285	2	1017.56	1017.56	0	1.5	4	NRagged	472.14	472.14	472.14	4.43	429	>macFcRIIImut_I158V	1	adam_sample_1_1ul_3dec20.11205.11205.2	controllerType=0 controllerNumber=1 scan=11205	37.5261
12816:2	1	A.EDLPKAVVF.L			509.286	2	1017.57	1017.56	0	3.4	4	NRagged	478.59	478.59	478.59	4.33	429	>macFcRIIImut_I158V	1	adam_sample_1_1ul_3dec20.11552.11552.2	controllerType=0 controllerNumber=1 scan=11552	38.6567
16305:2	1	A.EDLPKAVVF.L			509.286	2	1017.56	1017.56	0	2.2	4	NRagged	480.49	480.49	480.49	4.65	429	>macFcRIIImut_I158V	1	adam_sample_1_1ul_3dec20.16348.16348.2	controllerType=0 controllerNumber=1 scan=16348	58.3989
12327:2	1	A.EDLPKAVVF.L			509.285	2	1017.56	1017.56	0	1.8	4	NRagged	481.42	481.42	481.42	4.55	429	>macFcRIIImut_I158V	1	adam_sample_1_1ul_3dec20.11088.11088.2	controllerType=0 controllerNumber=1 scan=11088	37.1634
14759:2	1	A.EDLPKAVVF.L			509.285	2	1017.56	1017.56	0	1.7	4	NRagged	484.01	484.01	484.01	4.65	429	>macFcRIIImut_I158V	1	adam_sample_1_1ul_3dec20.13485.13485.2	controllerType=0 controllerNumber=1 scan=13485	45.7614
16015:2	1	A.EDLPKAVVF.L			509.284	2	1017.56	1017.56	0	-0.4	4	NRagged	490.77	490.77	490.77	4.55	429	>macFcRIIImut_I158V	1	adam_sample_1_1ul_3dec20.15662.15662.2	controllerType=0 controllerNumber=1 scan=15662	55.3518
12510:2	1	A.EDLPKAVVF.L			509.285	2	1017.56	1017.56	0	1.5	4	NRagged	493.32	493.32	493.32	4.55	429	>macFcRIIImut_I158V	1	adam_sample_1_1ul_3dec20.11231.11231.2	controllerType=0 controllerNumber=1 scan=11231	37.6014
13760:2	1	A.EDLPKAVVF.L			509.285	2	1017.56	1017.56	0	1.1	4	NRagged	493.59	493.59	493.59	4.55	429	>macFcRIIImut_I158V	1	adam_sample_1_1ul_3dec20.12428.12428.2	controllerType=0 controllerNumber=1 scan=12428	41.6942
15517:2	1	A.EDLPKAVVF.L			509.285	2	1017.56	1017.56	0	1.4	4	NRagged	493.67	493.67	493.67	4.65	429	>macFcRIIImut_I158V	1	adam_sample_1_1ul_3dec20.14650.14650.2	controllerType=0 controllerNumber=1 scan=14650	50.8119
15635:2	1	A.EDLPKAVVF.L			509.285	2	1017.56	1017.56	0	1.5	4	NRagged	497.58	497.58	497.58	4.65	429	>macFcRIIImut_I158V	1	adam_sample_1_1ul_3dec20.14871.14871.2	controllerType=0 controllerNumber=1 scan=14871	51.8187
13886:2	1	A.EDLPKAVVF.L			509.285	2	1017.56	1017.56	0	1.4	4	NRagged	498.03	498.03	498.03	4.54	429	>macFcRIIImut_I158V	1	adam_sample_1_1ul_3dec20.12565.12565.2	controllerType=0 controllerNumber=1 scan=12565	42.2099
15183:2	1	A.EDLPKAVVF.L			509.285	2	1017.56	1017.56	0	1.2	4	NRagged	498.59	498.59	498.59	4.54	429	>macFcRIIImut_I158V	1	adam_sample_1_1ul_3dec20.14081.14081.2	controllerType=0 controllerNumber=1 scan=14081	48.298
12556:2	1	A.EDLPKAVVF.L			509.285	2	1017.56	1017.56	0	1.3	4	NRagged	499.14	499.14	499.14	4.54	429	>macFcRIIImut_I158V	1	adam_sample_1_1ul_3dec20.11285.11285.2	controllerType=0 controllerNumber=1 scan=11285	37.7771
15705:2	1	A.EDLPKAVVF.L			509.286	2	1017.56	1017.56	0	2.3	4	NRagged	499.17	499.17	499.17	4.65	429	>macFcRIIImut_I158V	1	adam_sample_1_1ul_3dec20.14983.14983.2	controllerType=0 controllerNumber=1 scan=14983	52.323
13500:2	1	A.EDLPKAVVF.L			509.285	2	1017.56	1017.56	0	2	4	NRagged	499.52	499.52	499.52	4.54	429	>macFcRIIImut_I158V	1	adam_sample_1_1ul_3dec20.12157.12157.2	controllerType=0 controllerNumber=1 scan=12157	40.6846
13010:2	1	A.EDLPKAVVF.L			509.286	2	1017.56	1017.56	0	2.1	4	NRagged	499.72	499.72	499.72	5.37	429	>macFcRIIImut_I158V	1	adam_sample_1_1ul_3dec20.11717.11717.2	controllerType=0 controllerNumber=1 scan=11717	39.1659
14841:2	1	A.EDLPKAVVF.L			509.285	2	1017.56	1017.56	0	1.7	4	NRagged	500.33	500.33	500.33	4.65	429	>macFcRIIImut_I158V	1	adam_sample_1_1ul_3dec20.13605.13605.2	controllerType=0 controllerNumber=1 scan=13605	46.2687
15403:2	1	A.EDLPKAVVF.L			509.285	2	1017.56	1017.56	0	1.3	4	NRagged	502.82	502.82	502.82	4.55	429	>macFcRIIImut_I158V	1	adam_sample_1_1ul_3dec20.14430.14430.2	controllerType=0 controllerNumber=1 scan=14430	49.8113
15239:2	1	A.EDLPKAVVF.L			509.285	2	1017.56	1017.56	0	1.2	4	NRagged	504.4	504.4	504.4	4.55	429	>macFcRIIImut_I158V	1	adam_sample_1_1ul_3dec20.14195.14195.2	controllerType=0 controllerNumber=1 scan=14195	48.8034
14651:2	1	A.EDLPKAVVF.L			509.285	2	1017.56	1017.56	0	1.1	4	NRagged	504.45	504.45	504.45	4.65	429	>macFcRIIImut_I158V	1	adam_sample_1_1ul_3dec20.13359.13359.2	controllerType=0 controllerNumber=1 scan=13359	45.257
14395:2	1	A.EDLPKAVVF.L			509.285	2	1017.56	1017.56	0	1.5	4	NRagged	506.56	506.56	506.56	4.54	429	>macFcRIIImut_I158V	1	adam_sample_1_1ul_3dec20.13089.13089.2	controllerType=0 controllerNumber=1 scan=13089	44.2466
14233:2	1	A.EDLPKAVVF.L			509.285	2	1017.56	1017.56	0	1.7	4	NRagged	506.59	506.59	506.59	4.55	429	>macFcRIIImut_I158V	1	adam_sample_1_1ul_3dec20.12951.12951.2	controllerType=0 controllerNumber=1 scan=12951	43.7342
12688:2	1	A.EDLPKAVVF.L			509.285	2	1017.56	1017.56	0	1.8	4	NRagged	511.26	511.26	511.26	4.55	429	>macFcRIIImut_I158V	1	adam_sample_1_1ul_3dec20.11426.11426.2	controllerType=0 controllerNumber=1 scan=11426	38.2551
15331:2	1	A.EDLPKAVVF.L			509.285	2	1017.56	1017.56	0	0.8	4	NRagged	515.83	515.83	515.83	4.55	429	>macFcRIIImut_I158V	1	adam_sample_1_1ul_3dec20.14317.14317.2	controllerType=0 controllerNumber=1 scan=14317	49.3116
14135:2	1	A.EDLPKAVVF.L			509.286	2	1017.56	1017.56	0	2.3	4	NRagged	520.15	520.15	520.15	4.62	429	>macFcRIIImut_I158V	1	adam_sample_1_1ul_3dec20.12826.12826.2	controllerType=0 controllerNumber=1 scan=12826	43.2296
13198:2	1	A.EDLPKAVVF.L			509.286	2	1017.56	1017.56	0	2.1	4	NRagged	520.78	520.78	520.78	5.44	429	>macFcRIIImut_I158V	1	adam_sample_1_1ul_3dec20.11869.11869.2	controllerType=0 controllerNumber=1 scan=11869	39.6721
14997:2	1	A.EDLPKAVVF.L			509.285	2	1017.56	1017.56	0	1.9	4	NRagged	521.09	521.09	521.09	4.62	429	>macFcRIIImut_I158V	1	adam_sample_1_1ul_3dec20.13840.13840.2	controllerType=0 controllerNumber=1 scan=13840	47.2862
12669:2	1	A.EDLPKAVVF.L			509.285	2	1017.56	1017.56	0	1.7	4	NRagged	522.42	522.42	522.42	4.62	429	>macFcRIIImut_I158V	1	adam_sample_1_1ul_3dec20.11398.11398.2	controllerType=0 controllerNumber=1 scan=11398	38.1474
14004:2	1	A.EDLPKAVVF.L			509.285	2	1017.56	1017.56	0	1.7	4	NRagged	523.36	523.36	523.36	4.62	429	>macFcRIIImut_I158V	1	adam_sample_1_1ul_3dec20.12698.12698.2	controllerType=0 controllerNumber=1 scan=12698	42.7237
13631:2	1	A.EDLPKAVVF.L			509.285	2	1017.56	1017.56	0	1.7	4	NRagged	523.42	523.42	523.42	4.71	429	>macFcRIIImut_I158V	1	adam_sample_1_1ul_3dec20.12294.12294.2	controllerType=0 controllerNumber=1 scan=12294	41.1887
15104:2	1	A.EDLPKAVVF.L			509.285	2	1017.56	1017.56	0	1.2	4	NRagged	530.68	530.68	530.68	4.62	429	>macFcRIIImut_I158V	1	adam_sample_1_1ul_3dec20.13966.13966.2	controllerType=0 controllerNumber=1 scan=13966	47.7912
14519:2	1	A.EDLPKAVVF.L			509.285	2	1017.56	1017.56	0	1.6	4	NRagged	533.27	533.27	533.27	4.62	429	>macFcRIIImut_I158V	1	adam_sample_1_1ul_3dec20.13223.13223.2	controllerType=0 controllerNumber=1 scan=13223	44.7534
13363:2	1	A.EDLPKAVVF.L			509.286	2	1017.56	1017.56	0	2.4	4	NRagged	537.33	537.33	537.33	4.62	429	>macFcRIIImut_I158V	1	adam_sample_1_1ul_3dec20.12016.12016.2	controllerType=0 controllerNumber=1 scan=12016	40.1759
14909:2	1	A.EDLPKAVVF.L			509.285	2	1017.56	1017.56	0	1.6	4	NRagged	576.88	576.88	576.88	5.15	429	>macFcRIIImut_I158V	1	adam_sample_1_1ul_3dec20.13722.13722.2	controllerType=0 controllerNumber=1 scan=13722	46.7764
14817:2	1	A.EDLPKAVVFL.E			565.827	2	1130.65	1130.65	0	0.8	4	NRagged	121.45	121.45	121.45	2.2	429	>macFcRIIImut_I158V	1	adam_sample_1_1ul_3dec20.13565.13565.2	controllerType=0 controllerNumber=1 scan=13565	46.0979
14884:2	1	A.EDLPKAVVFL.E			565.827	2	1130.65	1130.65	0	1.4	4	NRagged	490.53	490.53	490.53	4.84	429	>macFcRIIImut_I158V	1	adam_sample_1_1ul_3dec20.13680.13680.2	controllerType=0 controllerNumber=1 scan=13680	46.6003
14833:2	1	A.EDLPKAVVFLE.P			630.348	2	1259.69	1259.69	0	1	4	NRagged	237.96	237.96	237.96	2.48	429	>macFcRIIImut_I158V	1	adam_sample_1_1ul_3dec20.13582.13582.2	controllerType=0 controllerNumber=1 scan=13582	46.1683
14751:2	1	A.EDLPKAVVFLE.P			630.349	2	1259.69	1259.69	0	1.5	4	NRagged	576.13	520.26	520.26	4.84	429	>macFcRIIImut_I158V	1	adam_sample_1_1ul_3dec20.13464.13464.2	controllerType=0 controllerNumber=1 scan=13464	45.6652
13155:2	1	E.DLPKAVVF.L			444.764	2	888.52	888.519	0	1.2	5	Specific	350.02	350.02	350.02	3.75	429	>macFcRIIImut_I158V	1	adam_sample_1_1ul_3dec20.11834.11834.2	controllerType=0 controllerNumber=1 scan=11834	39.5544
13326:2	1	E.DLPKAVVF.L			444.764	2	888.52	888.519	0	1.8	5	Specific	452.91	452.91	452.91	5.4	429	>macFcRIIImut_I158V	1	adam_sample_1_1ul_3dec20.11981.11981.2	controllerType=0 controllerNumber=1 scan=11981	40.0605
10310:2	1	D.LPKAVVF.L			387.25	2	773.492	773.492	0	0.2	6	Specific	273.64	95.43	95.43	3.09	429	>macFcRIIImut_I158V	1	adam_sample_1_1ul_3dec20.9437.9437.2	controllerType=0 controllerNumber=1 scan=9437	31.8508
10322:2	1	D.LPKAVVF.L			387.25	2	773.493	773.492	0	1.3	6	Specific	301.75	152.52	152.52	3.64	429	>macFcRIIImut_I158V	1	adam_sample_1_1ul_3dec20.9447.9447.2	controllerType=0 controllerNumber=1 scan=9447	31.877
10703:2	1	D.LPKAVVF.L			387.25	2	773.493	773.492	0	1.3	6	Specific	416.51	200.12	200.12	3.91	429	>macFcRIIImut_I158V	1	adam_sample_1_1ul_3dec20.9763.9763.2	controllerType=0 controllerNumber=1 scan=9763	32.8907
10524:2	1	D.LPKAVVF.L			387.25	2	773.492	773.492	0	0.5	6	Specific	461.99	209.31	209.31	4.12	429	>macFcRIIImut_I158V	1	adam_sample_1_1ul_3dec20.9604.9604.2	controllerType=0 controllerNumber=1 scan=9604	32.3895
13376:1	1	L.PKAVVF.L			660.409	1	660.409	660.408	0	2.2	7	Specific	361.53	361.53	361.53	5.2	429	>macFcRIIImut_I158V	1	adam_sample_1_1ul_3dec20.12031.12031.2	controllerType=0 controllerNumber=1 scan=12031	40.2352
12610:1	1	L.PKAVVF.L			660.409	1	660.409	660.408	0	1.1	7	Specific	411.69	411.69	411.69	5.05	429	>macFcRIIImut_I158V	1	adam_sample_1_1ul_3dec20.11340.11340.2	controllerType=0 controllerNumber=1 scan=11340	37.9675
09843:1	1	K.AVVF.L			435.261	1	435.261	435.26	0	0.8	9	NRagged	237.95	237.95	237.95	2.26	429	>macFcRIIImut_I158V	1	adam_sample_1_1ul_3dec20.9060.9060.2	controllerType=0 controllerNumber=1 scan=9060	30.6546
15129:2	1	F.LEPQWY.R			418.204	2	835.401	835.399	0	2.8	13	Specific	110.36	110.36	110.36	2.23	429	>macFcRIIImut_I158V	1	adam_sample_1_1ul_3dec20.13998.13998.2	controllerType=0 controllerNumber=1 scan=13998	47.9327
13899:2	1	F.LEPQWY.R			418.203	2	835.399	835.399	0	0.6	13	Specific	222.07	222.07	222.07	2.85	429	>macFcRIIImut_I158V	1	adam_sample_1_1ul_3dec20.12575.12575.3	controllerType=0 controllerNumber=1 scan=12575	42.2376
13892:2	1	F.LEPQWY.R			418.204	2	835.4	835.399	0	1.8	13	Specific	280.28	280.28	280.28	3.31	429	>macFcRIIImut_I158V	1	adam_sample_1_1ul_3dec20.12570.12570.3	controllerType=0 controllerNumber=1 scan=12570	42.2241
12822:2	1	F.LEPQWY.R			418.204	2	835.4	835.399	0	1.8	13	Specific	335.49	335.49	335.49	3.73	429	>macFcRIIImut_I158V	1	adam_sample_1_1ul_3dec20.11556.11556.2	controllerType=0 controllerNumber=1 scan=11556	38.6705
13012:2	1	F.LEPQWY.R			418.203	2	835.399	835.399	0	1.2	13	Specific	401.72	342.96	342.96	3.65	429	>macFcRIIImut_I158V	1	adam_sample_1_1ul_3dec20.11719.11719.2	controllerType=0 controllerNumber=1 scan=11719	39.1715
13506:2	1	F.LEPQWY.R			418.203	2	835.399	835.399	0	0.6	13	Specific	402.54	384.76	384.76	4.43	429	>macFcRIIImut_I158V	1	adam_sample_1_1ul_3dec20.12161.12161.2	controllerType=0 controllerNumber=1 scan=12161	40.6955
13199:2	1	F.LEPQWY.R			418.204	2	835.4	835.399	0	1.6	13	Specific	419.06	371.1	371.1	4.43	429	>macFcRIIImut_I158V	1	adam_sample_1_1ul_3dec20.11871.11871.2	controllerType=0 controllerNumber=1 scan=11871	39.6777
13368:2	1	F.LEPQWY.R			418.204	2	835.4	835.399	0	1.4	13	Specific	424.22	356.89	356.89	3.59	429	>macFcRIIImut_I158V	1	adam_sample_1_1ul_3dec20.12019.12019.2	controllerType=0 controllerNumber=1 scan=12019	40.1843
03487:3	1	E.PQWYRVL.E			321.18	3	961.525	961.525	0	-0.2	15	Specific	59.73	58.1	58.1	1.95	429	>macFcRIIImut_I158V	1	adam_sample_1_1ul_3dec20.3900.3900.3	controllerType=0 controllerNumber=1 scan=3900	14.8789
05632:2	1	W.YRVLE.K			340.193	2	679.378	679.377	0	1.4	18	Specific	467.81	351.49	351.49	3.17	429	>macFcRIIImut_I158V	1	adam_sample_1_1ul_3dec20.5592.5592.2	controllerType=0 controllerNumber=1 scan=5592	19.8756
02168:1	1	Y.RVLE.K			516.314	1	516.314	516.314	0	0.4	19	Specific	169.64	169.64	169.64	2.19	429	>macFcRIIImut_I158V	1	adam_sample_1_1ul_3dec20.2916.2916.3	controllerType=0 controllerNumber=1 scan=2916	11.9493
07243:3	1	Y.RVLEKDSVTL.K			387.228	3	1159.67	1159.67	0	1.6	19	Specific	272.25	272.25	272.25	3.24	429	>macFcRIIImut_I158V	1	adam_sample_1_1ul_3dec20.6807.6807.3	controllerType=0 controllerNumber=1 scan=6807	23.3867
07178:2	1	Y.RVLEKDSVTL.K			580.339	2	1159.67	1159.67	0	2.3	19	Specific	303.81	303.81	303.81	3.46	429	>macFcRIIImut_I158V	1	adam_sample_1_1ul_3dec20.6732.6732.2	controllerType=0 controllerNumber=1 scan=6732	23.13
07341:2	1	Y.RVLEKDSVTL.K			580.339	2	1159.67	1159.67	0	1.9	19	Specific	376.27	376.27	376.27	4.62	429	>macFcRIIImut_I158V	1	adam_sample_1_1ul_3dec20.6890.6890.2	controllerType=0 controllerNumber=1 scan=6890	23.6397
05409:2	1	L.EKDSVTL.K			396.212	2	791.416	791.414	0	2.4	22	Specific	250.49	134.51	134.51	2.75	429	>macFcRIIImut_I158V	1	adam_sample_1_1ul_3dec20.5432.5432.2	controllerType=0 controllerNumber=1 scan=5432	19.4356
05244:2	1	L.EKDSVTL.K			396.212	2	791.416	791.414	0	1.7	22	Specific	299.15	141.11	141.11	2.82	429	>macFcRIIImut_I158V	1	adam_sample_1_1ul_3dec20.5300.5300.2	controllerType=0 controllerNumber=1 scan=5300	19.0672
05171:2	1	L.EKDSVTL.K			396.211	2	791.415	791.414	0	0.9	22	Specific	313.66	117.32	117.32	2.36	429	>macFcRIIImut_I158V	1	adam_sample_1_1ul_3dec20.5252.5252.2	controllerType=0 controllerNumber=1 scan=5252	18.9285
09461:2	1	E.KDSVTL.K			331.69	2	662.373	662.372	0	1.4	23	Specific	264.6	203.55	203.55	3.32	429	>macFcRIIImut_I158V	1	adam_sample_1_1ul_3dec20.8707.8707.2	controllerType=0 controllerNumber=1 scan=8707	29.4412
08897:2	1	E.KDSVTL.K			331.69	2	662.372	662.372	0	-0.2	23	Specific	323.28	264.02	264.02	3.46	429	>macFcRIIImut_I158V	1	adam_sample_1_1ul_3dec20.8225.8225.2	controllerType=0 controllerNumber=1 scan=8225	27.9142
07968:2	1	E.KDSVTL.K			331.69	2	662.372	662.372	0	0.5	23	Specific	351.38	275.78	275.78	3.46	429	>macFcRIIImut_I158V	1	adam_sample_1_1ul_3dec20.7458.7458.2	controllerType=0 controllerNumber=1 scan=7458	25.4241
08641:2	1	E.KDSVTL.K			331.69	2	662.372	662.372	0	0	23	Specific	358.21	297.04	297.04	3.58	429	>macFcRIIImut_I158V	1	adam_sample_1_1ul_3dec20.8014.8014.2	controllerType=0 controllerNumber=1 scan=8014	27.2401
08206:2	1	E.KDSVTL.K			331.69	2	662.373	662.372	0	1.1	23	Specific	358.37	270.34	270.34	3.46	429	>macFcRIIImut_I158V	1	adam_sample_1_1ul_3dec20.7664.7664.2	controllerType=0 controllerNumber=1 scan=7664	26.0813
04155:2	1	E.KDSVTL.K			331.69	2	662.373	662.372	0	1.6	23	Specific	373.32	275.38	275.38	3.53	429	>macFcRIIImut_I158V	1	adam_sample_1_1ul_3dec20.4410.4410.2	controllerType=0 controllerNumber=1 scan=4410	16.2806
08435:2	1	E.KDSVTL.K			331.69	2	662.372	662.372	0	0	23	Specific	385.11	282.51	282.51	3.6	429	>macFcRIIImut_I158V	1	adam_sample_1_1ul_3dec20.7850.7850.2	controllerType=0 controllerNumber=1 scan=7850	26.7018
07279:2	1	E.KDSVTL.K			331.69	2	662.373	662.372	0	1.5	23	Specific	389.57	278.27	278.27	3.48	429	>macFcRIIImut_I158V	1	adam_sample_1_1ul_3dec20.6839.6839.2	controllerType=0 controllerNumber=1 scan=6839	23.4798
07681:2	1	E.KDSVTL.K			331.69	2	662.372	662.372	0	0.5	23	Specific	389.83	285.45	285.45	3.6	429	>macFcRIIImut_I158V	1	adam_sample_1_1ul_3dec20.7199.7199.2	controllerType=0 controllerNumber=1 scan=7199	24.6465
07515:2	1	E.KDSVTL.K			331.69	2	662.373	662.372	0	1	23	Specific	401.6	291.73	291.73	3.4	429	>macFcRIIImut_I158V	1	adam_sample_1_1ul_3dec20.7041.7041.2	controllerType=0 controllerNumber=1 scan=7041	24.1274
06842:2	1	E.KDSVTL.K			331.69	2	662.372	662.372	0	0.8	23	Specific	406.77	270.67	270.67	3.37	429	>macFcRIIImut_I158V	1	adam_sample_1_1ul_3dec20.6500.6500.4	controllerType=0 controllerNumber=1 scan=6500	22.4108
06590:2	1	E.KDSVTL.K			331.69	2	662.373	662.372	0	1.2	23	Specific	425.15	285.14	285.14	3.45	429	>macFcRIIImut_I158V	1	adam_sample_1_1ul_3dec20.6324.6324.2	controllerType=0 controllerNumber=1 scan=6324	21.8964
06321:2	1	E.KDSVTL.K			331.69	2	662.373	662.372	0	1.2	23	Specific	434.8	292.48	292.48	3.4	429	>macFcRIIImut_I158V	1	adam_sample_1_1ul_3dec20.6130.6130.2	controllerType=0 controllerNumber=1 scan=6130	21.3791
05615:2	1	E.KDSVTL.K			331.69	2	662.373	662.372	0	1	23	Specific	460.95	305.13	305.13	3.57	429	>macFcRIIImut_I158V	1	adam_sample_1_1ul_3dec20.5580.5580.2	controllerType=0 controllerNumber=1 scan=5580	19.8404
06055:2	1	E.KDSVTL.K			331.69	2	662.372	662.372	0	0.4	23	Specific	461.21	305.24	305.24	3.57	429	>macFcRIIImut_I158V	1	adam_sample_1_1ul_3dec20.5934.5934.2	controllerType=0 controllerNumber=1 scan=5934	20.8635
05367:2	1	E.KDSVTL.K			331.69	2	662.373	662.372	0	1.1	23	Specific	461.6	304.15	304.15	3.53	429	>macFcRIIImut_I158V	1	adam_sample_1_1ul_3dec20.5395.5395.2	controllerType=0 controllerNumber=1 scan=5395	19.3334
05811:2	1	E.KDSVTL.K			331.69	2	662.373	662.372	0	1.2	23	Specific	468.39	303.91	303.91	3.57	429	>macFcRIIImut_I158V	1	adam_sample_1_1ul_3dec20.5749.5749.2	controllerType=0 controllerNumber=1 scan=5749	20.3474
04350:2	1	E.KDSVTL.K			331.69	2	662.372	662.372	0	-0.4	23	Specific	478.98	315.23	315.23	3.53	429	>macFcRIIImut_I158V	1	adam_sample_1_1ul_3dec20.4576.4576.2	controllerType=0 controllerNumber=1 scan=4576	16.7879
04460:2	1	E.KDSVTL.K			331.69	2	662.372	662.372	0	0	23	Specific	490.21	317.93	317.93	3.75	429	>macFcRIIImut_I158V	1	adam_sample_1_1ul_3dec20.4713.4713.2	controllerType=0 controllerNumber=1 scan=4713	17.2912
04917:2	1	E.KDSVTL.K			331.69	2	662.372	662.372	0	0.7	23	Specific	490.55	318.8	318.8	3.79	429	>macFcRIIImut_I158V	1	adam_sample_1_1ul_3dec20.5051.5051.2	controllerType=0 controllerNumber=1 scan=5051	18.315
04700:2	1	E.KDSVTL.K			331.69	2	662.372	662.372	0	0.6	23	Specific	492.94	313.18	313.18	3.79	429	>macFcRIIImut_I158V	1	adam_sample_1_1ul_3dec20.4877.4877.2	controllerType=0 controllerNumber=1 scan=4877	17.7999
05117:2	1	E.KDSVTL.K			331.69	2	662.373	662.372	0	1.2	23	Specific	493.57	311.16	311.16	3.79	429	>macFcRIIImut_I158V	1	adam_sample_1_1ul_3dec20.5213.5213.2	controllerType=0 controllerNumber=1 scan=5213	18.8213
07232:1	1	D.SVTL.K			419.251	1	419.251	419.25	0	1.7	25	Specific	224.53	159.62	159.62	2.4	429	>macFcRIIImut_I158V	1	adam_sample_1_1ul_3dec20.6799.6799.4	controllerType=0 controllerNumber=1 scan=6799	23.3589
07112:1	1	D.SVTL.K			419.25	1	419.25	419.25	0	0.9	25	Specific	306.71	174.7	174.7	3.03	429	>macFcRIIImut_I158V	1	adam_sample_1_1ul_3dec20.6694.6694.2	controllerType=0 controllerNumber=1 scan=6694	23.0076
07356:2	1	D.SVTLKC[+57.021]QGAYSPE.D		C[+57]	720.346	2	1439.69	1439.68	0	1.5	25	Specific	548.97	548.97	548.97	4.44	429	>macFcRIIImut_I158V	1	adam_sample_1_1ul_3dec20.6907.6907.2	controllerType=0 controllerNumber=1 scan=6907	23.6943
04262:2	1	T.LKC[+57.021]QGAYSPE.D		C[+57]	576.771	2	1152.54	1152.54	0	-0.3	28	NRagged	264.77	264.77	264.77	2.89	429	>macFcRIIImut_I158V	1	adam_sample_1_1ul_3dec20.4491.4491.2	controllerType=0 controllerNumber=1 scan=4491	16.5059
04412:2	1	T.LKC[+57.021]QGAYSPE.D		C[+57]	576.772	2	1152.54	1152.54	0	0.6	28	NRagged	536.28	401.83	401.83	4.48	429	>macFcRIIImut_I158V	1	adam_sample_1_1ul_3dec20.4642.4642.2	controllerType=0 controllerNumber=1 scan=4642	17.0221
02252:2	1	L.KC[+57.021]QGAY.S		C[+57]	363.667	2	726.326	726.324	0	2.7	29	Specific	135.86	135.86	135.86	2.6	429	>macFcRIIImut_I158V	1	adam_sample_1_1ul_3dec20.2986.2986.2	controllerType=0 controllerNumber=1 scan=2986	12.1831
04048:2	1	L.KC[+57.021]QGAY.S		C[+57]	363.666	2	726.324	726.324	0	-0.2	29	Specific	155.98	155.98	155.98	2.6	429	>macFcRIIImut_I158V	1	adam_sample_1_1ul_3dec20.4313.4313.3	controllerType=0 controllerNumber=1 scan=4313	16.0125
03756:2	1	L.KC[+57.021]QGAY.S		C[+57]	363.666	2	726.325	726.324	0	1.4	29	Specific	161.64	161.64	161.64	2.82	429	>macFcRIIImut_I158V	1	adam_sample_1_1ul_3dec20.4093.4093.2	controllerType=0 controllerNumber=1 scan=4093	15.428
04232:2	1	L.KC[+57.021]QGAY.S		C[+57]	363.665	2	726.323	726.324	0	-1	29	Specific	165.01	165.01	165.01	2.76	429	>macFcRIIImut_I158V	1	adam_sample_1_1ul_3dec20.4469.4469.2	controllerType=0 controllerNumber=1 scan=4469	16.4436
01777:2	1	L.KC[+57.021]QGAY.S		C[+57]	363.666	2	726.325	726.324	0	1.2	29	Specific	189.94	189.94	189.94	2.98	429	>macFcRIIImut_I158V	1	adam_sample_1_1ul_3dec20.2641.2641.2	controllerType=0 controllerNumber=1 scan=2641	11.1058
02618:2	1	L.KC[+57.021]QGAY.S		C[+57]	363.666	2	726.325	726.324	0	1.3	29	Specific	207.8	207.8	207.8	3.39	429	>macFcRIIImut_I158V	1	adam_sample_1_1ul_3dec20.3230.3230.2	controllerType=0 controllerNumber=1 scan=3230	12.9
01484:2	1	L.KC[+57.021]QGAY.S		C[+57]	363.666	2	726.325	726.324	0	1.3	29	Specific	233.77	233.77	233.77	3.06	429	>macFcRIIImut_I158V	1	adam_sample_1_1ul_3dec20.2439.2439.2	controllerType=0 controllerNumber=1 scan=2439	10.55
01762:2	1	L.KC[+57.021]QGAY.S		C[+57]	363.666	2	726.324	726.324	0	0.4	29	Specific	252.17	252.17	252.17	3.45	429	>macFcRIIImut_I158V	1	adam_sample_1_1ul_3dec20.2630.2630.2	controllerType=0 controllerNumber=1 scan=2630	11.0741
01170:2	1	L.KC[+57.021]QGAY.S		C[+57]	363.666	2	726.325	726.324	0	0.9	29	Specific	354.03	354.03	354.03	3.95	429	>macFcRIIImut_I158V	1	adam_sample_1_1ul_3dec20.2227.2227.2	controllerType=0 controllerNumber=1 scan=2227	9.987
00927:2	1	L.KC[+57.021]QGAY.S		C[+57]	363.666	2	726.324	726.324	0	0.5	29	Specific	396.61	396.61	396.61	4.56	429	>macFcRIIImut_I158V	1	adam_sample_1_1ul_3dec20.2051.2051.2	controllerType=0 controllerNumber=1 scan=2051	9.4747
06795:2	1	L.KC[+57.021]QGAYSPE.D		C[+57]	520.23	2	1039.45	1039.45	0	0.5	29	Specific	362.53	356.53	356.53	3.98	429	>macFcRIIImut_I158V	1	adam_sample_1_1ul_3dec20.6462.6462.2	controllerType=0 controllerNumber=1 scan=6462	22.2903
05091:2	1	L.KC[+57.021]QGAYSPE.D		C[+57]	520.23	2	1039.45	1039.45	0	1.2	29	Specific	366.22	366.22	366.22	4.78	429	>macFcRIIImut_I158V	1	adam_sample_1_1ul_3dec20.5197.5197.2	controllerType=0 controllerNumber=1 scan=5197	18.7767
04679:2	1	L.KC[+57.021]QGAYSPE.D		C[+57]	520.23	2	1039.45	1039.45	0	0.8	29	Specific	387.26	387.26	387.26	4.79	429	>macFcRIIImut_I158V	1	adam_sample_1_1ul_3dec20.4860.4860.2	controllerType=0 controllerNumber=1 scan=4860	17.7512
05741:2	1	L.KC[+57.021]QGAYSPE.D		C[+57]	520.23	2	1039.45	1039.45	0	0.6	29	Specific	398.39	398.39	398.39	4.89	429	>macFcRIIImut_I158V	1	adam_sample_1_1ul_3dec20.5689.5689.2	controllerType=0 controllerNumber=1 scan=5689	20.1597
04452:2	1	L.KC[+57.021]QGAYSPE.D		C[+57]	520.23	2	1039.45	1039.45	0	2.1	29	Specific	451.54	385.9	385.9	4.8	429	>macFcRIIImut_I158V	1	adam_sample_1_1ul_3dec20.4701.4701.2	controllerType=0 controllerNumber=1 scan=4701	17.2459
02228:2	1	L.KC[+57.021]QGAYSPE.D		C[+57]	520.23	2	1039.45	1039.45	0	1.7	29	Specific	471.27	460.59	460.59	4.86	429	>macFcRIIImut_I158V	1	adam_sample_1_1ul_3dec20.2969.2969.2	controllerType=0 controllerNumber=1 scan=2969	12.1321
04337:2	1	L.KC[+57.021]QGAYSPE.D		C[+57]	520.23	2	1039.45	1039.45	0	0.4	29	Specific	496.61	403.78	403.78	5.08	429	>macFcRIIImut_I158V	1	adam_sample_1_1ul_3dec20.4563.4563.2	controllerType=0 controllerNumber=1 scan=4563	16.74
02483:2	1	L.KC[+57.021]QGAYSPE.D		C[+57]	520.23	2	1039.45	1039.45	0	1.7	29	Specific	545.9	441.71	441.71	5.08	429	>macFcRIIImut_I158V	1	adam_sample_1_1ul_3dec20.3134.3134.2	controllerType=0 controllerNumber=1 scan=3134	12.6382
02731:2	1	L.KC[+57.021]QGAYSPE.D		C[+57]	520.23	2	1039.45	1039.45	0	2	29	Specific	551.5	448.24	448.24	5.08	429	>macFcRIIImut_I158V	1	adam_sample_1_1ul_3dec20.3312.3312.2	controllerType=0 controllerNumber=1 scan=3312	13.1482
03643:2	1	L.KC[+57.021]QGAYSPE.D		C[+57]	520.23	2	1039.45	1039.45	0	1.5	29	Specific	554.61	452.27	452.27	5.08	429	>macFcRIIImut_I158V	1	adam_sample_1_1ul_3dec20.4013.4013.2	controllerType=0 controllerNumber=1 scan=4013	15.2006
03013:2	1	L.KC[+57.021]QGAYSPE.D		C[+57]	520.23	2	1039.45	1039.45	0	1.7	29	Specific	559.55	474.72	474.72	5.08	429	>macFcRIIImut_I158V	1	adam_sample_1_1ul_3dec20.3505.3505.2	controllerType=0 controllerNumber=1 scan=3505	13.6701
03270:2	1	L.KC[+57.021]QGAYSPE.D		C[+57]	520.23	2	1039.45	1039.45	0	0.8	29	Specific	576.56	480.32	480.32	5.61	429	>macFcRIIImut_I158V	1	adam_sample_1_1ul_3dec20.3689.3689.2	controllerType=0 controllerNumber=1 scan=3689	14.1828
04137:2	1	L.KC[+57.021]QGAYSPE.D		C[+57]	520.23	2	1039.45	1039.45	0	1.4	29	Specific	592.39	552.92	552.92	5.61	429	>macFcRIIImut_I158V	1	adam_sample_1_1ul_3dec20.4391.4391.2	controllerType=0 controllerNumber=1 scan=4391	16.2297
03903:2	1	L.KC[+57.021]QGAYSPE.D		C[+57]	520.23	2	1039.45	1039.45	0	1.1	29	Specific	592.81	502.04	502.04	5.61	429	>macFcRIIImut_I158V	1	adam_sample_1_1ul_3dec20.4203.4203.2	controllerType=0 controllerNumber=1 scan=4203	15.7184
03414:2	1	L.KC[+57.021]QGAYSPE.D		C[+57]	520.23	2	1039.45	1039.45	0	1	29	Specific	604.52	529.17	529.17	6.61	429	>macFcRIIImut_I158V	1	adam_sample_1_1ul_3dec20.3840.3840.2	controllerType=0 controllerNumber=1 scan=3840	14.6906
02870:2	1	L.KC[+57.021]QGAYSPEDQ.S		C[+57]	641.773	2	1282.54	1282.54	0	0.8	29	CRagged	181.35	181.35	181.35	1.98	429	>macFcRIIImut_I158V	1	adam_sample_1_1ul_3dec20.3411.3411.2	controllerType=0 controllerNumber=1 scan=3411	13.4178
02936:2	1	L.KC[+57.021]QGAYSPEDQ.S		C[+57]	641.774	2	1282.54	1282.54	0	2.7	29	CRagged	332.78	332.78	332.78	2.92	429	>macFcRIIImut_I158V	1	adam_sample_1_1ul_3dec20.3450.3450.2	controllerType=0 controllerNumber=1 scan=3450	13.521
03207:2	1	L.KC[+57.021]QGAYSPEDQ.S		C[+57]	641.774	2	1282.54	1282.54	0	2.6	29	CRagged	514.76	460.88	460.88	3.94	429	>macFcRIIImut_I158V	1	adam_sample_1_1ul_3dec20.3637.3637.2	controllerType=0 controllerNumber=1 scan=3637	14.0276
04133:1	1	Q.GAYSPE.D			623.268	1	623.268	623.267	0	1	32	NRagged	101.52	101.52	101.52	1.99	429	>macFcRIIImut_I158V	1	adam_sample_1_1ul_3dec20.4389.4389.2	controllerType=0 controllerNumber=1 scan=4389	16.2241
03886:1	1	Q.GAYSPE.D			623.268	1	623.268	623.267	0	1.9	32	NRagged	354.87	320.84	320.84	3.12	429	>macFcRIIImut_I158V	1	adam_sample_1_1ul_3dec20.4189.4189.2	controllerType=0 controllerNumber=1 scan=4189	15.6814
06775:2	1	Y.SPEDQSTRW.F			553.25	2	1105.49	1105.49	0	0.7	35	Specific	269.24	269.24	269.24	3.52	429	>macFcRIIImut_I158V	1	adam_sample_1_1ul_3dec20.6450.6450.2	controllerType=0 controllerNumber=1 scan=6450	22.2514
05749:2	1	Y.SPEDQSTRW.F			553.25	2	1105.49	1105.49	0	0.8	35	Specific	317.37	317.37	317.37	3.68	429	>macFcRIIImut_I158V	1	adam_sample_1_1ul_3dec20.5694.5694.2	controllerType=0 controllerNumber=1 scan=5694	20.1731
06513:2	1	Y.SPEDQSTRW.F			553.251	2	1105.49	1105.49	0	2.8	35	Specific	408.06	370.28	370.28	5.03	429	>macFcRIIImut_I158V	1	adam_sample_1_1ul_3dec20.6264.6264.2	controllerType=0 controllerNumber=1 scan=6264	21.7357
06218:2	1	Y.SPEDQSTRW.F			553.25	2	1105.49	1105.49	0	0.9	35	Specific	639.24	492.32	492.32	6.97	429	>macFcRIIImut_I158V	1	adam_sample_1_1ul_3dec20.6058.6058.2	controllerType=0 controllerNumber=1 scan=6058	21.1905
05953:2	1	Y.SPEDQSTRW.F			553.25	2	1105.49	1105.49	0	1.3	35	Specific	645.85	466.55	466.55	6.97	429	>macFcRIIImut_I158V	1	adam_sample_1_1ul_3dec20.5868.5868.2	controllerType=0 controllerNumber=1 scan=5868	20.6837
11295:2	1	Y.SPEDQSTRWF.H			626.784	2	1252.56	1252.56	0	1.8	35	Specific	378.24	378.24	378.24	4.57	429	>macFcRIIImut_I158V	1	adam_sample_1_1ul_3dec20.10234.10234.2	controllerType=0 controllerNumber=1 scan=10234	34.3653
11459:2	1	Y.SPEDQSTRWF.H			626.783	2	1252.56	1252.56	0	0.3	35	Specific	423.86	423.86	423.86	4.37	429	>macFcRIIImut_I158V	1	adam_sample_1_1ul_3dec20.10387.10387.2	controllerType=0 controllerNumber=1 scan=10387	34.8735
07796:2	1	E.DQSTRW.F			396.686	2	792.365	792.364	0	1.4	38	Specific	62.15	62.15	62.15	2.15	429	>macFcRIIImut_I158V	1	adam_sample_1_1ul_3dec20.7311.7311.2	controllerType=0 controllerNumber=1 scan=7311	24.9829
08049:2	1	E.DQSTRW.F			396.686	2	792.365	792.364	0	1.6	38	Specific	110.11	102.21	102.21	2.36	429	>macFcRIIImut_I158V	1	adam_sample_1_1ul_3dec20.7522.7522.2	controllerType=0 controllerNumber=1 scan=7522	25.6145
07299:2	1	E.DQSTRW.F			396.686	2	792.365	792.364	0	1.9	38	Specific	111.18	111.18	111.18	2.36	429	>macFcRIIImut_I158V	1	adam_sample_1_1ul_3dec20.6853.6853.2	controllerType=0 controllerNumber=1 scan=6853	23.5204
06789:2	1	E.DQSTRW.F			396.686	2	792.365	792.364	0	1.3	38	Specific	144.38	144.38	144.38	2.6	429	>macFcRIIImut_I158V	1	adam_sample_1_1ul_3dec20.6458.6458.2	controllerType=0 controllerNumber=1 scan=6458	22.2794
04577:2	1	E.DQSTRW.F			396.686	2	792.365	792.364	0	1.3	38	Specific	169.13	169.13	169.13	2.98	429	>macFcRIIImut_I158V	1	adam_sample_1_1ul_3dec20.4800.4800.2	controllerType=0 controllerNumber=1 scan=4800	17.5705
05848:2	1	E.DQSTRW.F			396.686	2	792.365	792.364	0	2.1	38	Specific	187.88	86.86	86.86	2.36	429	>macFcRIIImut_I158V	1	adam_sample_1_1ul_3dec20.5782.5782.2	controllerType=0 controllerNumber=1 scan=5782	20.4376
04738:1	1	E.DQSTRW.F			792.365	1	792.365	792.364	0	1.7	38	Specific	237.53	145.08	145.08	2.68	429	>macFcRIIImut_I158V	1	adam_sample_1_1ul_3dec20.4903.4903.3	controllerType=0 controllerNumber=1 scan=4903	17.8876
06252:2	1	E.DQSTRW.F			396.685	2	792.364	792.364	0	0.3	38	Specific	245.6	245.6	245.6	3.8	429	>macFcRIIImut_I158V	1	adam_sample_1_1ul_3dec20.6080.6080.2	controllerType=0 controllerNumber=1 scan=6080	21.2467
04500:2	1	E.DQSTRW.F			396.685	2	792.363	792.364	0	-0.2	38	Specific	301.54	178.54	178.54	3.51	429	>macFcRIIImut_I158V	1	adam_sample_1_1ul_3dec20.4746.4746.2	controllerType=0 controllerNumber=1 scan=4746	17.4003
05662:2	1	E.DQSTRW.F			396.686	2	792.364	792.364	0	0.9	38	Specific	307.51	212.48	212.48	3.93	429	>macFcRIIImut_I158V	1	adam_sample_1_1ul_3dec20.5618.5618.2	controllerType=0 controllerNumber=1 scan=5618	19.945
05854:2	1	E.DQSTRW.F			396.686	2	792.365	792.364	0	1.7	38	Specific	318.86	178.65	178.65	3.51	429	>macFcRIIImut_I158V	1	adam_sample_1_1ul_3dec20.5788.5788.2	controllerType=0 controllerNumber=1 scan=5788	20.4539
05172:2	1	E.DQSTRW.F			396.686	2	792.365	792.364	0	1.3	38	Specific	332.52	177.82	177.82	3.68	429	>macFcRIIImut_I158V	1	adam_sample_1_1ul_3dec20.5252.5252.2	controllerType=0 controllerNumber=1 scan=5252	18.9285
05410:2	1	E.DQSTRW.F			396.686	2	792.364	792.364	0	1.2	38	Specific	334.04	179.32	179.32	3.68	429	>macFcRIIImut_I158V	1	adam_sample_1_1ul_3dec20.5432.5432.2	controllerType=0 controllerNumber=1 scan=5432	19.4356
05245:2	1	E.DQSTRW.F			396.686	2	792.365	792.364	0	1.9	38	Specific	338.92	201.3	201.3	4.03	429	>macFcRIIImut_I158V	1	adam_sample_1_1ul_3dec20.5300.5300.2	controllerType=0 controllerNumber=1 scan=5300	19.0672
04962:2	1	E.DQSTRW.F			396.686	2	792.365	792.364	0	1.3	38	Specific	380.8	192.54	192.54	3.7	429	>macFcRIIImut_I158V	1	adam_sample_1_1ul_3dec20.5083.5083.2	controllerType=0 controllerNumber=1 scan=5083	18.4173
04748:2	1	E.DQSTRW.F			396.686	2	792.365	792.364	0	1.4	38	Specific	426.91	226.14	226.14	3.63	429	>macFcRIIImut_I158V	1	adam_sample_1_1ul_3dec20.4912.4912.2	controllerType=0 controllerNumber=1 scan=4912	17.9104
11780:2	1	E.DQSTRWF.H			470.22	2	939.433	939.432	0	1.6	38	Specific	239.04	239.04	239.04	2.87	429	>macFcRIIImut_I158V	1	adam_sample_1_1ul_3dec20.10658.10658.2	controllerType=0 controllerNumber=1 scan=10658	35.7824
11222:2	1	E.DQSTRWF.H			470.221	2	939.435	939.432	0	2.9	38	Specific	347.84	347.84	347.84	3.75	429	>macFcRIIImut_I158V	1	adam_sample_1_1ul_3dec20.10182.10182.2	controllerType=0 controllerNumber=1 scan=10182	34.2107
11561:2	1	E.DQSTRWF.H			470.22	2	939.433	939.432	0	1.7	38	Specific	493.26	393.31	393.31	4.8	429	>macFcRIIImut_I158V	1	adam_sample_1_1ul_3dec20.10486.10486.2	controllerType=0 controllerNumber=1 scan=10486	35.2277
11402:2	1	E.DQSTRWF.H			470.22	2	939.433	939.432	0	1.4	38	Specific	524.66	379.25	379.25	4.82	429	>macFcRIIImut_I158V	1	adam_sample_1_1ul_3dec20.10340.10340.2	controllerType=0 controllerNumber=1 scan=10340	34.7227
04695:1	1	Q.STRW.F			549.279	1	549.279	549.278	0	1.9	40	NRagged	282.58	130.27	130.27	2.56	429	>macFcRIIImut_I158V	1	adam_sample_1_1ul_3dec20.4873.4873.2	controllerType=0 controllerNumber=1 scan=4873	17.7906
07051:2	1	E.SLISSQTS.S			411.714	2	822.421	822.42	0	1	48	CRagged	304.85	171.26	171.26	2.21	429	>macFcRIIImut_I158V	1	adam_sample_1_1ul_3dec20.6657.6657.2	controllerType=0 controllerNumber=1 scan=6657	22.9039
09685:2	1	E.SLISSQTSSY.F			536.763	2	1072.52	1072.52	0	2.1	48	Specific	310.73	310.73	310.73	3.48	429	>macFcRIIImut_I158V	1	adam_sample_1_1ul_3dec20.8909.8909.2	controllerType=0 controllerNumber=1 scan=8909	30.1399
10347:2	1	E.SLISSQTSSY.F			536.763	2	1072.52	1072.52	0	1.8	48	Specific	412.86	412.86	412.86	4.52	429	>macFcRIIImut_I158V	1	adam_sample_1_1ul_3dec20.9462.9462.2	controllerType=0 controllerNumber=1 scan=9462	31.9204
10163:2	1	E.SLISSQTSSY.F			536.762	2	1072.52	1072.52	0	1.6	48	Specific	495.5	402.47	402.47	4.84	429	>macFcRIIImut_I158V	1	adam_sample_1_1ul_3dec20.9321.9321.3	controllerType=0 controllerNumber=1 scan=9321	31.4887
10020:2	1	E.SLISSQTSSY.F			536.762	2	1072.52	1072.52	0	1.6	48	Specific	624.5	478.98	478.98	6.42	429	>macFcRIIImut_I158V	1	adam_sample_1_1ul_3dec20.9209.9209.2	controllerType=0 controllerNumber=1 scan=9209	31.1518
10240:2	1	E.SLISSQTSSY.F			536.762	2	1072.52	1072.52	0	1.7	48	Specific	664.47	545.95	545.95	8.26	429	>macFcRIIImut_I158V	1	adam_sample_1_1ul_3dec20.9376.9376.2	controllerType=0 controllerNumber=1 scan=9376	31.6587
09841:2	1	E.SLISSQTSSY.F			536.762	2	1072.52	1072.52	0	1.5	48	Specific	717.48	534.35	534.35	9.26	429	>macFcRIIImut_I158V	1	adam_sample_1_1ul_3dec20.9057.9057.2	controllerType=0 controllerNumber=1 scan=9057	30.6437
14899:2	1	E.SLISSQTSSYF.I			610.297	2	1219.59	1219.58	0	1.3	48	Specific	42.13	42.13	42.13	2.02	429	>macFcRIIImut_I158V	1	adam_sample_1_1ul_3dec20.13703.13703.2	controllerType=0 controllerNumber=1 scan=13703	46.6982
15095:2	1	E.SLISSQTSSYF.I			610.296	2	1219.59	1219.58	0	0.7	48	Specific	69.27	69.27	69.27	2.33	429	>macFcRIIImut_I158V	1	adam_sample_1_1ul_3dec20.13944.13944.2	controllerType=0 controllerNumber=1 scan=13944	47.699
14815:2	1	E.SLISSQTSSYF.I			610.296	2	1219.58	1219.58	0	0.3	48	Specific	83.73	83.73	83.73	2.33	429	>macFcRIIImut_I158V	1	adam_sample_1_1ul_3dec20.13561.13561.2	controllerType=0 controllerNumber=1 scan=13561	46.0818
14194:2	1	E.SLISSQTSSYF.I			610.296	2	1219.59	1219.58	0	0.9	48	Specific	128.48	128.48	128.48	3.08	429	>macFcRIIImut_I158V	1	adam_sample_1_1ul_3dec20.12900.12900.2	controllerType=0 controllerNumber=1 scan=12900	43.5307
14728:2	1	E.SLISSQTSSYF.I			610.297	2	1219.59	1219.58	0	1.3	48	Specific	131.66	131.66	131.66	3.08	429	>macFcRIIImut_I158V	1	adam_sample_1_1ul_3dec20.13437.13437.2	controllerType=0 controllerNumber=1 scan=13437	45.5631
14594:2	1	E.SLISSQTSSYF.I			610.297	2	1219.59	1219.58	0	1.5	48	Specific	517.9	517.9	517.9	5.19	429	>macFcRIIImut_I158V	1	adam_sample_1_1ul_3dec20.13303.13303.2	controllerType=0 controllerNumber=1 scan=13303	45.0585
14470:2	1	E.SLISSQTSSYF.I			610.297	2	1219.59	1219.58	0	1.3	48	Specific	569.31	569.31	569.31	5.8	429	>macFcRIIImut_I158V	1	adam_sample_1_1ul_3dec20.13171.13171.2	controllerType=0 controllerNumber=1 scan=13171	44.5498
14332:2	1	E.SLISSQTSSYF.I			610.297	2	1219.59	1219.58	0	1.4	48	Specific	728.53	632.44	632.44	8.79	429	>macFcRIIImut_I158V	1	adam_sample_1_1ul_3dec20.13036.13036.2	controllerType=0 controllerNumber=1 scan=13036	44.0385
06202:2	1	Y.FIAAARVNNSGE.Y			624.821	2	1248.64	1248.63	0	1.6	58	Specific	754.6	754.6	754.6	9.68	429	>macFcRIIImut_I158V	1	adam_sample_1_1ul_3dec20.6042.6042.2	controllerType=0 controllerNumber=1 scan=6042	21.147
06463:2	1	Y.FIAAARVNNSGE.Y			624.821	2	1248.63	1248.63	0	0.9	58	Specific	788.54	684.91	684.91	9.68	429	>macFcRIIImut_I158V	1	adam_sample_1_1ul_3dec20.6234.6234.2	controllerType=0 controllerNumber=1 scan=6234	21.6578
07537:2	1	Y.FIAAARVN[+0.984]NSGE.Y		N[+1]	625.313	2	1249.62	1249.62	0	2.1	58	Specific	177.89	177.89	0	2.73	429	>macFcRIIImut_I158V	1	adam_sample_1_1ul_3dec20.7059.7059.2	controllerType=0 controllerNumber=1 scan=7059	24.185
07029:2	1	Y.FIAAARVNN[+0.984]SGE.Y		N[+1]	625.314	2	1249.62	1249.62	0	2.5	58	Specific	284.65	284.65	44.29	3.67	429	>macFcRIIImut_I158V	1	adam_sample_1_1ul_3dec20.6640.6640.2	controllerType=0 controllerNumber=1 scan=6640	22.8591
09130:2	1	Y.FIAAARVNNSGEY.R			706.349	2	1411.69	1411.7	0	-3.5	58	Specific	314.99	193.66	193.66	2.12	429	>macFcRIIImut_I158V	1	adam_sample_1_1ul_3dec20.8403.8403.2	controllerType=0 controllerNumber=1 scan=8403	28.44
08312:2	1	Y.FIAAARVNNSGEY.R			706.352	2	1411.7	1411.7	0	0.2	58	Specific	404.34	224.3	224.3	2.68	429	>macFcRIIImut_I158V	1	adam_sample_1_1ul_3dec20.7748.7748.2	controllerType=0 controllerNumber=1 scan=7748	26.3515
08480:2	1	Y.FIAAARVNNSGEY.R			706.353	2	1411.7	1411.7	0	1.1	58	Specific	876.28	531.81	531.81	10.58	429	>macFcRIIImut_I158V	1	adam_sample_1_1ul_3dec20.7894.7894.2	controllerType=0 controllerNumber=1 scan=7894	26.8556
09349:2	1	Y.FIAAARVN[+0.984]NSGEY.R		N[+1]	706.846	2	1412.68	1412.68	0	2.8	58	Specific	450.97	333.07	0	2.97	429	>macFcRIIImut_I158V	1	adam_sample_1_1ul_3dec20.8597.8597.2	controllerType=0 controllerNumber=1 scan=8597	29.0756
09166:2	1	Y.FIAAARVNN[+0.984]SGEY.R		N[+1]	706.845	2	1412.68	1412.68	0	1.1	58	Specific	534.36	284.32	31.42	3.09	429	>macFcRIIImut_I158V	1	adam_sample_1_1ul_3dec20.8440.8440.2	controllerType=0 controllerNumber=1 scan=8440	28.5528
02570:2	1	F.IAAARVN[+0.984]N.S		N[+1]	415.231	2	829.454	829.453	0	1.5	59	CRagged	247.79	247.79	0	2.61	429	>macFcRIIImut_I158V	1	adam_sample_1_1ul_3dec20.3198.3198.2	controllerType=0 controllerNumber=1 scan=3198	12.8157
02785:2	1	F.IAAARVNNSGE.Y			551.287	2	1101.57	1101.56	0	1.6	59	Specific	16.15	16.15	16.15	1.94	429	>macFcRIIImut_I158V	1	adam_sample_1_1ul_3dec20.3352.3352.2	controllerType=0 controllerNumber=1 scan=3352	13.2576
03786:2	1	F.IAAARVNNSGE.Y			551.278	2	1101.55	1101.56	0	-13.9	59	Specific	292.77	256.02	256.02	2.28	429	>macFcRIIImut_I158V	1	adam_sample_1_1ul_3dec20.4115.4115.2	controllerType=0 controllerNumber=1 scan=4115	15.486
03532:2	1	F.IAAARVNNSGE.Y			551.282	2	1101.56	1101.56	0	-6.5	59	Specific	347.82	297.55	297.55	3.58	429	>macFcRIIImut_I158V	1	adam_sample_1_1ul_3dec20.3932.3932.2	controllerType=0 controllerNumber=1 scan=3932	14.9702
03172:2	1	F.IAAARVNNSGE.Y			551.288	2	1101.57	1101.56	0	4.5	59	Specific	489.92	424.32	424.32	5.44	429	>macFcRIIImut_I158V	1	adam_sample_1_1ul_3dec20.3606.3606.2	controllerType=0 controllerNumber=1 scan=3606	13.9375
02613:2	1	F.IAAARVNNSGE.Y			551.287	2	1101.57	1101.56	0	2	59	Specific	761.72	609.95	609.95	9.99	429	>macFcRIIImut_I158V	1	adam_sample_1_1ul_3dec20.3229.3229.2	controllerType=0 controllerNumber=1 scan=3229	12.8975
02864:2	1	F.IAAARVNNSGE.Y			551.287	2	1101.57	1101.56	0	2	59	Specific	808.63	699.85	699.85	11.06	429	>macFcRIIImut_I158V	1	adam_sample_1_1ul_3dec20.3408.3408.2	controllerType=0 controllerNumber=1 scan=3408	13.4099
03787:2	1	F.IAAARVN[+0.984]NSGE.Y		N[+1]	551.779	2	1102.55	1102.55	0	2.8	59	Specific	479.01	479.01	32.22	5.18	429	>macFcRIIImut_I158V	1	adam_sample_1_1ul_3dec20.4115.4115.2	controllerType=0 controllerNumber=1 scan=4115	15.486
03361:2	1	F.IAAARVNN[+0.984]SGE.Y		N[+1]	551.779	2	1102.55	1102.55	0	0.9	59	Specific	657.8	616.9	57.62	7.99	429	>macFcRIIImut_I158V	1	adam_sample_1_1ul_3dec20.3777.3777.2	controllerType=0 controllerNumber=1 scan=3777	14.465
03533:2	1	F.IAAARVN[+0.984]NSGE.Y		N[+1]	551.779	2	1102.55	1102.55	0	2.6	59	Specific	677.94	611	37.1	7.99	429	>macFcRIIImut_I158V	1	adam_sample_1_1ul_3dec20.3932.3932.2	controllerType=0 controllerNumber=1 scan=3932	14.9702
07343:2	1	F.IAAARVNNSGEY.R			632.818	2	1264.63	1264.63	0	1.4	59	Specific	143.69	143.69	143.69	2.03	429	>macFcRIIImut_I158V	1	adam_sample_1_1ul_3dec20.6892.6892.2	controllerType=0 controllerNumber=1 scan=6892	23.6449
08166:2	1	F.IAAARVNNSGEY.R			632.82	2	1264.63	1264.63	0	3.3	59	Specific	159.33	159.33	159.33	2.03	429	>macFcRIIImut_I158V	1	adam_sample_1_1ul_3dec20.7621.7621.2	controllerType=0 controllerNumber=1 scan=7621	25.9205
05152:2	1	F.IAAARVNNSGEY.R			632.818	2	1264.63	1264.63	0	1.4	59	Specific	415.83	344.35	344.35	3.36	429	>macFcRIIImut_I158V	1	adam_sample_1_1ul_3dec20.5238.5238.2	controllerType=0 controllerNumber=1 scan=5238	18.8918
06369:2	1	F.IAAARVNNSGEY.R			632.819	2	1264.63	1264.63	0	2.5	59	Specific	527.79	289.26	289.26	3.54	429	>macFcRIIImut_I158V	1	adam_sample_1_1ul_3dec20.6169.6169.2	controllerType=0 controllerNumber=1 scan=6169	21.4821
06091:2	1	F.IAAARVNNSGEY.R			632.818	2	1264.63	1264.63	0	1.1	59	Specific	603.01	322.15	322.15	5.29	429	>macFcRIIImut_I158V	1	adam_sample_1_1ul_3dec20.5957.5957.2	controllerType=0 controllerNumber=1 scan=5957	20.9234
05841:2	1	F.IAAARVNNSGEY.R			632.819	2	1264.63	1264.63	0	2.8	59	Specific	700.19	420.14	420.14	8.07	429	>macFcRIIImut_I158V	1	adam_sample_1_1ul_3dec20.5775.5775.2	controllerType=0 controllerNumber=1 scan=5775	20.4191
05395:2	1	F.IAAARVNNSGEY.R			632.819	2	1264.63	1264.63	0	1.7	59	Specific	833.41	696.54	696.54	10.14	429	>macFcRIIImut_I158V	1	adam_sample_1_1ul_3dec20.5418.5418.2	controllerType=0 controllerNumber=1 scan=5418	19.3983
05653:2	1	F.IAAARVNNSGEY.R			632.819	2	1264.63	1264.63	0	2.1	59	Specific	881.58	529.9	529.9	11.04	429	>macFcRIIImut_I158V	1	adam_sample_1_1ul_3dec20.5607.5607.2	controllerType=0 controllerNumber=1 scan=5607	19.9153
07129:2	1	F.IAAARVN[+0.984]NSGEY.R		N[+1]	633.312	2	1265.62	1265.61	0	4.1	59	Specific	239.63	239.03	0	2.62	429	>macFcRIIImut_I158V	1	adam_sample_1_1ul_3dec20.6701.6701.2	controllerType=0 controllerNumber=1 scan=6701	23.0257
06862:2	1	F.IAAARVN[+0.984]NSGEY.R		N[+1]	633.314	2	1265.62	1265.61	0	6.6	59	Specific	322.58	322.58	27.43	1.94	429	>macFcRIIImut_I158V	1	adam_sample_1_1ul_3dec20.6513.6513.2	controllerType=0 controllerNumber=1 scan=6513	22.452
06620:2	1	F.IAAARVN[+0.984]NSGEY.R		N[+1]	633.312	2	1265.62	1265.61	0	3.2	59	Specific	582.2	530.65	29.23	5.07	429	>macFcRIIImut_I158V	1	adam_sample_1_1ul_3dec20.6342.6342.2	controllerType=0 controllerNumber=1 scan=6342	21.9422
06092:2	1	F.IAAARVNN[+0.984]SGEY.R		N[+1]	633.31	2	1265.61	1265.61	0	0.8	59	Specific	743.34	431.26	51.92	8.07	429	>macFcRIIImut_I158V	1	adam_sample_1_1ul_3dec20.5957.5957.2	controllerType=0 controllerNumber=1 scan=5957	20.9234
06370:2	1	F.IAAARVN[+0.984]NSGEY.R		N[+1]	633.311	2	1265.61	1265.61	0	1.6	59	Specific	814.48	510.08	7.08	10.14	429	>macFcRIIImut_I158V	1	adam_sample_1_1ul_3dec20.6169.6169.2	controllerType=0 controllerNumber=1 scan=6169	21.4821
00576:2	1	A.AARVNNSGE.Y			459.224	2	917.442	917.443	0	-1.9	61	NRagged	391.83	292.91	292.91	3.01	429	>macFcRIIImut_I158V	1	adam_sample_1_1ul_3dec20.1758.1758.2	controllerType=0 controllerNumber=1 scan=1758	8.6495
02732:2	1	A.AARVNNSGEY.R			540.759	2	1080.51	1080.51	0	2.7	61	NRagged	314.56	314.56	314.56	3.08	429	>macFcRIIImut_I158V	1	adam_sample_1_1ul_3dec20.3313.3313.2	controllerType=0 controllerNumber=1 scan=3313	13.151
02485:2	1	A.AARVNNSGEY.R			540.757	2	1080.51	1080.51	0	0.7	61	NRagged	481.1	481.1	481.1	4.48	429	>macFcRIIImut_I158V	1	adam_sample_1_1ul_3dec20.3136.3136.2	controllerType=0 controllerNumber=1 scan=3136	12.6455
03539:2	1	A.AARVN[+0.984]NSGEY.R		N[+1]	541.251	2	1081.5	1081.49	0	4.2	61	NRagged	278.18	278.18	35.63	2.62	429	>macFcRIIImut_I158V	1	adam_sample_1_1ul_3dec20.3936.3936.2	controllerType=0 controllerNumber=1 scan=3936	14.9808
03372:2	1	A.AARVN[+0.984]NSGEY.R		N[+1]	541.249	2	1081.49	1081.49	0	0.1	61	NRagged	324.65	324.65	27.99	3.41	429	>macFcRIIImut_I158V	1	adam_sample_1_1ul_3dec20.3788.3788.3	controllerType=0 controllerNumber=1 scan=3788	14.5023
03405:2	1	A.AARVN[+0.984]NSGEY.R		N[+1]	541.249	2	1081.49	1081.49	0	-0.6	61	NRagged	378.53	378.53	40.33	4.23	429	>macFcRIIImut_I158V	1	adam_sample_1_1ul_3dec20.3830.3830.2	controllerType=0 controllerNumber=1 scan=3830	14.6575
03248:2	1	A.AARVNN[+0.984]SGEY.R		N[+1]	541.249	2	1081.49	1081.49	0	0.1	61	NRagged	431.86	431.86	32.6	4.11	429	>macFcRIIImut_I158V	1	adam_sample_1_1ul_3dec20.3671.3671.2	controllerType=0 controllerNumber=1 scan=3671	14.1345
02393:2	1	A.ARVNNSGEY.R			505.239	2	1009.47	1009.47	0	1.5	62	NRagged	354.63	354.63	354.63	3.58	429	>macFcRIIImut_I158V	1	adam_sample_1_1ul_3dec20.3057.3057.2	controllerType=0 controllerNumber=1 scan=3057	12.3618
02137:2	1	A.ARVNNSGEY.R			505.239	2	1009.47	1009.47	0	1.5	62	NRagged	412.8	412.8	412.8	4.23	429	>macFcRIIImut_I158V	1	adam_sample_1_1ul_3dec20.2888.2888.2	controllerType=0 controllerNumber=1 scan=2888	11.8474
03077:2	1	A.ARVN[+0.984]NSGEY.R		N[+1]	505.732	2	1010.46	1010.45	0	2.1	62	NRagged	232.83	232.83	47	2.42	429	>macFcRIIImut_I158V	1	adam_sample_1_1ul_3dec20.3544.3544.2	controllerType=0 controllerNumber=1 scan=3544	13.7753
07738:2	1	E.YRC[+57.021]QTSL.S		C[+57]	464.222	2	927.436	927.435	0	1.1	70	Specific	167.22	167.22	167.22	3.32	429	>macFcRIIImut_I158V	1	adam_sample_1_1ul_3dec20.7253.7253.2	controllerType=0 controllerNumber=1 scan=7253	24.8104
06995:2	1	E.YRC[+57.021]QTSL.S		C[+57]	464.222	2	927.437	927.435	0	1.5	70	Specific	206.32	194.92	194.92	3.32	429	>macFcRIIImut_I158V	1	adam_sample_1_1ul_3dec20.6610.6610.2	controllerType=0 controllerNumber=1 scan=6610	22.7695
07556:2	1	E.YRC[+57.021]QTSL.S		C[+57]	464.223	2	927.438	927.435	0	3.5	70	Specific	214.12	183.39	183.39	3.32	429	>macFcRIIImut_I158V	1	adam_sample_1_1ul_3dec20.7070.7070.2	controllerType=0 controllerNumber=1 scan=7070	24.2142
07322:2	1	E.YRC[+57.021]QTSL.S		C[+57]	464.222	2	927.436	927.435	0	0.7	70	Specific	268.07	191.25	191.25	3.8	429	>macFcRIIImut_I158V	1	adam_sample_1_1ul_3dec20.6873.6873.3	controllerType=0 controllerNumber=1 scan=6873	23.5879
05814:2	1	E.YRC[+57.021]QTSL.S		C[+57]	464.222	2	927.437	927.435	0	1.5	70	Specific	278.24	199.19	199.19	3.73	429	>macFcRIIImut_I158V	1	adam_sample_1_1ul_3dec20.5750.5750.2	controllerType=0 controllerNumber=1 scan=5750	20.3502
06434:2	1	E.YRC[+57.021]QTSL.S		C[+57]	464.221	2	927.435	927.435	0	-0.6	70	Specific	321.97	296.92	296.92	4.08	429	>macFcRIIImut_I158V	1	adam_sample_1_1ul_3dec20.6216.6216.2	controllerType=0 controllerNumber=1 scan=6216	21.6092
05499:2	1	E.YRC[+57.021]QTSL.S		C[+57]	464.221	2	927.436	927.435	0	0.5	70	Specific	329.04	238.17	238.17	4.11	429	>macFcRIIImut_I158V	1	adam_sample_1_1ul_3dec20.5496.5496.2	controllerType=0 controllerNumber=1 scan=5496	19.6149
04743:2	1	E.YRC[+57.021]QTSL.S		C[+57]	464.222	2	927.436	927.435	0	1.3	70	Specific	473.47	257.63	257.63	3.7	429	>macFcRIIImut_I158V	1	adam_sample_1_1ul_3dec20.4907.4907.2	controllerType=0 controllerNumber=1 scan=4907	17.8969
04198:2	1	E.YRC[+57.021]QTSL.S		C[+57]	464.222	2	927.437	927.435	0	1.5	70	Specific	561.32	411.96	411.96	5.95	429	>macFcRIIImut_I158V	1	adam_sample_1_1ul_3dec20.4446.4446.2	controllerType=0 controllerNumber=1 scan=4446	16.3797
04390:2	1	E.YRC[+57.021]QTSL.S		C[+57]	464.221	2	927.436	927.435	0	0.5	70	Specific	567.74	418.59	418.59	5.95	429	>macFcRIIImut_I158V	1	adam_sample_1_1ul_3dec20.4606.4606.2	controllerType=0 controllerNumber=1 scan=4606	16.8843
04497:2	1	E.YRC[+57.021]QTSL.S		C[+57]	464.222	2	927.436	927.435	0	1.1	70	Specific	592.86	415.17	415.17	5.9	429	>macFcRIIImut_I158V	1	adam_sample_1_1ul_3dec20.4743.4743.2	controllerType=0 controllerNumber=1 scan=4743	17.389
03780:2	1	E.YRC[+57.021]QTSLS.T		C[+57]	507.738	2	1014.47	1014.47	0	1.8	70	CRagged	449.92	357.56	357.56	2.52	429	>macFcRIIImut_I158V	1	adam_sample_1_1ul_3dec20.4111.4111.2	controllerType=0 controllerNumber=1 scan=4111	15.4754
08069:2	1	E.YRC[+57.021]QTSLSTL.S		C[+57]	614.804	2	1228.6	1228.6	0	1	70	Specific	158.14	158.14	158.14	2.73	429	>macFcRIIImut_I158V	1	adam_sample_1_1ul_3dec20.7541.7541.2	controllerType=0 controllerNumber=1 scan=7541	25.674
08257:2	1	E.YRC[+57.021]QTSLSTL.S		C[+57]	614.804	2	1228.6	1228.6	0	0.7	70	Specific	616.38	524.32	524.32	6.45	429	>macFcRIIImut_I158V	1	adam_sample_1_1ul_3dec20.7697.7697.2	controllerType=0 controllerNumber=1 scan=7697	26.1813
07934:2	1	E.YRC[+57.021]QTSLSTLSD.P		C[+57]	715.834	2	1430.66	1430.66	0	2.3	70	Specific	198.46	198.46	198.46	2.56	429	>macFcRIIImut_I158V	1	adam_sample_1_1ul_3dec20.7429.7429.2	controllerType=0 controllerNumber=1 scan=7429	25.332
08094:2	1	E.YRC[+57.021]QTSLSTLSD.P		C[+57]	715.834	2	1430.66	1430.66	0	1.4	70	Specific	222.36	222.36	222.36	2.63	429	>macFcRIIImut_I158V	1	adam_sample_1_1ul_3dec20.7564.7564.2	controllerType=0 controllerNumber=1 scan=7564	25.7416
13298:3	1	E.YRC[+57.021]QTSLSTLSDPVQLE.V		C[+57]	666.327	3	1996.97	1996.96	0	1.7	70	Specific	460.55	460.55	460.55	4.02	429	>macFcRIIImut_I158V	1	adam_sample_1_1ul_3dec20.11954.11954.3	controllerType=0 controllerNumber=1 scan=11954	39.9618
13286:2	1	E.YRC[+57.021]QTSLSTLSDPVQLE.V		C[+57]	998.989	2	1996.97	1996.96	0	2.7	70	Specific	631.3	441.22	441.22	5.86	429	>macFcRIIImut_I158V	1	adam_sample_1_1ul_3dec20.11942.11942.2	controllerType=0 controllerNumber=1 scan=11942	39.9179
13113:2	1	E.YRC[+57.021]QTSLSTLSDPVQLE.V		C[+57]	998.988	2	1996.97	1996.96	0	2.1	70	Specific	726.84	547.64	547.64	7.92	429	>macFcRIIImut_I158V	1	adam_sample_1_1ul_3dec20.11790.11790.2	controllerType=0 controllerNumber=1 scan=11790	39.4105
13130:3	1	E.YRC[+57.021]QTSLSTLSDPVQLE.V		C[+57]	666.327	3	1996.97	1996.96	0	1.5	70	Specific	726.96	641.23	641.23	8.67	429	>macFcRIIImut_I158V	1	adam_sample_1_1ul_3dec20.11805.11805.3	controllerType=0 controllerNumber=1 scan=11805	39.4531
06455:2	1	Y.RC[+57.021]QTSL.S		C[+57]	382.689	2	764.371	764.372	0	-0.6	71	Specific	318.91	318.91	318.91	3.91	429	>macFcRIIImut_I158V	1	adam_sample_1_1ul_3dec20.6228.6228.2	controllerType=0 controllerNumber=1 scan=6228	21.6407
06875:2	1	Y.RC[+57.021]QTSL.S		C[+57]	382.701	2	764.394	764.372	0	29.5	71	Specific	348.09	348.09	348.09	2.44	429	>macFcRIIImut_I158V	1	adam_sample_1_1ul_3dec20.6522.6522.2	controllerType=0 controllerNumber=1 scan=6522	22.476
05776:2	1	Y.RC[+57.021]QTSL.S		C[+57]	382.69	2	764.373	764.372	0	1.7	71	Specific	382.63	382.63	382.63	5.11	429	>macFcRIIImut_I158V	1	adam_sample_1_1ul_3dec20.5724.5724.2	controllerType=0 controllerNumber=1 scan=5724	20.2706
03706:2	1	Y.RC[+57.021]QTSL.S		C[+57]	382.69	2	764.373	764.372	0	1.2	71	Specific	392.46	392.46	392.46	5.11	429	>macFcRIIImut_I158V	1	adam_sample_1_1ul_3dec20.4057.4057.2	controllerType=0 controllerNumber=1 scan=4057	15.3278
04186:2	1	Y.RC[+57.021]QTSL.S		C[+57]	382.69	2	764.373	764.372	0	1.7	71	Specific	399.78	399.78	399.78	5.11	429	>macFcRIIImut_I158V	1	adam_sample_1_1ul_3dec20.4435.4435.2	controllerType=0 controllerNumber=1 scan=4435	16.3479
03462:2	1	Y.RC[+57.021]QTSL.S		C[+57]	382.69	2	764.372	764.372	0	-0.3	71	Specific	422.13	422.13	422.13	4.95	429	>macFcRIIImut_I158V	1	adam_sample_1_1ul_3dec20.3879.3879.2	controllerType=0 controllerNumber=1 scan=3879	14.8088
02025:2	1	Y.RC[+57.021]QTSL.S		C[+57]	382.69	2	764.373	764.372	0	0.9	71	Specific	457.74	457.74	457.74	5.09	429	>macFcRIIImut_I158V	1	adam_sample_1_1ul_3dec20.2829.2829.2	controllerType=0 controllerNumber=1 scan=2829	11.6795
02258:2	1	Y.RC[+57.021]QTSL.S		C[+57]	382.69	2	764.373	764.372	0	0.9	71	Specific	470.58	470.58	470.58	5.09	429	>macFcRIIImut_I158V	1	adam_sample_1_1ul_3dec20.2990.2990.2	controllerType=0 controllerNumber=1 scan=2990	12.1926
01585:2	1	Y.RC[+57.021]QTSLS.T		C[+57]	426.206	2	851.405	851.404	0	1.6	71	CRagged	392.6	367.07	367.07	3.79	429	>macFcRIIImut_I158V	1	adam_sample_1_1ul_3dec20.2520.2520.2	controllerType=0 controllerNumber=1 scan=2520	10.7834
07414:2	1	Y.RC[+57.021]QTSLSTL.S		C[+57]	533.273	2	1065.54	1065.54	0	2	71	Specific	290.92	290.92	290.92	3.62	429	>macFcRIIImut_I158V	1	adam_sample_1_1ul_3dec20.6951.6951.2	controllerType=0 controllerNumber=1 scan=6951	23.8303
07456:2	1	Y.RC[+57.021]QTSLSTL.S		C[+57]	533.271	2	1065.54	1065.54	0	0	71	Specific	337.5	337.5	337.5	3.96	429	>macFcRIIImut_I158V	1	adam_sample_1_1ul_3dec20.6979.6979.2	controllerType=0 controllerNumber=1 scan=6979	23.917
06545:2	1	Y.RC[+57.021]QTSLSTL.S		C[+57]	533.272	2	1065.54	1065.54	0	0.7	71	Specific	455.49	455.49	455.49	4.86	429	>macFcRIIImut_I158V	1	adam_sample_1_1ul_3dec20.6287.6287.2	controllerType=0 controllerNumber=1 scan=6287	21.7964
07225:2	1	Y.RC[+57.021]QTSLSTL.S		C[+57]	533.273	2	1065.54	1065.54	0	2.4	71	Specific	472.16	472.16	472.16	4.8	429	>macFcRIIImut_I158V	1	adam_sample_1_1ul_3dec20.6788.6788.2	controllerType=0 controllerNumber=1 scan=6788	23.3204
06798:2	1	Y.RC[+57.021]QTSLSTL.S		C[+57]	533.272	2	1065.54	1065.54	0	1.3	71	Specific	582.13	582.13	582.13	5.58	429	>macFcRIIImut_I158V	1	adam_sample_1_1ul_3dec20.6467.6467.2	controllerType=0 controllerNumber=1 scan=6467	22.304
07016:2	1	Y.RC[+57.021]QTSLSTL.S		C[+57]	533.273	2	1065.54	1065.54	0	1.9	71	Specific	610.77	610.77	610.77	6.68	429	>macFcRIIImut_I158V	1	adam_sample_1_1ul_3dec20.6625.6625.2	controllerType=0 controllerNumber=1 scan=6625	22.8155
07093:2	1	Y.RC[+57.021]QTSLSTLSD.P		C[+57]	634.301	2	1267.6	1267.59	0	0.5	71	Specific	249.26	249.26	249.26	3.66	429	>macFcRIIImut_I158V	1	adam_sample_1_1ul_3dec20.6679.6679.2	controllerType=0 controllerNumber=1 scan=6679	22.9645
06621:2	1	Y.RC[+57.021]QTSLSTLSD.P		C[+57]	634.3	2	1267.59	1267.59	0	-1.6	71	Specific	477.58	477.58	477.58	4.36	429	>macFcRIIImut_I158V	1	adam_sample_1_1ul_3dec20.6342.6342.2	controllerType=0 controllerNumber=1 scan=6342	21.9422
06863:2	1	Y.RC[+57.021]QTSLSTLSD.P		C[+57]	634.301	2	1267.59	1267.59	0	-0.4	71	Specific	601.27	601.27	601.27	6.76	429	>macFcRIIImut_I158V	1	adam_sample_1_1ul_3dec20.6513.6513.2	controllerType=0 controllerNumber=1 scan=6513	22.452
12864:2	1	Y.RC[+57.021]QTSLSTLSDPVQL.E		C[+57]	852.936	2	1704.87	1704.86	0	4	71	Specific	168.07	168.07	168.07	2.6	429	>macFcRIIImut_I158V	1	adam_sample_1_1ul_3dec20.11597.11597.2	controllerType=0 controllerNumber=1 scan=11597	38.801
13058:2	1	Y.RC[+57.021]QTSLSTLSDPVQL.E		C[+57]	852.935	2	1704.86	1704.86	0	2	71	Specific	248.25	248.25	248.25	3.05	429	>macFcRIIImut_I158V	1	adam_sample_1_1ul_3dec20.11757.11757.2	controllerType=0 controllerNumber=1 scan=11757	39.3073
13987:2	1	Y.RC[+57.021]QTSLSTLSDPVQLE.V		C[+57]	917.456	2	1833.91	1833.9	0	2.2	71	Specific	215.15	215.15	215.15	2.19	429	>macFcRIIImut_I158V	1	adam_sample_1_1ul_3dec20.12680.12680.2	controllerType=0 controllerNumber=1 scan=12680	42.6582
14126:2	1	Y.RC[+57.021]QTSLSTLSDPVQLE.V		C[+57]	917.454	2	1833.9	1833.9	0	0	71	Specific	254.81	254.81	254.81	2.79	429	>macFcRIIImut_I158V	1	adam_sample_1_1ul_3dec20.12816.12816.2	controllerType=0 controllerNumber=1 scan=12816	43.1901
13853:2	1	Y.RC[+57.021]QTSLSTLSDPVQLE.V		C[+57]	917.455	2	1833.9	1833.9	0	0.4	71	Specific	281.27	281.27	281.27	2.87	429	>macFcRIIImut_I158V	1	adam_sample_1_1ul_3dec20.12533.12533.2	controllerType=0 controllerNumber=1 scan=12533	42.0935
12951:3	1	Y.RC[+57.021]QTSLSTLSDPVQLE.V		C[+57]	611.974	3	1833.91	1833.9	0	2.8	71	Specific	290.86	290.86	290.86	2.87	429	>macFcRIIImut_I158V	1	adam_sample_1_1ul_3dec20.11666.11666.3	controllerType=0 controllerNumber=1 scan=11666	39.0124
13735:2	1	Y.RC[+57.021]QTSLSTLSDPVQLE.V		C[+57]	917.455	2	1833.9	1833.9	0	0.4	71	Specific	346.78	346.78	346.78	3.22	429	>macFcRIIImut_I158V	1	adam_sample_1_1ul_3dec20.12400.12400.2	controllerType=0 controllerNumber=1 scan=12400	41.588
13607:2	1	Y.RC[+57.021]QTSLSTLSDPVQLE.V		C[+57]	917.456	2	1833.9	1833.9	0	1.6	71	Specific	377.79	377.79	377.79	4.12	429	>macFcRIIImut_I158V	1	adam_sample_1_1ul_3dec20.12266.12266.2	controllerType=0 controllerNumber=1 scan=12266	41.0848
13473:2	1	Y.RC[+57.021]QTSLSTLSDPVQLE.V		C[+57]	917.455	2	1833.9	1833.9	0	0.5	71	Specific	390.96	390.96	390.96	4.07	429	>macFcRIIImut_I158V	1	adam_sample_1_1ul_3dec20.12128.12128.2	controllerType=0 controllerNumber=1 scan=12128	40.5776
12268:2	1	Y.RC[+57.021]QTSLSTLSDPVQLE.V		C[+57]	917.455	2	1833.9	1833.9	0	1	71	Specific	481.64	481.64	481.64	4.31	429	>macFcRIIImut_I158V	1	adam_sample_1_1ul_3dec20.11032.11032.2	controllerType=0 controllerNumber=1 scan=11032	36.9744
13331:2	1	Y.RC[+57.021]QTSLSTLSDPVQLE.V		C[+57]	917.456	2	1833.9	1833.9	0	1.8	71	Specific	491.41	491.41	491.41	4.26	429	>macFcRIIImut_I158V	1	adam_sample_1_1ul_3dec20.11985.11985.2	controllerType=0 controllerNumber=1 scan=11985	40.0711
12743:3	1	Y.RC[+57.021]QTSLSTLSDPVQLE.V		C[+57]	611.973	3	1833.9	1833.9	0	1.4	71	Specific	504.62	504.62	504.62	5.07	429	>macFcRIIImut_I158V	1	adam_sample_1_1ul_3dec20.11497.11497.3	controllerType=0 controllerNumber=1 scan=11497	38.5023
12451:3	1	Y.RC[+57.021]QTSLSTLSDPVQLE.V		C[+57]	611.972	3	1833.9	1833.9	0	1	71	Specific	555.29	555.29	555.29	5.14	429	>macFcRIIImut_I158V	1	adam_sample_1_1ul_3dec20.11190.11190.3	controllerType=0 controllerNumber=1 scan=11190	37.4844
13163:2	1	Y.RC[+57.021]QTSLSTLSDPVQLE.V		C[+57]	917.456	2	1833.9	1833.9	0	1.5	71	Specific	627.88	627.88	627.88	5.86	429	>macFcRIIImut_I158V	1	adam_sample_1_1ul_3dec20.11838.11838.2	controllerType=0 controllerNumber=1 scan=11838	39.565
12964:2	1	Y.RC[+57.021]QTSLSTLSDPVQLE.V		C[+57]	917.456	2	1833.9	1833.9	0	1.8	71	Specific	693.92	693.92	693.92	6.92	429	>macFcRIIImut_I158V	1	adam_sample_1_1ul_3dec20.11680.11680.2	controllerType=0 controllerNumber=1 scan=11680	39.0508
12620:3	1	Y.RC[+57.021]QTSLSTLSDPVQLE.V		C[+57]	611.973	3	1833.9	1833.9	0	1.4	71	Specific	701.83	701.83	701.83	8.67	429	>macFcRIIImut_I158V	1	adam_sample_1_1ul_3dec20.11348.11348.3	controllerType=0 controllerNumber=1 scan=11348	37.9924
12478:2	1	Y.RC[+57.021]QTSLSTLSDPVQLE.V		C[+57]	917.455	2	1833.9	1833.9	0	0.9	71	Specific	758.57	758.57	758.57	8.92	429	>macFcRIIImut_I158V	1	adam_sample_1_1ul_3dec20.11209.11209.2	controllerType=0 controllerNumber=1 scan=11209	37.5368
12763:2	1	Y.RC[+57.021]QTSLSTLSDPVQLE.V		C[+57]	917.455	2	1833.9	1833.9	0	1.2	71	Specific	762.65	762.65	762.65	8.92	429	>macFcRIIImut_I158V	1	adam_sample_1_1ul_3dec20.11512.11512.2	controllerType=0 controllerNumber=1 scan=11512	38.5479
12637:2	1	Y.RC[+57.021]QTSLSTLSDPVQLE.V		C[+57]	917.455	2	1833.9	1833.9	0	0.5	71	Specific	783.56	783.56	783.56	8.92	429	>macFcRIIImut_I158V	1	adam_sample_1_1ul_3dec20.11365.11365.2	controllerType=0 controllerNumber=1 scan=11365	38.0434
03994:1	1	R.C[+57.021]QTSL.S		C[+57]	608.271	1	608.271	608.271	0	0.1	72	NRagged	207.07	207.07	207.07	2.46	429	>macFcRIIImut_I158V	1	adam_sample_1_1ul_3dec20.4265.4265.2	controllerType=0 controllerNumber=1 scan=4265	15.88
14568:2	1	R.C[+57.021]QTSLSTLSDPVQLE.V		C[+57]	839.404	2	1677.8	1677.8	0	0.4	72	NRagged	339.42	339.42	339.42	2.6	429	>macFcRIIImut_I158V	1	adam_sample_1_1ul_3dec20.13278.13278.2	controllerType=0 controllerNumber=1 scan=13278	44.9677
14695:2	1	R.C[+57.021]QTSLSTLSDPVQLE.V		C[+57]	839.405	2	1677.8	1677.8	0	1.4	72	NRagged	504.18	504.18	504.18	4.43	429	>macFcRIIImut_I158V	1	adam_sample_1_1ul_3dec20.13407.13407.2	controllerType=0 controllerNumber=1 scan=13407	45.4453
14834:2	1	Q.TSLSTLSDPVQLE.V			695.359	2	1389.71	1389.71	0	0.5	74	NRagged	384.39	384.39	384.39	3.25	429	>macFcRIIImut_I158V	1	adam_sample_1_1ul_3dec20.13584.13584.2	controllerType=0 controllerNumber=1 scan=13584	46.1768
14446:2	1	Q.TSLSTLSDPVQLE.V			695.36	2	1389.71	1389.71	0	0.9	74	NRagged	567.89	567.89	567.89	4.86	429	>macFcRIIImut_I158V	1	adam_sample_1_1ul_3dec20.13144.13144.2	controllerType=0 controllerNumber=1 scan=13144	44.4473
14698:2	1	Q.TSLSTLSDPVQLE.V			695.36	2	1389.71	1389.71	0	1.7	74	NRagged	737.87	737.87	737.87	7.86	429	>macFcRIIImut_I158V	1	adam_sample_1_1ul_3dec20.13412.13412.2	controllerType=0 controllerNumber=1 scan=13412	45.4619
14563:2	1	Q.TSLSTLSDPVQLE.V			695.36	2	1389.71	1389.71	0	1	74	NRagged	746.08	746.08	746.08	7.03	429	>macFcRIIImut_I158V	1	adam_sample_1_1ul_3dec20.13275.13275.2	controllerType=0 controllerNumber=1 scan=13275	44.9565
14414:2	1	T.SLSTLSDPVQLE.V			644.836	2	1288.66	1288.66	0	1.5	75	NRagged	736.05	736.05	736.05	8.32	429	>macFcRIIImut_I158V	1	adam_sample_1_1ul_3dec20.13109.13109.2	controllerType=0 controllerNumber=1 scan=13109	44.3183
14261:2	1	T.SLSTLSDPVQLE.V			644.836	2	1288.66	1288.66	0	1.5	75	NRagged	743.87	743.87	743.87	8.32	429	>macFcRIIImut_I158V	1	adam_sample_1_1ul_3dec20.12973.12973.2	controllerType=0 controllerNumber=1 scan=12973	43.813
13649:2	1	S.LSTLSDPVQLE.V			601.32	2	1201.63	1201.63	0	1.8	76	NRagged	198.83	198.83	198.83	2.8	429	>macFcRIIImut_I158V	1	adam_sample_1_1ul_3dec20.12304.12304.2	controllerType=0 controllerNumber=1 scan=12304	41.2218
14011:2	1	S.LSTLSDPVQLE.V			601.319	2	1201.63	1201.63	0	0.4	76	NRagged	529.13	529.13	529.13	4.82	429	>macFcRIIImut_I158V	1	adam_sample_1_1ul_3dec20.12704.12704.2	controllerType=0 controllerNumber=1 scan=12704	42.7455
13898:2	1	S.LSTLSDPVQLE.V			601.32	2	1201.63	1201.63	0	1.5	76	NRagged	629.79	628	628	7.19	429	>macFcRIIImut_I158V	1	adam_sample_1_1ul_3dec20.12574.12574.2	controllerType=0 controllerNumber=1 scan=12574	42.2348
13772:2	1	S.LSTLSDPVQLE.V			601.32	2	1201.63	1201.63	0	1.3	76	NRagged	672.18	672.18	672.18	8.19	429	>macFcRIIImut_I158V	1	adam_sample_1_1ul_3dec20.12440.12440.2	controllerType=0 controllerNumber=1 scan=12440	41.7298
12931:2	1	L.STLSDPVQL.E			480.258	2	959.508	959.504	0	4.2	77	Specific	120.08	120.08	120.08	2.17	429	>macFcRIIImut_I158V	1	adam_sample_1_1ul_3dec20.11651.11651.2	controllerType=0 controllerNumber=1 scan=11651	38.9694
13136:2	1	L.STLSDPVQL.E			480.257	2	959.506	959.504	0	1.5	77	Specific	395.74	376.98	376.98	4.81	429	>macFcRIIImut_I158V	1	adam_sample_1_1ul_3dec20.11813.11813.2	controllerType=0 controllerNumber=1 scan=11813	39.4807
15639:2	1	L.STLSDPVQLE.V			544.779	2	1088.55	1088.55	0	2.8	77	Specific	56.28	56.28	56.28	2.11	429	>macFcRIIImut_I158V	1	adam_sample_1_1ul_3dec20.14882.14882.2	controllerType=0 controllerNumber=1 scan=14882	51.8721
15195:2	1	L.STLSDPVQLE.V			544.778	2	1088.55	1088.55	0	0.6	77	Specific	91.13	91.13	91.13	2.31	429	>macFcRIIImut_I158V	1	adam_sample_1_1ul_3dec20.14110.14110.2	controllerType=0 controllerNumber=1 scan=14110	48.4272
15480:2	1	L.STLSDPVQLE.V			544.776	2	1088.54	1088.55	0	-2.3	77	Specific	137.26	137.26	137.26	2.47	429	>macFcRIIImut_I158V	1	adam_sample_1_1ul_3dec20.14578.14578.2	controllerType=0 controllerNumber=1 scan=14578	50.4809
15258:2	1	L.STLSDPVQLE.V			544.778	2	1088.55	1088.55	0	1.7	77	Specific	147.93	147.93	147.93	3.04	429	>macFcRIIImut_I158V	1	adam_sample_1_1ul_3dec20.14229.14229.2	controllerType=0 controllerNumber=1 scan=14229	48.9493
15008:2	1	L.STLSDPVQLE.V			544.778	2	1088.55	1088.55	0	1.6	77	Specific	206.15	206.15	206.15	3.28	429	>macFcRIIImut_I158V	1	adam_sample_1_1ul_3dec20.13852.13852.2	controllerType=0 controllerNumber=1 scan=13852	47.3332
14908:2	1	L.STLSDPVQLE.V			544.779	2	1088.55	1088.55	0	3.4	77	Specific	248.2	248.2	248.2	3.68	429	>macFcRIIImut_I158V	1	adam_sample_1_1ul_3dec20.13719.13719.2	controllerType=0 controllerNumber=1 scan=13719	46.7655
15114:2	1	L.STLSDPVQLE.V			544.778	2	1088.55	1088.55	0	0.6	77	Specific	260.61	260.61	260.61	3.68	429	>macFcRIIImut_I158V	1	adam_sample_1_1ul_3dec20.13980.13980.2	controllerType=0 controllerNumber=1 scan=13980	47.8507
14839:2	1	L.STLSDPVQLE.V			544.778	2	1088.55	1088.55	0	1.2	77	Specific	332.72	332.72	332.72	4.15	429	>macFcRIIImut_I158V	1	adam_sample_1_1ul_3dec20.13602.13602.2	controllerType=0 controllerNumber=1 scan=13602	46.2606
14501:2	1	L.STLSDPVQLE.V			544.778	2	1088.55	1088.55	0	1.4	77	Specific	403.47	403.47	403.47	4.84	429	>macFcRIIImut_I158V	1	adam_sample_1_1ul_3dec20.13196.13196.2	controllerType=0 controllerNumber=1 scan=13196	44.6463
11812:2	1	L.STLSDPVQLE.V			544.777	2	1088.55	1088.55	0	-1.2	77	Specific	408.35	408.35	408.35	4.31	429	>macFcRIIImut_I158V	1	adam_sample_1_1ul_3dec20.10683.10683.4	controllerType=0 controllerNumber=1 scan=10683	35.8586
14639:2	1	L.STLSDPVQLE.V			544.778	2	1088.55	1088.55	0	1.1	77	Specific	442.05	442.05	442.05	4.98	429	>macFcRIIImut_I158V	1	adam_sample_1_1ul_3dec20.13346.13346.2	controllerType=0 controllerNumber=1 scan=13346	45.2138
14758:2	1	L.STLSDPVQLE.V			544.778	2	1088.55	1088.55	0	0.6	77	Specific	443.15	443.15	443.15	4.98	429	>macFcRIIImut_I158V	1	adam_sample_1_1ul_3dec20.13476.13476.2	controllerType=0 controllerNumber=1 scan=13476	45.7191
13958:2	1	L.STLSDPVQLE.V			544.777	2	1088.55	1088.55	0	-0.1	77	Specific	445.35	445.35	445.35	4.98	429	>macFcRIIImut_I158V	1	adam_sample_1_1ul_3dec20.12660.12660.2	controllerType=0 controllerNumber=1 scan=12660	42.5863
14357:2	1	L.STLSDPVQLE.V			544.777	2	1088.55	1088.55	0	0.3	77	Specific	447.72	447.72	447.72	4.98	429	>macFcRIIImut_I158V	1	adam_sample_1_1ul_3dec20.13056.13056.2	controllerType=0 controllerNumber=1 scan=13056	44.1183
11796:2	1	L.STLSDPVQLE.V			544.779	2	1088.55	1088.55	0	3	77	Specific	466.51	466.51	466.51	4.98	429	>macFcRIIImut_I158V	1	adam_sample_1_1ul_3dec20.10674.10674.2	controllerType=0 controllerNumber=1 scan=10674	35.831
14205:2	1	L.STLSDPVQLE.V			544.778	2	1088.55	1088.55	0	1.2	77	Specific	470.51	470.51	470.51	4.97	429	>macFcRIIImut_I158V	1	adam_sample_1_1ul_3dec20.12916.12916.2	controllerType=0 controllerNumber=1 scan=12916	43.5918
14103:2	1	L.STLSDPVQLE.V			544.777	2	1088.55	1088.55	0	-0.5	77	Specific	478.24	478.24	478.24	5.08	429	>macFcRIIImut_I158V	1	adam_sample_1_1ul_3dec20.12791.12791.2	controllerType=0 controllerNumber=1 scan=12791	43.0874
12962:2	1	L.STLSDPVQLE.V			544.778	2	1088.55	1088.55	0	2.2	77	Specific	533.25	533.25	533.25	5.25	429	>macFcRIIImut_I158V	1	adam_sample_1_1ul_3dec20.11677.11677.2	controllerType=0 controllerNumber=1 scan=11677	39.0424
12090:2	1	L.STLSDPVQLE.V			544.778	2	1088.55	1088.55	0	2.3	77	Specific	555.67	555.67	555.67	5.25	429	>macFcRIIImut_I158V	1	adam_sample_1_1ul_3dec20.10882.10882.2	controllerType=0 controllerNumber=1 scan=10882	36.5037
13601:2	1	L.STLSDPVQLE.V			544.778	2	1088.55	1088.55	0	1.6	77	Specific	564.65	564.65	564.65	5.79	429	>macFcRIIImut_I158V	1	adam_sample_1_1ul_3dec20.12262.12262.2	controllerType=0 controllerNumber=1 scan=12262	41.0741
13153:2	1	L.STLSDPVQLE.V			544.778	2	1088.55	1088.55	0	1.4	77	Specific	579.43	579.43	579.43	5.8	429	>macFcRIIImut_I158V	1	adam_sample_1_1ul_3dec20.11833.11833.2	controllerType=0 controllerNumber=1 scan=11833	39.5526
13851:2	1	L.STLSDPVQLE.V			544.778	2	1088.55	1088.55	0	0.7	77	Specific	585.03	585.03	585.03	6.62	429	>macFcRIIImut_I158V	1	adam_sample_1_1ul_3dec20.12530.12530.2	controllerType=0 controllerNumber=1 scan=12530	42.0823
13732:2	1	L.STLSDPVQLE.V			544.777	2	1088.55	1088.55	0	0	77	Specific	587.42	587.42	587.42	6.62	429	>macFcRIIImut_I158V	1	adam_sample_1_1ul_3dec20.12396.12396.2	controllerType=0 controllerNumber=1 scan=12396	41.5767
13469:2	1	L.STLSDPVQLE.V			544.779	2	1088.55	1088.55	0	2.7	77	Specific	620.57	620.57	620.57	7.62	429	>macFcRIIImut_I158V	1	adam_sample_1_1ul_3dec20.12124.12124.2	controllerType=0 controllerNumber=1 scan=12124	40.5666
13327:2	1	L.STLSDPVQLE.V			544.778	2	1088.55	1088.55	0	1.6	77	Specific	635.26	635.26	635.26	6.8	429	>macFcRIIImut_I158V	1	adam_sample_1_1ul_3dec20.11982.11982.2	controllerType=0 controllerNumber=1 scan=11982	40.063
12754:2	1	L.STLSDPVQLE.V			544.778	2	1088.55	1088.55	0	1.3	77	Specific	650.77	650.77	650.77	8.62	429	>macFcRIIImut_I158V	1	adam_sample_1_1ul_3dec20.11506.11506.2	controllerType=0 controllerNumber=1 scan=11506	38.5326
12633:2	1	L.STLSDPVQLE.V			544.778	2	1088.55	1088.55	0	0.9	77	Specific	662.5	662.5	662.5	8.62	429	>macFcRIIImut_I158V	1	adam_sample_1_1ul_3dec20.11360.11360.2	controllerType=0 controllerNumber=1 scan=11360	38.0294
12473:2	1	L.STLSDPVQLE.V			544.778	2	1088.55	1088.55	0	1.5	77	Specific	671.52	671.52	671.52	8.62	429	>macFcRIIImut_I158V	1	adam_sample_1_1ul_3dec20.11204.11204.2	controllerType=0 controllerNumber=1 scan=11204	37.5249
12283:2	1	L.STLSDPVQLE.V			544.778	2	1088.55	1088.55	0	1.4	77	Specific	686.95	686.95	686.95	8.62	429	>macFcRIIImut_I158V	1	adam_sample_1_1ul_3dec20.11046.11046.2	controllerType=0 controllerNumber=1 scan=11046	37.0204
12401:2	1	L.STLSDPVQLE.V			544.778	2	1088.55	1088.55	0	1.4	77	Specific	687.78	687.78	687.78	8.62	429	>macFcRIIImut_I158V	1	adam_sample_1_1ul_3dec20.11147.11147.2	controllerType=0 controllerNumber=1 scan=11147	37.3356
12057:2	1	S.TLSDPVQLE.V			501.262	2	1001.52	1001.51	0	2.3	78	NRagged	360.79	360.79	360.79	4.84	429	>macFcRIIImut_I158V	1	adam_sample_1_1ul_3dec20.10848.10848.3	controllerType=0 controllerNumber=1 scan=10848	36.379
12238:2	1	S.TLSDPVQLE.V			501.262	2	1001.52	1001.51	0	0.7	78	NRagged	601.12	601.12	601.12	6.52	429	>macFcRIIImut_I158V	1	adam_sample_1_1ul_3dec20.10999.10999.2	controllerType=0 controllerNumber=1 scan=10999	36.8535
09127:2	1	L.SDPVQLE.V			394.196	2	787.384	787.383	0	0.8	80	Specific	313.91	313.91	313.91	3.36	429	>macFcRIIImut_I158V	1	adam_sample_1_1ul_3dec20.8400.8400.2	controllerType=0 controllerNumber=1 scan=8400	28.4318
08902:2	1	L.SDPVQLE.V			394.196	2	787.384	787.383	0	1.2	80	Specific	398.1	398.1	398.1	4.65	429	>macFcRIIImut_I158V	1	adam_sample_1_1ul_3dec20.8228.8228.2	controllerType=0 controllerNumber=1 scan=8228	27.9223
08225:2	1	L.SDPVQLE.V			394.196	2	787.385	787.383	0	1.6	80	Specific	472.99	472.99	472.99	4.53	429	>macFcRIIImut_I158V	1	adam_sample_1_1ul_3dec20.7673.7673.2	controllerType=0 controllerNumber=1 scan=7673	26.104
08331:2	1	L.SDPVQLE.V			394.196	2	787.384	787.383	0	0.9	80	Specific	490.37	490.37	490.37	4.84	429	>macFcRIIImut_I158V	1	adam_sample_1_1ul_3dec20.7763.7763.2	controllerType=0 controllerNumber=1 scan=7763	26.4028
08494:2	1	L.SDPVQLE.V			394.195	2	787.384	787.383	0	0.5	80	Specific	506.4	506.4	506.4	4.75	429	>macFcRIIImut_I158V	1	adam_sample_1_1ul_3dec20.7907.7907.2	controllerType=0 controllerNumber=1 scan=7907	26.9053
06110:1	1	D.PVQLE.V			585.325	1	585.325	585.324	0	1.2	82	Specific	252.79	252.79	252.79	2.67	429	>macFcRIIImut_I158V	1	adam_sample_1_1ul_3dec20.5974.5974.2	controllerType=0 controllerNumber=1 scan=5974	20.9681
06018:2	1	D.PVQLE.V			293.166	2	585.325	585.324	0	2	82	Specific	268.47	268.47	268.47	2.69	429	>macFcRIIImut_I158V	1	adam_sample_1_1ul_3dec20.5910.5910.2	controllerType=0 controllerNumber=1 scan=5910	20.7987
12455:1	1	D.PVQLE.V			585.321	1	585.321	585.324	0	-5.7	82	Specific	425.11	425.11	425.11	3.24	429	>macFcRIIImut_I158V	1	adam_sample_1_1ul_3dec20.11193.11193.2	controllerType=0 controllerNumber=1 scan=11193	37.4928
09642:2	1	E.VHIGW.L			306.169	2	611.33	611.33	0	0.6	87	Specific	296.92	237.42	237.42	3.31	429	>macFcRIIImut_I158V	1	adam_sample_1_1ul_3dec20.8880.8880.2	controllerType=0 controllerNumber=1 scan=8880	30.0442
09296:2	1	E.VHIGW.L			306.169	2	611.331	611.33	0	1.4	87	Specific	315.26	201.51	201.51	3.28	429	>macFcRIIImut_I158V	1	adam_sample_1_1ul_3dec20.8545.8545.2	controllerType=0 controllerNumber=1 scan=8545	28.8885
09444:2	1	E.VHIGW.L			306.169	2	611.33	611.33	0	0.3	87	Specific	392.14	195.82	195.82	3.13	429	>macFcRIIImut_I158V	1	adam_sample_1_1ul_3dec20.8693.8693.2	controllerType=0 controllerNumber=1 scan=8693	29.4026
14967:2	1	E.VHIGWLL.L			419.253	2	837.499	837.498	0	0.5	87	Specific	285.92	285.92	285.92	3.72	429	>macFcRIIImut_I158V	1	adam_sample_1_1ul_3dec20.13786.13786.2	controllerType=0 controllerNumber=1 scan=13786	47.0459
15062:2	1	E.VHIGWLL.L			419.253	2	837.499	837.498	0	0.7	87	Specific	317.56	317.56	317.56	3.72	429	>macFcRIIImut_I158V	1	adam_sample_1_1ul_3dec20.13909.13909.2	controllerType=0 controllerNumber=1 scan=13909	47.5523
08424:2	1	W.LLLQAPR.W			405.764	2	810.52	810.52	0	0.7	92	CRagged	164.1	164.1	164.1	2.05	429	>macFcRIIImut_I158V	1	adam_sample_1_1ul_3dec20.7842.7842.2	controllerType=0 controllerNumber=1 scan=7842	26.6748
08524:2	1	W.LLLQAPR.W			405.764	2	810.52	810.52	0	1	92	CRagged	246.8	245.91	245.91	2.82	429	>macFcRIIImut_I158V	1	adam_sample_1_1ul_3dec20.7927.7927.2	controllerType=0 controllerNumber=1 scan=7927	26.9684
08773:2	1	W.LLLQAPR.W			405.764	2	810.52	810.52	0	0.7	92	CRagged	266.92	215.85	215.85	2.88	429	>macFcRIIImut_I158V	1	adam_sample_1_1ul_3dec20.8123.8123.2	controllerType=0 controllerNumber=1 scan=8123	27.5944
08615:2	1	W.LLLQAPR.W			405.764	2	810.52	810.52	0	0.4	92	CRagged	331.41	289.97	289.97	3.19	429	>macFcRIIImut_I158V	1	adam_sample_1_1ul_3dec20.7995.7995.2	controllerType=0 controllerNumber=1 scan=7995	27.1795
15849:2	1	W.LLLQAPRWVF.K			621.872	2	1242.74	1242.74	0	0.6	92	Specific	323.3	323.3	323.3	4.45	429	>macFcRIIImut_I158V	1	adam_sample_1_1ul_3dec20.15253.15253.2	controllerType=0 controllerNumber=1 scan=15253	53.5002
15782:2	1	W.LLLQAPRWVF.K			621.872	2	1242.74	1242.74	0	1.3	92	Specific	347.12	347.12	347.12	4.45	429	>macFcRIIImut_I158V	1	adam_sample_1_1ul_3dec20.15134.15134.2	controllerType=0 controllerNumber=1 scan=15134	52.9985
04739:2	1	L.LLQAPR.W			349.222	2	697.436	697.436	0	0.9	93	CRagged	262.36	189.74	189.74	2.53	429	>macFcRIIImut_I158V	1	adam_sample_1_1ul_3dec20.4904.4904.3	controllerType=0 controllerNumber=1 scan=4904	17.8889
04428:2	1	L.LLQAPR.W			349.222	2	697.436	697.436	0	0.4	93	CRagged	355.26	216.32	216.32	2.78	429	>macFcRIIImut_I158V	1	adam_sample_1_1ul_3dec20.4667.4667.2	controllerType=0 controllerNumber=1 scan=4667	17.1157
04606:2	1	L.LLQAPR.W			349.222	2	697.436	697.436	0	1.2	93	CRagged	361.45	210.56	210.56	2.8	429	>macFcRIIImut_I158V	1	adam_sample_1_1ul_3dec20.4815.4815.2	controllerType=0 controllerNumber=1 scan=4815	17.6162
14958:2	1	L.LLQAPRWVF.K			565.331	2	1129.65	1129.65	0	2.5	93	Specific	333.99	333.99	333.99	5.11	429	>macFcRIIImut_I158V	1	adam_sample_1_1ul_3dec20.13779.13779.2	controllerType=0 controllerNumber=1 scan=13779	47.0188
15055:2	1	L.LLQAPRWVF.K			565.33	2	1129.65	1129.65	0	1.6	93	Specific	537.72	537.72	537.72	5.4	429	>macFcRIIImut_I158V	1	adam_sample_1_1ul_3dec20.13901.13901.2	controllerType=0 controllerNumber=1 scan=13901	47.5213
01970:2	1	L.LQAPR.W			292.68	2	584.352	584.351	0	0.4	94	CRagged	318.58	144.76	144.76	2.38	429	>macFcRIIImut_I158V	1	adam_sample_1_1ul_3dec20.2783.2783.2	controllerType=0 controllerNumber=1 scan=2783	11.5503
02204:2	1	L.LQAPR.W			292.68	2	584.352	584.351	0	0.3	94	CRagged	336.46	169.65	169.65	2.67	429	>macFcRIIImut_I158V	1	adam_sample_1_1ul_3dec20.2949.2949.2	controllerType=0 controllerNumber=1 scan=2949	12.0634
14003:2	1	L.LQAPRWVF.K			508.788	2	1016.57	1016.57	0	0.8	94	Specific	256.59	256.59	256.59	2.51	429	>macFcRIIImut_I158V	1	adam_sample_1_1ul_3dec20.12698.12698.2	controllerType=0 controllerNumber=1 scan=12698	42.7237
14134:2	1	L.LQAPRWVF.K			508.788	2	1016.57	1016.57	0	1.8	94	Specific	412.13	412.13	412.13	3.94	429	>macFcRIIImut_I158V	1	adam_sample_1_1ul_3dec20.12826.12826.2	controllerType=0 controllerNumber=1 scan=12826	43.2296
10991:3	1	L.LQAPRWVFKEEE.S			511.268	3	1531.79	1531.79	0	-0.2	94	Specific	279.27	272.81	272.81	3.08	429	>macFcRIIImut_I158V	1	adam_sample_1_1ul_3dec20.9979.9979.3	controllerType=0 controllerNumber=1 scan=9979	33.5371
11364:3	1	L.LQAPRWVFKEEE.S			511.269	3	1531.79	1531.79	0	0.4	94	Specific	369.23	342.86	342.86	3.58	429	>macFcRIIImut_I158V	1	adam_sample_1_1ul_3dec20.10307.10307.3	controllerType=0 controllerNumber=1 scan=10307	34.6194
11184:3	1	L.LQAPRWVFKEEE.S			511.269	3	1531.79	1531.79	0	0.6	94	Specific	468.13	319.89	319.89	3.73	429	>macFcRIIImut_I158V	1	adam_sample_1_1ul_3dec20.10145.10145.3	controllerType=0 controllerNumber=1 scan=10145	34.0941
11178:2	1	L.LQAPRWVFKEEE.S			766.4	2	1531.79	1531.79	0	1.2	94	Specific	512.42	441.53	441.53	5.05	429	>macFcRIIImut_I158V	1	adam_sample_1_1ul_3dec20.10142.10142.2	controllerType=0 controllerNumber=1 scan=10142	34.0838
04628:2	1	L.QAPRW.V			329.177	2	657.348	657.347	0	1.3	95	Specific	408.29	408.29	408.29	4.06	429	>macFcRIIImut_I158V	1	adam_sample_1_1ul_3dec20.4830.4830.2	controllerType=0 controllerNumber=1 scan=4830	17.6593
12880:2	1	L.QAPRWVF.K			452.246	2	903.485	903.484	0	1.4	95	Specific	110.93	110.93	110.93	2.02	429	>macFcRIIImut_I158V	1	adam_sample_1_1ul_3dec20.11609.11609.2	controllerType=0 controllerNumber=1 scan=11609	38.8447
13390:2	1	L.QAPRWVF.K			452.246	2	903.484	903.484	0	0.6	95	Specific	243.54	243.54	243.54	3.22	429	>macFcRIIImut_I158V	1	adam_sample_1_1ul_3dec20.12040.12040.2	controllerType=0 controllerNumber=1 scan=12040	40.2655
13468:2	1	L.QAPRWVF.K			452.246	2	903.484	903.484	0	0.8	95	Specific	287.62	287.62	287.62	3.37	429	>macFcRIIImut_I158V	1	adam_sample_1_1ul_3dec20.12120.12120.2	controllerType=0 controllerNumber=1 scan=12120	40.5505
11784:2	1	L.QAPRWVF.K			452.245	2	903.483	903.484	0	-1.1	95	Specific	324.88	324.88	324.88	3.7	429	>macFcRIIImut_I158V	1	adam_sample_1_1ul_3dec20.10662.10662.2	controllerType=0 controllerNumber=1 scan=10662	35.7958
12734:2	1	L.QAPRWVF.K			452.246	2	903.485	903.484	0	1.2	95	Specific	335.03	335.03	335.03	3.77	429	>macFcRIIImut_I158V	1	adam_sample_1_1ul_3dec20.11485.11485.2	controllerType=0 controllerNumber=1 scan=11485	38.4637
12392:2	1	L.QAPRWVF.K			452.245	2	903.484	903.484	0	0.1	95	Specific	446.02	446.02	446.02	4.54	429	>macFcRIIImut_I158V	1	adam_sample_1_1ul_3dec20.11141.11141.2	controllerType=0 controllerNumber=1 scan=11141	37.3215
12226:2	1	L.QAPRWVF.K			452.246	2	903.484	903.484	0	0.7	95	Specific	503.48	503.48	503.48	4.76	429	>macFcRIIImut_I158V	1	adam_sample_1_1ul_3dec20.10985.10985.2	controllerType=0 controllerNumber=1 scan=10985	36.8101
12017:2	1	L.QAPRWVF.K			452.246	2	903.484	903.484	0	0.8	95	Specific	504.5	504.5	504.5	4.8	429	>macFcRIIImut_I158V	1	adam_sample_1_1ul_3dec20.10824.10824.2	controllerType=0 controllerNumber=1 scan=10824	36.2993
08678:3	1	L.QAPRWVFKE.E			387.545	3	1160.62	1160.62	0	0.3	95	Specific	149.32	149.32	149.32	2.67	429	>macFcRIIImut_I158V	1	adam_sample_1_1ul_3dec20.8044.8044.2	controllerType=0 controllerNumber=1 scan=8044	27.3498
08391:2	1	L.QAPRWVFKE.E			580.814	2	1160.62	1160.62	0	-0.7	95	Specific	239.54	171.76	171.76	2.91	429	>macFcRIIImut_I158V	1	adam_sample_1_1ul_3dec20.7817.7817.2	controllerType=0 controllerNumber=1 scan=7817	26.5945
08474:3	1	L.QAPRWVFKE.E			387.545	3	1160.62	1160.62	0	-0.2	95	Specific	428.59	396.06	396.06	5.07	429	>macFcRIIImut_I158V	1	adam_sample_1_1ul_3dec20.7891.7891.3	controllerType=0 controllerNumber=1 scan=7891	26.8475
08448:3	1	L.QAPRWVFKE.E			387.546	3	1160.62	1160.62	0	0.9	95	Specific	444.03	404.02	404.02	5.16	429	>macFcRIIImut_I158V	1	adam_sample_1_1ul_3dec20.7858.7858.3	controllerType=0 controllerNumber=1 scan=7858	26.7269
08572:2	1	L.QAPRWVFKE.E			580.814	2	1160.62	1160.62	0	0.1	95	Specific	450.84	435.71	435.71	5.29	429	>macFcRIIImut_I158V	1	adam_sample_1_1ul_3dec20.7968.7968.2	controllerType=0 controllerNumber=1 scan=7968	27.0974
16475:3	1	L.QAPRWVFKEEE.S			473.574	3	1418.71	1418.71	0	1.6	95	Specific	59.82	59.82	59.82	2.01	429	>macFcRIIImut_I158V	1	adam_sample_1_1ul_3dec20.17103.17103.3	controllerType=0 controllerNumber=1 scan=17103	62.0554
16509:3	1	L.QAPRWVFKEEE.S			473.574	3	1418.71	1418.71	0	0.1	95	Specific	70.38	70.38	70.38	2.01	429	>macFcRIIImut_I158V	1	adam_sample_1_1ul_3dec20.17222.17222.3	controllerType=0 controllerNumber=1 scan=17222	62.6438
09639:2	1	L.QAPRWVFKEEE.S			709.858	2	1418.71	1418.71	0	1.7	95	Specific	138.46	138.46	138.46	1.43	429	>macFcRIIImut_I158V	1	adam_sample_1_1ul_3dec20.8875.8875.2	controllerType=0 controllerNumber=1 scan=8875	30.0222
16601:3	1	L.QAPRWVFKEEE.S			473.574	3	1418.71	1418.71	0	0.7	95	Specific	145.45	145.45	145.45	2.59	429	>macFcRIIImut_I158V	1	adam_sample_1_1ul_3dec20.17871.17871.3	controllerType=0 controllerNumber=1 scan=17871	65.9077
16525:3	1	L.QAPRWVFKEEE.S			473.574	3	1418.71	1418.71	0	1.5	95	Specific	151.1	151.1	151.1	3.14	429	>macFcRIIImut_I158V	1	adam_sample_1_1ul_3dec20.17322.17322.3	controllerType=0 controllerNumber=1 scan=17322	63.1465
16588:3	1	L.QAPRWVFKEEE.S			473.575	3	1418.71	1418.71	0	2.4	95	Specific	151.96	151.96	151.96	2.81	429	>macFcRIIImut_I158V	1	adam_sample_1_1ul_3dec20.17749.17749.3	controllerType=0 controllerNumber=1 scan=17749	65.2891
15745:3	1	L.QAPRWVFKEEE.S			473.573	3	1418.7	1418.71	0	-1.1	95	Specific	152.99	152.99	152.99	2.59	429	>macFcRIIImut_I158V	1	adam_sample_1_1ul_3dec20.15043.15043.3	controllerType=0 controllerNumber=1 scan=15043	52.5824
16320:3	1	L.QAPRWVFKEEE.S			473.575	3	1418.71	1418.71	0	2.9	95	Specific	167.36	167.36	167.36	2.97	429	>macFcRIIImut_I158V	1	adam_sample_1_1ul_3dec20.16417.16417.3	controllerType=0 controllerNumber=1 scan=16417	58.7239
09819:2	1	L.QAPRWVFKEEE.S			709.856	2	1418.71	1418.71	0	-0.6	95	Specific	174.39	174.39	174.39	1.98	429	>macFcRIIImut_I158V	1	adam_sample_1_1ul_3dec20.9034.9034.2	controllerType=0 controllerNumber=1 scan=9034	30.5595
13202:3	1	L.QAPRWVFKEEE.S			473.574	3	1418.71	1418.71	0	1.7	95	Specific	180.77	180.77	180.77	2.97	429	>macFcRIIImut_I158V	1	adam_sample_1_1ul_3dec20.11876.11876.2	controllerType=0 controllerNumber=1 scan=11876	39.6969
16024:3	1	L.QAPRWVFKEEE.S			473.574	3	1418.71	1418.71	0	1.7	95	Specific	183.45	183.45	183.45	2.97	429	>macFcRIIImut_I158V	1	adam_sample_1_1ul_3dec20.15680.15680.3	controllerType=0 controllerNumber=1 scan=15680	55.4303
16451:3	1	L.QAPRWVFKEEE.S			473.575	3	1418.71	1418.71	0	2.4	95	Specific	188.97	188.97	188.97	3.3	429	>macFcRIIImut_I158V	1	adam_sample_1_1ul_3dec20.16994.16994.3	controllerType=0 controllerNumber=1 scan=16994	61.52
15867:3	1	L.QAPRWVFKEEE.S			473.575	3	1418.71	1418.71	0	2.1	95	Specific	189.25	189.25	189.25	2.97	429	>macFcRIIImut_I158V	1	adam_sample_1_1ul_3dec20.15280.15280.3	controllerType=0 controllerNumber=1 scan=15280	53.6034
16259:3	1	L.QAPRWVFKEEE.S			473.574	3	1418.71	1418.71	0	-0.2	95	Specific	202.54	202.54	202.54	3.3	429	>macFcRIIImut_I158V	1	adam_sample_1_1ul_3dec20.16185.16185.3	controllerType=0 controllerNumber=1 scan=16185	57.6496
15203:3	1	L.QAPRWVFKEEE.S			473.574	3	1418.71	1418.71	0	1.3	95	Specific	210.31	210.31	210.31	3.05	429	>macFcRIIImut_I158V	1	adam_sample_1_1ul_3dec20.14125.14125.3	controllerType=0 controllerNumber=1 scan=14125	48.4968
15672:3	1	L.QAPRWVFKEEE.S			473.573	3	1418.71	1418.71	0	-0.7	95	Specific	215.8	215.8	215.8	3.38	429	>macFcRIIImut_I158V	1	adam_sample_1_1ul_3dec20.14927.14927.3	controllerType=0 controllerNumber=1 scan=14927	52.0719
16434:3	1	L.QAPRWVFKEEE.S			473.574	3	1418.71	1418.71	0	0.5	95	Specific	215.85	215.85	215.85	3.34	429	>macFcRIIImut_I158V	1	adam_sample_1_1ul_3dec20.16890.16890.3	controllerType=0 controllerNumber=1 scan=16890	61.0101
16203:3	1	L.QAPRWVFKEEE.S			473.574	3	1418.71	1418.71	0	1.2	95	Specific	216.62	216.62	216.62	3.05	429	>macFcRIIImut_I158V	1	adam_sample_1_1ul_3dec20.16064.16064.3	controllerType=0 controllerNumber=1 scan=16064	57.1009
15371:3	1	L.QAPRWVFKEEE.S			473.574	3	1418.71	1418.71	0	0.6	95	Specific	218.41	218.41	218.41	3.05	429	>macFcRIIImut_I158V	1	adam_sample_1_1ul_3dec20.14362.14362.3	controllerType=0 controllerNumber=1 scan=14362	49.5039
15541:3	1	L.QAPRWVFKEEE.S			473.573	3	1418.7	1418.71	0	-0.9	95	Specific	223.05	223.05	223.05	3.05	429	>macFcRIIImut_I158V	1	adam_sample_1_1ul_3dec20.14702.14702.3	controllerType=0 controllerNumber=1 scan=14702	51.0531
16083:3	1	L.QAPRWVFKEEE.S			473.575	3	1418.71	1418.71	0	2.6	95	Specific	225.93	225.93	225.93	3.38	429	>macFcRIIImut_I158V	1	adam_sample_1_1ul_3dec20.15806.15806.3	controllerType=0 controllerNumber=1 scan=15806	55.9695
15142:3	1	L.QAPRWVFKEEE.S			473.574	3	1418.71	1418.71	0	1.6	95	Specific	248.53	248.53	248.53	3.78	429	>macFcRIIImut_I158V	1	adam_sample_1_1ul_3dec20.14013.14013.3	controllerType=0 controllerNumber=1 scan=14013	47.9989
15419:3	1	L.QAPRWVFKEEE.S			473.574	3	1418.71	1418.71	0	0.6	95	Specific	252.84	252.84	252.84	3.78	429	>macFcRIIImut_I158V	1	adam_sample_1_1ul_3dec20.14476.14476.3	controllerType=0 controllerNumber=1 scan=14476	50.0245
16148:3	1	L.QAPRWVFKEEE.S			473.574	3	1418.71	1418.71	0	1.2	95	Specific	255.56	255.56	255.56	3.44	429	>macFcRIIImut_I158V	1	adam_sample_1_1ul_3dec20.15951.15951.3	controllerType=0 controllerNumber=1 scan=15951	56.6012
15603:3	1	L.QAPRWVFKEEE.S			473.574	3	1418.71	1418.71	0	0.4	95	Specific	262.58	262.58	262.58	3.44	429	>macFcRIIImut_I158V	1	adam_sample_1_1ul_3dec20.14814.14814.3	controllerType=0 controllerNumber=1 scan=14814	51.5645
15269:3	1	L.QAPRWVFKEEE.S			473.575	3	1418.71	1418.71	0	2.4	95	Specific	263.7	263.7	263.7	3.44	429	>macFcRIIImut_I158V	1	adam_sample_1_1ul_3dec20.14242.14242.3	controllerType=0 controllerNumber=1 scan=14242	49.0016
15045:3	1	L.QAPRWVFKEEE.S			473.574	3	1418.71	1418.71	0	1	95	Specific	272.14	272.14	272.14	3.78	429	>macFcRIIImut_I158V	1	adam_sample_1_1ul_3dec20.13887.13887.3	controllerType=0 controllerNumber=1 scan=13887	47.4722
09483:2	1	L.QAPRWVFKEEE.S			709.858	2	1418.71	1418.71	0	1.2	95	Specific	275.53	275.53	275.53	3.29	429	>macFcRIIImut_I158V	1	adam_sample_1_1ul_3dec20.8729.8729.2	controllerType=0 controllerNumber=1 scan=8729	29.5211
14926:3	1	L.QAPRWVFKEEE.S			473.574	3	1418.71	1418.71	0	1.1	95	Specific	278.73	278.73	278.73	3.74	429	>macFcRIIImut_I158V	1	adam_sample_1_1ul_3dec20.13738.13738.3	controllerType=0 controllerNumber=1 scan=13738	46.8444
13914:3	1	L.QAPRWVFKEEE.S			473.574	3	1418.71	1418.71	0	0.1	95	Specific	279.43	279.43	279.43	3.44	429	>macFcRIIImut_I158V	1	adam_sample_1_1ul_3dec20.12591.12591.3	controllerType=0 controllerNumber=1 scan=12591	42.3034
13400:3	1	L.QAPRWVFKEEE.S			473.575	3	1418.71	1418.71	0	2.3	95	Specific	279.58	279.58	279.58	3.44	429	>macFcRIIImut_I158V	1	adam_sample_1_1ul_3dec20.12047.12047.3	controllerType=0 controllerNumber=1 scan=12047	40.2843
13233:3	1	L.QAPRWVFKEEE.S			473.575	3	1418.71	1418.71	0	2.2	95	Specific	281.9	281.9	281.9	3.59	429	>macFcRIIImut_I158V	1	adam_sample_1_1ul_3dec20.11900.11900.3	controllerType=0 controllerNumber=1 scan=11900	39.7749
14851:3	1	L.QAPRWVFKEEE.S			473.575	3	1418.71	1418.71	0	1.8	95	Specific	283.44	283.44	283.44	3.94	429	>macFcRIIImut_I158V	1	adam_sample_1_1ul_3dec20.13614.13614.3	controllerType=0 controllerNumber=1 scan=13614	46.3069
09314:2	1	L.QAPRWVFKEEE.S			709.856	2	1418.71	1418.71	0	-0.5	95	Specific	290.2	290.2	290.2	3.44	429	>macFcRIIImut_I158V	1	adam_sample_1_1ul_3dec20.8561.8561.2	controllerType=0 controllerNumber=1 scan=8561	28.9347
14642:3	1	L.QAPRWVFKEEE.S			473.573	3	1418.71	1418.71	0	-0.8	95	Specific	292.08	292.08	292.08	3.59	429	>macFcRIIImut_I158V	1	adam_sample_1_1ul_3dec20.13351.13351.3	controllerType=0 controllerNumber=1 scan=13351	45.2296
15489:3	1	L.QAPRWVFKEEE.S			473.575	3	1418.71	1418.71	0	1.9	95	Specific	295.68	295.68	295.68	3.59	429	>macFcRIIImut_I158V	1	adam_sample_1_1ul_3dec20.14592.14592.3	controllerType=0 controllerNumber=1 scan=14592	50.5439
13789:3	1	L.QAPRWVFKEEE.S			473.574	3	1418.71	1418.71	0	1.7	95	Specific	297.16	297.16	297.16	3.94	429	>macFcRIIImut_I158V	1	adam_sample_1_1ul_3dec20.12457.12457.3	controllerType=0 controllerNumber=1 scan=12457	41.8001
14761:3	1	L.QAPRWVFKEEE.S			473.574	3	1418.71	1418.71	0	0.7	95	Specific	297.88	297.88	297.88	3.94	429	>macFcRIIImut_I158V	1	adam_sample_1_1ul_3dec20.13487.13487.3	controllerType=0 controllerNumber=1 scan=13487	45.7698
15796:3	1	L.QAPRWVFKEEE.S			473.574	3	1418.71	1418.71	0	-0.1	95	Specific	328.4	328.4	328.4	4.23	429	>macFcRIIImut_I158V	1	adam_sample_1_1ul_3dec20.15158.15158.3	controllerType=0 controllerNumber=1 scan=15158	53.0896
14269:3	1	L.QAPRWVFKEEE.S			473.575	3	1418.71	1418.71	0	2.2	95	Specific	329.71	329.71	329.71	4.28	429	>macFcRIIImut_I158V	1	adam_sample_1_1ul_3dec20.12984.12984.3	controllerType=0 controllerNumber=1 scan=12984	43.8571
13665:3	1	L.QAPRWVFKEEE.S			473.575	3	1418.71	1418.71	0	2.2	95	Specific	329.74	329.74	329.74	4.28	429	>macFcRIIImut_I158V	1	adam_sample_1_1ul_3dec20.12321.12321.3	controllerType=0 controllerNumber=1 scan=12321	41.293
12907:3	1	L.QAPRWVFKEEE.S			473.575	3	1418.71	1418.71	0	3	95	Specific	331.24	331.24	331.24	4.28	429	>macFcRIIImut_I158V	1	adam_sample_1_1ul_3dec20.11632.11632.3	controllerType=0 controllerNumber=1 scan=11632	38.9157
14036:3	1	L.QAPRWVFKEEE.S			473.574	3	1418.71	1418.71	0	0.8	95	Specific	336.92	336.92	336.92	4.28	429	>macFcRIIImut_I158V	1	adam_sample_1_1ul_3dec20.12720.12720.3	controllerType=0 controllerNumber=1 scan=12720	42.8036
12715:3	1	L.QAPRWVFKEEE.S			473.576	3	1418.71	1418.71	0	4.6	95	Specific	338.71	338.71	338.71	4.28	429	>macFcRIIImut_I158V	1	adam_sample_1_1ul_3dec20.11465.11465.3	controllerType=0 controllerNumber=1 scan=11465	38.4013
13526:3	1	L.QAPRWVFKEEE.S			473.574	3	1418.71	1418.71	0	1.6	95	Specific	339.33	339.33	339.33	4.28	429	>macFcRIIImut_I158V	1	adam_sample_1_1ul_3dec20.12186.12186.3	controllerType=0 controllerNumber=1 scan=12186	40.7882
08458:3	1	L.QAPRWVFKEEE.S			473.574	3	1418.71	1418.71	0	1.1	95	Specific	367.27	367.27	367.27	5.14	429	>macFcRIIImut_I158V	1	adam_sample_1_1ul_3dec20.7872.7872.3	controllerType=0 controllerNumber=1 scan=7872	26.7803
08493:2	1	L.QAPRWVFKEEE.S			709.857	2	1418.71	1418.71	0	-0.3	95	Specific	372.61	372.61	372.61	4.89	429	>macFcRIIImut_I158V	1	adam_sample_1_1ul_3dec20.7905.7905.2	controllerType=0 controllerNumber=1 scan=7905	26.8997
10707:3	1	L.QAPRWVFKEEE.S			473.574	3	1418.71	1418.71	0	0.8	95	Specific	381.3	381.3	381.3	5.14	429	>macFcRIIImut_I158V	1	adam_sample_1_1ul_3dec20.9767.9767.3	controllerType=0 controllerNumber=1 scan=9767	32.9017
11678:3	1	L.QAPRWVFKEEE.S			473.574	3	1418.71	1418.71	0	0.7	95	Specific	384.17	384.17	384.17	5.1	429	>macFcRIIImut_I158V	1	adam_sample_1_1ul_3dec20.10571.10571.3	controllerType=0 controllerNumber=1 scan=10571	35.5128
10958:3	1	L.QAPRWVFKEEE.S			473.574	3	1418.71	1418.71	0	1.7	95	Specific	399.55	399.55	399.55	5.14	429	>macFcRIIImut_I158V	1	adam_sample_1_1ul_3dec20.9959.9959.3	controllerType=0 controllerNumber=1 scan=9959	33.4736
11154:3	1	L.QAPRWVFKEEE.S			473.575	3	1418.71	1418.71	0	2.7	95	Specific	404.77	404.77	404.77	4.99	429	>macFcRIIImut_I158V	1	adam_sample_1_1ul_3dec20.10113.10113.3	controllerType=0 controllerNumber=1 scan=10113	33.986
10321:3	1	L.QAPRWVFKEEE.S			473.574	3	1418.71	1418.71	0	1.3	95	Specific	416.07	416.07	416.07	4.99	429	>macFcRIIImut_I158V	1	adam_sample_1_1ul_3dec20.9446.9446.3	controllerType=0 controllerNumber=1 scan=9446	31.8745
10736:3	1	L.QAPRWVFKEEE.S			473.575	3	1418.71	1418.71	0	2.2	95	Specific	424.61	424.61	424.61	4.99	429	>macFcRIIImut_I158V	1	adam_sample_1_1ul_3dec20.9791.9791.3	controllerType=0 controllerNumber=1 scan=9791	32.9684
12298:3	1	L.QAPRWVFKEEE.S			473.573	3	1418.71	1418.71	0	-0.6	95	Specific	451.89	451.89	451.89	5.07	429	>macFcRIIImut_I158V	1	adam_sample_1_1ul_3dec20.11063.11063.3	controllerType=0 controllerNumber=1 scan=11063	37.0737
11504:3	1	L.QAPRWVFKEEE.S			473.574	3	1418.71	1418.71	0	1	95	Specific	456.82	456.82	456.82	5.07	429	>macFcRIIImut_I158V	1	adam_sample_1_1ul_3dec20.10424.10424.3	controllerType=0 controllerNumber=1 scan=10424	35.005
09575:3	1	L.QAPRWVFKEEE.S			473.575	3	1418.71	1418.71	0	2.1	95	Specific	469.58	469.58	469.58	5.12	429	>macFcRIIImut_I158V	1	adam_sample_1_1ul_3dec20.8817.8817.3	controllerType=0 controllerNumber=1 scan=8817	29.8276
10525:3	1	L.QAPRWVFKEEE.S			473.574	3	1418.71	1418.71	0	-0.3	95	Specific	471.09	471.09	471.09	5.12	429	>macFcRIIImut_I158V	1	adam_sample_1_1ul_3dec20.9605.9605.3	controllerType=0 controllerNumber=1 scan=9605	32.392
11333:3	1	L.QAPRWVFKEEE.S			473.574	3	1418.71	1418.71	0	0.8	95	Specific	494.38	494.38	494.38	5.29	429	>macFcRIIImut_I158V	1	adam_sample_1_1ul_3dec20.10272.10272.3	controllerType=0 controllerNumber=1 scan=10272	34.4947
10114:3	1	L.QAPRWVFKEEE.S			473.574	3	1418.71	1418.71	0	0.6	95	Specific	495.32	495.32	495.32	5.29	429	>macFcRIIImut_I158V	1	adam_sample_1_1ul_3dec20.9281.9281.3	controllerType=0 controllerNumber=1 scan=9281	31.3622
09757:3	1	L.QAPRWVFKEEE.S			473.574	3	1418.71	1418.71	0	0.7	95	Specific	498.86	498.86	498.86	5.33	429	>macFcRIIImut_I158V	1	adam_sample_1_1ul_3dec20.8969.8969.3	controllerType=0 controllerNumber=1 scan=8969	30.3363
09922:3	1	L.QAPRWVFKEEE.S			473.574	3	1418.71	1418.71	0	1.3	95	Specific	526.7	526.7	526.7	5.36	429	>macFcRIIImut_I158V	1	adam_sample_1_1ul_3dec20.9122.9122.3	controllerType=0 controllerNumber=1 scan=9122	30.8439
08847:3	1	L.QAPRWVFKEEE.S			473.575	3	1418.71	1418.71	0	1.9	95	Specific	533.2	533.2	533.2	5.36	429	>macFcRIIImut_I158V	1	adam_sample_1_1ul_3dec20.8185.8185.3	controllerType=0 controllerNumber=1 scan=8185	27.7941
08767:3	1	L.QAPRWVFKEEE.S			473.574	3	1418.71	1418.71	0	1.5	95	Specific	535.04	535.04	535.04	5.36	429	>macFcRIIImut_I158V	1	adam_sample_1_1ul_3dec20.8116.8116.3	controllerType=0 controllerNumber=1 scan=8116	27.5699
09058:3	1	L.QAPRWVFKEEE.S			473.574	3	1418.71	1418.71	0	1.4	95	Specific	539.3	539.3	539.3	5.4	429	>macFcRIIImut_I158V	1	adam_sample_1_1ul_3dec20.8354.8354.3	controllerType=0 controllerNumber=1 scan=8354	28.3024
09260:3	1	L.QAPRWVFKEEE.S			473.574	3	1418.71	1418.71	0	1.3	95	Specific	539.76	539.76	539.76	5.4	429	>macFcRIIImut_I158V	1	adam_sample_1_1ul_3dec20.8521.8521.3	controllerType=0 controllerNumber=1 scan=8521	28.8153
08656:3	1	L.QAPRWVFKEEE.S			473.574	3	1418.71	1418.71	0	1.3	95	Specific	547.69	547.69	547.69	5.36	429	>macFcRIIImut_I158V	1	adam_sample_1_1ul_3dec20.8026.8026.3	controllerType=0 controllerNumber=1 scan=8026	27.2846
09417:3	1	L.QAPRWVFKEEE.S			473.574	3	1418.71	1418.71	0	1.5	95	Specific	552.09	552.09	552.09	5.36	429	>macFcRIIImut_I158V	1	adam_sample_1_1ul_3dec20.8668.8668.3	controllerType=0 controllerNumber=1 scan=8668	29.3219
09125:2	1	L.QAPRWVFKEEE.S			709.857	2	1418.71	1418.71	0	1	95	Specific	568.19	568.19	568.19	6.02	429	>macFcRIIImut_I158V	1	adam_sample_1_1ul_3dec20.8399.8399.2	controllerType=0 controllerNumber=1 scan=8399	28.4293
08900:2	1	L.QAPRWVFKEEE.S			709.858	2	1418.71	1418.71	0	1.3	95	Specific	658.88	658.88	658.88	7.98	429	>macFcRIIImut_I158V	1	adam_sample_1_1ul_3dec20.8227.8227.2	controllerType=0 controllerNumber=1 scan=8227	27.9198
08697:2	1	L.QAPRWVFKEEE.S			709.857	2	1418.71	1418.71	0	0.7	95	Specific	688.42	688.42	688.42	7.98	429	>macFcRIIImut_I158V	1	adam_sample_1_1ul_3dec20.8063.8063.2	controllerType=0 controllerNumber=1 scan=8063	27.4068
11968:2	1	Q.APRWVF.K			388.216	2	775.426	775.425	0	0.8	96	NRagged	388.89	388.89	388.89	4.14	429	>macFcRIIImut_I158V	1	adam_sample_1_1ul_3dec20.10783.10783.2	controllerType=0 controllerNumber=1 scan=10783	36.1717
08947:2	1	Q.APRWVFKEEE.S			645.828	2	1290.65	1290.65	0	0.8	96	NRagged	246.08	246.08	246.08	2.88	429	>macFcRIIImut_I158V	1	adam_sample_1_1ul_3dec20.8266.8266.2	controllerType=0 controllerNumber=1 scan=8266	28.0372
09153:3	1	Q.APRWVFKEEE.S			430.889	3	1290.65	1290.65	0	2.4	96	NRagged	266.08	266.08	266.08	3.02	429	>macFcRIIImut_I158V	1	adam_sample_1_1ul_3dec20.8431.8431.3	controllerType=0 controllerNumber=1 scan=8431	28.5225
08351:2	1	Q.APRWVFKEEE.S			645.827	2	1290.65	1290.65	0	-0.3	96	NRagged	288.85	288.85	288.85	3.02	429	>macFcRIIImut_I158V	1	adam_sample_1_1ul_3dec20.7781.7781.2	controllerType=0 controllerNumber=1 scan=7781	26.4654
08534:3	1	Q.APRWVFKEEE.S			430.888	3	1290.65	1290.65	0	0.4	96	NRagged	347.92	347.92	347.92	3.51	429	>macFcRIIImut_I158V	1	adam_sample_1_1ul_3dec20.7937.7937.3	controllerType=0 controllerNumber=1 scan=7937	27.0004
08939:3	1	Q.APRWVFKEEE.S			430.888	3	1290.65	1290.65	0	1.8	96	NRagged	357.67	357.67	357.67	3.85	429	>macFcRIIImut_I158V	1	adam_sample_1_1ul_3dec20.8260.8260.3	controllerType=0 controllerNumber=1 scan=8260	28.0188
08749:3	1	Q.APRWVFKEEE.S			430.888	3	1290.65	1290.65	0	0.9	96	NRagged	398.5	398.5	398.5	4.71	429	>macFcRIIImut_I158V	1	adam_sample_1_1ul_3dec20.8098.8098.3	controllerType=0 controllerNumber=1 scan=8098	27.5108
08453:3	1	Q.APRWVFKEEE.S			430.888	3	1290.65	1290.65	0	0.8	96	NRagged	402.86	402.86	402.86	4.55	429	>macFcRIIImut_I158V	1	adam_sample_1_1ul_3dec20.7866.7866.3	controllerType=0 controllerNumber=1 scan=7866	26.7562
08738:2	1	Q.APRWVFKEEE.S			645.828	2	1290.65	1290.65	0	0.8	96	NRagged	442.7	442.7	442.7	4.43	429	>macFcRIIImut_I158V	1	adam_sample_1_1ul_3dec20.8089.8089.2	controllerType=0 controllerNumber=1 scan=8089	27.4833
08528:2	1	Q.APRWVFKEEE.S			645.827	2	1290.65	1290.65	0	-0.3	96	NRagged	517.09	517.09	517.09	4.99	429	>macFcRIIImut_I158V	1	adam_sample_1_1ul_3dec20.7930.7930.2	controllerType=0 controllerNumber=1 scan=7930	26.9769
09066:2	1	R.WVFKEE.E			419.212	2	837.417	837.414	0	2.8	99	NRagged	232	164.48	164.48	2.26	429	>macFcRIIImut_I158V	1	adam_sample_1_1ul_3dec20.8360.8360.2	controllerType=0 controllerNumber=1 scan=8360	28.3184
16504:2	1	R.WVFKEEE.S			483.734	2	966.46	966.457	0	3.5	99	NRagged	131.83	131.83	131.83	1.62	429	>macFcRIIImut_I158V	1	adam_sample_1_1ul_3dec20.17202.17202.2	controllerType=0 controllerNumber=1 scan=17202	62.5453
13015:2	1	R.WVFKEEE.S			483.733	2	966.458	966.457	0	1.5	99	NRagged	148.41	148.41	148.41	1.62	429	>macFcRIIImut_I158V	1	adam_sample_1_1ul_3dec20.11720.11720.2	controllerType=0 controllerNumber=1 scan=11720	39.1743
15730:2	1	R.WVFKEEE.S			483.732	2	966.457	966.457	0	-0.2	99	NRagged	154.98	154.98	154.98	1.62	429	>macFcRIIImut_I158V	1	adam_sample_1_1ul_3dec20.15017.15017.2	controllerType=0 controllerNumber=1 scan=15017	52.4738
15967:2	1	R.WVFKEEE.S			483.732	2	966.457	966.457	0	0.6	99	NRagged	163.99	163.99	163.99	1.98	429	>macFcRIIImut_I158V	1	adam_sample_1_1ul_3dec20.15522.15522.2	controllerType=0 controllerNumber=1 scan=15522	54.7123
15518:2	1	R.WVFKEEE.S			483.732	2	966.457	966.457	0	-0.2	99	NRagged	174.92	174.92	174.92	2.1	429	>macFcRIIImut_I158V	1	adam_sample_1_1ul_3dec20.14651.14651.2	controllerType=0 controllerNumber=1 scan=14651	50.8147
16228:2	1	R.WVFKEEE.S			483.733	2	966.459	966.457	0	2.1	99	NRagged	182.79	182.79	182.79	1.98	429	>macFcRIIImut_I158V	1	adam_sample_1_1ul_3dec20.16116.16116.2	controllerType=0 controllerNumber=1 scan=16116	57.3371
15580:2	1	R.WVFKEEE.S			483.733	2	966.458	966.457	0	0.9	99	NRagged	184.71	184.71	184.71	1.98	429	>macFcRIIImut_I158V	1	adam_sample_1_1ul_3dec20.14780.14780.3	controllerType=0 controllerNumber=1 scan=14780	51.4162
15647:2	1	R.WVFKEEE.S			483.733	2	966.458	966.457	0	1	99	NRagged	188.7	188.7	188.7	2.1	429	>macFcRIIImut_I158V	1	adam_sample_1_1ul_3dec20.14900.14900.2	controllerType=0 controllerNumber=1 scan=14900	51.9581
15399:2	1	R.WVFKEEE.S			483.733	2	966.459	966.457	0	2.1	99	NRagged	190.39	190.39	190.39	2.1	429	>macFcRIIImut_I158V	1	adam_sample_1_1ul_3dec20.14422.14422.2	controllerType=0 controllerNumber=1 scan=14422	49.7812
15043:2	1	R.WVFKEEE.S			483.733	2	966.458	966.457	0	1	99	NRagged	190.67	176.07	176.07	1.98	429	>macFcRIIImut_I158V	1	adam_sample_1_1ul_3dec20.13885.13885.3	controllerType=0 controllerNumber=1 scan=13885	47.4639
15218:2	1	R.WVFKEEE.S			483.732	2	966.457	966.457	0	0.6	99	NRagged	192.75	192.75	192.75	1.98	429	>macFcRIIImut_I158V	1	adam_sample_1_1ul_3dec20.14153.14153.2	controllerType=0 controllerNumber=1 scan=14153	48.6138
15215:2	1	R.WVFKEEE.S			483.732	2	966.457	966.457	0	0.8	99	NRagged	194.38	194.38	194.38	2.1	429	>macFcRIIImut_I158V	1	adam_sample_1_1ul_3dec20.14143.14143.3	controllerType=0 controllerNumber=1 scan=14143	48.5703
15464:2	1	R.WVFKEEE.S			483.733	2	966.458	966.457	0	1.4	99	NRagged	194.43	194.43	194.43	2.1	429	>macFcRIIImut_I158V	1	adam_sample_1_1ul_3dec20.14538.14538.2	controllerType=0 controllerNumber=1 scan=14538	50.3008
14869:2	1	R.WVFKEEE.S			483.733	2	966.458	966.457	0	1.2	99	NRagged	197.03	186.5	186.5	1.98	429	>macFcRIIImut_I158V	1	adam_sample_1_1ul_3dec20.13650.13650.2	controllerType=0 controllerNumber=1 scan=13650	46.4686
15803:2	1	R.WVFKEEE.S			483.733	2	966.458	966.457	0	1.2	99	NRagged	203.04	203.04	203.04	2.15	429	>macFcRIIImut_I158V	1	adam_sample_1_1ul_3dec20.15174.15174.2	controllerType=0 controllerNumber=1 scan=15174	53.1598
15576:2	1	R.WVFKEEE.S			483.733	2	966.458	966.457	0	1.3	99	NRagged	206.01	206.01	206.01	2.02	429	>macFcRIIImut_I158V	1	adam_sample_1_1ul_3dec20.14761.14761.2	controllerType=0 controllerNumber=1 scan=14761	51.3232
13356:2	1	R.WVFKEEE.S			483.733	2	966.459	966.457	0	2.3	99	NRagged	207.98	194.9	194.9	2.1	429	>macFcRIIImut_I158V	1	adam_sample_1_1ul_3dec20.12009.12009.2	controllerType=0 controllerNumber=1 scan=12009	40.1509
14949:2	1	R.WVFKEEE.S			483.733	2	966.458	966.457	0	1	99	NRagged	208.44	208.44	208.44	2.02	429	>macFcRIIImut_I158V	1	adam_sample_1_1ul_3dec20.13769.13769.2	controllerType=0 controllerNumber=1 scan=13769	46.9824
13767:2	1	R.WVFKEEE.S			483.732	2	966.457	966.457	0	-0.1	99	NRagged	212.33	178.4	178.4	1.98	429	>macFcRIIImut_I158V	1	adam_sample_1_1ul_3dec20.12434.12434.3	controllerType=0 controllerNumber=1 scan=12434	41.7136
15150:2	1	R.WVFKEEE.S			483.733	2	966.458	966.457	0	1.9	99	NRagged	213.99	213.99	213.99	2.02	429	>macFcRIIImut_I158V	1	adam_sample_1_1ul_3dec20.14028.14028.2	controllerType=0 controllerNumber=1 scan=14028	48.0627
14387:2	1	R.WVFKEEE.S			483.732	2	966.457	966.457	0	0.4	99	NRagged	218.05	218.05	218.05	2.02	429	>macFcRIIImut_I158V	1	adam_sample_1_1ul_3dec20.13080.13080.3	controllerType=0 controllerNumber=1 scan=13080	44.2117
12799:2	1	R.WVFKEEE.S			483.733	2	966.459	966.457	0	2.3	99	NRagged	219.56	203.12	203.12	2.02	429	>macFcRIIImut_I158V	1	adam_sample_1_1ul_3dec20.11539.11539.2	controllerType=0 controllerNumber=1 scan=11539	38.6221
15483:2	1	R.WVFKEEE.S			483.732	2	966.457	966.457	0	0.1	99	NRagged	223.13	223.13	223.13	2.15	429	>macFcRIIImut_I158V	1	adam_sample_1_1ul_3dec20.14585.14585.6	controllerType=0 controllerNumber=1 scan=14585	50.5114
15144:2	1	R.WVFKEEE.S			483.733	2	966.458	966.457	0	1	99	NRagged	223.51	223.51	223.51	2.02	429	>macFcRIIImut_I158V	1	adam_sample_1_1ul_3dec20.14014.14014.3	controllerType=0 controllerNumber=1 scan=14014	48.0014
14020:2	1	R.WVFKEEE.S			483.732	2	966.457	966.457	0	0.5	99	NRagged	226.78	226.78	226.78	2.02	429	>macFcRIIImut_I158V	1	adam_sample_1_1ul_3dec20.12710.12710.2	controllerType=0 controllerNumber=1 scan=12710	42.7676
14156:2	1	R.WVFKEEE.S			483.733	2	966.459	966.457	0	2.2	99	NRagged	227.53	213.64	213.64	2.02	429	>macFcRIIImut_I158V	1	adam_sample_1_1ul_3dec20.12861.12861.3	controllerType=0 controllerNumber=1 scan=12861	43.368
14146:2	1	R.WVFKEEE.S			483.733	2	966.458	966.457	0	1.4	99	NRagged	227.8	227.8	227.8	2.02	429	>macFcRIIImut_I158V	1	adam_sample_1_1ul_3dec20.12847.12847.2	controllerType=0 controllerNumber=1 scan=12847	43.3166
14691:2	1	R.WVFKEEE.S			483.733	2	966.458	966.457	0	1	99	NRagged	227.84	216.5	216.5	2.02	429	>macFcRIIImut_I158V	1	adam_sample_1_1ul_3dec20.13402.13402.2	controllerType=0 controllerNumber=1 scan=13402	45.426
14795:2	1	R.WVFKEEE.S			483.732	2	966.457	966.457	0	0.6	99	NRagged	228.02	228.02	228.02	2.15	429	>macFcRIIImut_I158V	1	adam_sample_1_1ul_3dec20.13532.13532.2	controllerType=0 controllerNumber=1 scan=13532	45.9597
14047:2	1	R.WVFKEEE.S			483.733	2	966.458	966.457	0	1.5	99	NRagged	229.07	229.07	229.07	2.02	429	>macFcRIIImut_I158V	1	adam_sample_1_1ul_3dec20.12733.12733.3	controllerType=0 controllerNumber=1 scan=12733	42.8466
14732:2	1	R.WVFKEEE.S			483.733	2	966.459	966.457	0	2.3	99	NRagged	229.32	207.61	207.61	2.02	429	>macFcRIIImut_I158V	1	adam_sample_1_1ul_3dec20.13444.13444.3	controllerType=0 controllerNumber=1 scan=13444	45.5878
11802:2	1	R.WVFKEEE.S			483.733	2	966.458	966.457	0	1.2	99	NRagged	234.09	137.28	137.28	1.62	429	>macFcRIIImut_I158V	1	adam_sample_1_1ul_3dec20.10677.10677.2	controllerType=0 controllerNumber=1 scan=10677	35.8391
15052:2	1	R.WVFKEEE.S			483.733	2	966.458	966.457	0	1.6	99	NRagged	234.77	182.29	182.29	1.98	429	>macFcRIIImut_I158V	1	adam_sample_1_1ul_3dec20.13894.13894.2	controllerType=0 controllerNumber=1 scan=13894	47.4943
14509:2	1	R.WVFKEEE.S			483.732	2	966.457	966.457	0	0.6	99	NRagged	239.72	239.72	239.72	2.02	429	>macFcRIIImut_I158V	1	adam_sample_1_1ul_3dec20.13210.13210.2	controllerType=0 controllerNumber=1 scan=13210	44.7064
13633:2	1	R.WVFKEEE.S			483.733	2	966.459	966.457	0	2.1	99	NRagged	240.13	219.28	219.28	2.3	429	>macFcRIIImut_I158V	1	adam_sample_1_1ul_3dec20.12295.12295.2	controllerType=0 controllerNumber=1 scan=12295	41.1915
12041:2	1	R.WVFKEEE.S			483.732	2	966.457	966.457	0	0.3	99	NRagged	244.85	130.55	130.55	2.13	429	>macFcRIIImut_I158V	1	adam_sample_1_1ul_3dec20.10837.10837.2	controllerType=0 controllerNumber=1 scan=10837	36.3437
13902:2	1	R.WVFKEEE.S			483.732	2	966.457	966.457	0	0.5	99	NRagged	248.6	217.44	217.44	2.3	429	>macFcRIIImut_I158V	1	adam_sample_1_1ul_3dec20.12577.12577.2	controllerType=0 controllerNumber=1 scan=12577	42.246
12995:2	1	R.WVFKEEE.S			483.733	2	966.46	966.457	0	2.8	99	NRagged	250.1	144.85	144.85	2.13	429	>macFcRIIImut_I158V	1	adam_sample_1_1ul_3dec20.11704.11704.2	controllerType=0 controllerNumber=1 scan=11704	39.128
13490:2	1	R.WVFKEEE.S			483.733	2	966.458	966.457	0	1.1	99	NRagged	253.13	211.38	211.38	2.3	429	>macFcRIIImut_I158V	1	adam_sample_1_1ul_3dec20.12150.12150.2	controllerType=0 controllerNumber=1 scan=12150	40.6655
11600:2	1	R.WVFKEEE.S			483.733	2	966.458	966.457	0	1.8	99	NRagged	253.49	92.49	92.49	1.04	429	>macFcRIIImut_I158V	1	adam_sample_1_1ul_3dec20.10519.10519.2	controllerType=0 controllerNumber=1 scan=10519	35.3353
12644:2	1	R.WVFKEEE.S			483.731	2	966.454	966.457	0	-3.2	99	NRagged	255.39	179.42	179.42	1.66	429	>macFcRIIImut_I158V	1	adam_sample_1_1ul_3dec20.11372.11372.2	controllerType=0 controllerNumber=1 scan=11372	38.0685
11431:2	1	R.WVFKEEE.S			483.732	2	966.457	966.457	0	0.4	99	NRagged	267.5	111.69	111.69	1.04	429	>macFcRIIImut_I158V	1	adam_sample_1_1ul_3dec20.10364.10364.2	controllerType=0 controllerNumber=1 scan=10364	34.7992
11257:2	1	R.WVFKEEE.S			483.733	2	966.458	966.457	0	1.1	99	NRagged	288.14	107.79	107.79	1.59	429	>macFcRIIImut_I158V	1	adam_sample_1_1ul_3dec20.10210.10210.2	controllerType=0 controllerNumber=1 scan=10210	34.2955
10647:2	1	R.WVFKEEE.S			483.733	2	966.458	966.457	0	1.3	99	NRagged	291.06	144.04	144.04	2.18	429	>macFcRIIImut_I158V	1	adam_sample_1_1ul_3dec20.9721.9721.2	controllerType=0 controllerNumber=1 scan=9721	32.766
10270:2	1	R.WVFKEEE.S			483.733	2	966.458	966.457	0	1.2	99	NRagged	299.17	125.96	125.96	2.18	429	>macFcRIIImut_I158V	1	adam_sample_1_1ul_3dec20.9407.9407.2	controllerType=0 controllerNumber=1 scan=9407	31.7518
09829:2	1	R.WVFKEEE.S			483.733	2	966.458	966.457	0	1.5	99	NRagged	303.64	128.75	128.75	2.18	429	>macFcRIIImut_I158V	1	adam_sample_1_1ul_3dec20.9047.9047.2	controllerType=0 controllerNumber=1 scan=9047	30.6083
10481:2	1	R.WVFKEEE.S			483.733	2	966.458	966.457	0	1.4	99	NRagged	305.23	123.06	123.06	1.59	429	>macFcRIIImut_I158V	1	adam_sample_1_1ul_3dec20.9564.9564.2	controllerType=0 controllerNumber=1 scan=9564	32.2564
10233:2	1	R.WVFKEEE.S			483.733	2	966.458	966.457	0	1.5	99	NRagged	310.82	113.42	113.42	1.59	429	>macFcRIIImut_I158V	1	adam_sample_1_1ul_3dec20.9372.9372.6	controllerType=0 controllerNumber=1 scan=9372	31.648
09175:2	1	R.WVFKEEE.S			483.733	2	966.458	966.457	0	1.8	99	NRagged	311.23	101.3	101.3	1.59	429	>macFcRIIImut_I158V	1	adam_sample_1_1ul_3dec20.8446.8446.6	controllerType=0 controllerNumber=1 scan=8446	28.5688
09352:2	1	R.WVFKEEE.S			483.733	2	966.458	966.457	0	1	99	NRagged	320.52	121.51	121.51	1.99	429	>macFcRIIImut_I158V	1	adam_sample_1_1ul_3dec20.8600.8600.2	controllerType=0 controllerNumber=1 scan=8600	29.0838
10003:2	1	R.WVFKEEE.S			483.733	2	966.458	966.457	0	1.1	99	NRagged	335.44	150.91	150.91	2.49	429	>macFcRIIImut_I158V	1	adam_sample_1_1ul_3dec20.9198.9198.2	controllerType=0 controllerNumber=1 scan=9198	31.1185
09667:2	1	R.WVFKEEE.S			483.733	2	966.458	966.457	0	1.8	99	NRagged	352.38	146.97	146.97	2.49	429	>macFcRIIImut_I158V	1	adam_sample_1_1ul_3dec20.8898.8898.2	controllerType=0 controllerNumber=1 scan=8898	30.1077
09496:2	1	R.WVFKEEE.S			483.733	2	966.458	966.457	0	1.3	99	NRagged	353.25	189.39	189.39	2.43	429	>macFcRIIImut_I158V	1	adam_sample_1_1ul_3dec20.8749.8749.2	controllerType=0 controllerNumber=1 scan=8749	29.5971
09485:2	1	W.VFKEEE.S			390.693	2	780.378	780.377	0	1.1	100	Specific	217.41	217.41	217.41	2.46	429	>macFcRIIImut_I158V	1	adam_sample_1_1ul_3dec20.8731.8731.2	controllerType=0 controllerNumber=1 scan=8731	29.5295
03769:2	1	W.VFKEEE.S			390.693	2	780.378	780.377	0	1.3	100	Specific	241.29	241.29	241.29	2.86	429	>macFcRIIImut_I158V	1	adam_sample_1_1ul_3dec20.4104.4104.2	controllerType=0 controllerNumber=1 scan=4104	15.4576
03296:2	1	W.VFKEEE.S			390.692	2	780.377	780.377	0	0	100	Specific	286.02	286.02	286.02	2.73	429	>macFcRIIImut_I158V	1	adam_sample_1_1ul_3dec20.3707.3707.2	controllerType=0 controllerNumber=1 scan=3707	14.2351
02502:2	1	W.VFKEEE.S			390.693	2	780.378	780.377	0	1	100	Specific	292	292	292	2.73	429	>macFcRIIImut_I158V	1	adam_sample_1_1ul_3dec20.3153.3153.2	controllerType=0 controllerNumber=1 scan=3153	12.7002
02757:2	1	W.VFKEEE.S			390.693	2	780.379	780.377	0	1.4	100	Specific	321.4	321.4	321.4	3.28	429	>macFcRIIImut_I158V	1	adam_sample_1_1ul_3dec20.3335.3335.2	controllerType=0 controllerNumber=1 scan=3335	13.2126
02709:2	1	W.VFKEEE.S			390.693	2	780.379	780.377	0	1.4	100	Specific	323.37	323.37	323.37	3.28	429	>macFcRIIImut_I158V	1	adam_sample_1_1ul_3dec20.3290.3290.2	controllerType=0 controllerNumber=1 scan=3290	13.0664
03041:2	1	W.VFKEEE.S			390.693	2	780.379	780.377	0	1.4	100	Specific	342.67	342.67	342.67	3.28	429	>macFcRIIImut_I158V	1	adam_sample_1_1ul_3dec20.3523.3523.2	controllerType=0 controllerNumber=1 scan=3523	13.7208
16769:1	1	E.SIHL.R			469.278	1	469.278	469.277	0	2.2	106	Specific	52.34	52.34	52.34	1.95	429	>macFcRIIImut_I158V	1	adam_sample_1_1ul_3dec20.18415.18415.2	controllerType=0 controllerNumber=1 scan=18415	68.5131
03243:2	1	E.SIHLR.C			313.193	2	625.379	625.378	0	1.1	106	CRagged	282.35	282.35	282.35	2.28	429	>macFcRIIImut_I158V	1	adam_sample_1_1ul_3dec20.3667.3667.3	controllerType=0 controllerNumber=1 scan=3667	14.121
02534:2	1	E.SIHLR.C			313.193	2	625.378	625.378	0	0.4	106	CRagged	377.99	377.99	377.99	3.3	429	>macFcRIIImut_I158V	1	adam_sample_1_1ul_3dec20.3173.3173.2	controllerType=0 controllerNumber=1 scan=3173	12.7513
02069:2	1	E.SIHLR.C			313.193	2	625.379	625.378	0	0.7	106	CRagged	408.67	408.67	408.67	3.19	429	>macFcRIIImut_I158V	1	adam_sample_1_1ul_3dec20.2847.2847.2	controllerType=0 controllerNumber=1 scan=2847	11.7298
02303:2	1	E.SIHLR.C			313.193	2	625.379	625.378	0	0.7	106	CRagged	410.99	410.99	410.99	3.15	429	>macFcRIIImut_I158V	1	adam_sample_1_1ul_3dec20.3011.3011.2	controllerType=0 controllerNumber=1 scan=3011	12.2432
03400:2	1	E.SIHLRC[+57.021]H.S		C[+57]	461.737	2	922.467	922.468	0	-0.2	106	CRagged	266.09	229.05	229.05	1.43	429	>macFcRIIImut_I158V	1	adam_sample_1_1ul_3dec20.3819.3819.2	controllerType=0 controllerNumber=1 scan=3819	14.6111
03325:3	1	E.SIHLRC[+57.021]H.S		C[+57]	308.161	3	922.469	922.468	0	1.5	106	CRagged	350.24	257.42	257.42	2.81	429	>macFcRIIImut_I158V	1	adam_sample_1_1ul_3dec20.3731.3731.3	controllerType=0 controllerNumber=1 scan=3731	14.31
03086:3	1	E.SIHLRC[+57.021]H.S		C[+57]	308.161	3	922.468	922.468	0	0.5	106	CRagged	356.52	255.49	255.49	2.85	429	>macFcRIIImut_I158V	1	adam_sample_1_1ul_3dec20.3549.3549.3	controllerType=0 controllerNumber=1 scan=3549	13.788
02793:3	1	E.SIHLRC[+57.021]H.S		C[+57]	308.161	3	922.468	922.468	0	0.9	106	CRagged	365.84	326.04	326.04	3.05	429	>macFcRIIImut_I158V	1	adam_sample_1_1ul_3dec20.3356.3356.3	controllerType=0 controllerNumber=1 scan=3356	13.2682
01836:3	1	E.SIHLRC[+57.021]H.S		C[+57]	308.161	3	922.468	922.468	0	0	106	CRagged	367.73	345.52	345.52	3.05	429	>macFcRIIImut_I158V	1	adam_sample_1_1ul_3dec20.2674.2674.3	controllerType=0 controllerNumber=1 scan=2674	11.1891
02282:3	1	E.SIHLRC[+57.021]H.S		C[+57]	308.161	3	922.468	922.468	0	0.5	106	CRagged	379.88	337.57	337.57	3.05	429	>macFcRIIImut_I158V	1	adam_sample_1_1ul_3dec20.3003.3003.3	controllerType=0 controllerNumber=1 scan=3003	12.224
02531:3	1	E.SIHLRC[+57.021]H.S		C[+57]	308.161	3	922.468	922.468	0	0.4	106	CRagged	405.72	389.75	389.75	3.72	429	>macFcRIIImut_I158V	1	adam_sample_1_1ul_3dec20.3171.3171.3	controllerType=0 controllerNumber=1 scan=3171	12.7457
02054:3	1	E.SIHLRC[+57.021]H.S		C[+57]	308.161	3	922.468	922.468	0	0.2	106	CRagged	415.36	342.64	342.64	2.9	429	>macFcRIIImut_I158V	1	adam_sample_1_1ul_3dec20.2839.2839.3	controllerType=0 controllerNumber=1 scan=2839	11.7084
02271:2	1	E.SIHLRC[+57.021]H.S		C[+57]	461.738	2	922.469	922.468	0	1.1	106	CRagged	495.97	444.9	444.9	3.51	429	>macFcRIIImut_I158V	1	adam_sample_1_1ul_3dec20.2997.2997.2	controllerType=0 controllerNumber=1 scan=2997	12.2095
01823:2	1	E.SIHLRC[+57.021]H.S		C[+57]	461.738	2	922.468	922.468	0	0.6	106	CRagged	499.88	433.22	433.22	3.47	429	>macFcRIIImut_I158V	1	adam_sample_1_1ul_3dec20.2666.2666.2	controllerType=0 controllerNumber=1 scan=2666	11.1681
02022:2	1	E.SIHLRC[+57.021]H.S		C[+57]	461.738	2	922.468	922.468	0	1	106	CRagged	534.08	443.84	443.84	3.53	429	>macFcRIIImut_I158V	1	adam_sample_1_1ul_3dec20.2828.2828.2	controllerType=0 controllerNumber=1 scan=2828	11.6781
06819:3	1	E.SIHLRC[+57.021]HSW.K		C[+57]	399.198	3	1195.58	1195.58	0	-0.5	106	Specific	62.99	62.99	62.99	1.94	429	>macFcRIIImut_I158V	1	adam_sample_1_1ul_3dec20.6485.6485.2	controllerType=0 controllerNumber=1 scan=6485	22.3672
06871:3	1	E.SIHLRC[+57.021]HSW.K		C[+57]	399.198	3	1195.58	1195.58	0	1.5	106	Specific	182.06	182.06	182.06	2.8	429	>macFcRIIImut_I158V	1	adam_sample_1_1ul_3dec20.6519.6519.3	controllerType=0 controllerNumber=1 scan=6519	22.468
06466:3	1	E.SIHLRC[+57.021]HSW.K		C[+57]	399.199	3	1195.58	1195.58	0	1.6	106	Specific	296.51	273.32	273.32	3.34	429	>macFcRIIImut_I158V	1	adam_sample_1_1ul_3dec20.6236.6236.3	controllerType=0 controllerNumber=1 scan=6236	21.6628
02919:2	1	L.RC[+57.021]HSW.K		C[+57]	373.164	2	745.32	745.32	0	0.7	110	Specific	143.27	143.27	143.27	2.22	429	>macFcRIIImut_I158V	1	adam_sample_1_1ul_3dec20.3442.3442.2	controllerType=0 controllerNumber=1 scan=3442	13.5004
01808:2	1	L.RC[+57.021]HSW.K		C[+57]	373.164	2	745.32	745.32	0	0.2	110	Specific	272.37	272.37	272.37	2.97	429	>macFcRIIImut_I158V	1	adam_sample_1_1ul_3dec20.2658.2658.2	controllerType=0 controllerNumber=1 scan=2658	11.1486
01517:2	1	L.RC[+57.021]HSW.K		C[+57]	373.164	2	745.32	745.32	0	0.7	110	Specific	460.56	460.56	460.56	4.63	429	>macFcRIIImut_I158V	1	adam_sample_1_1ul_3dec20.2466.2466.2	controllerType=0 controllerNumber=1 scan=2466	10.6339
01405:2	1	L.RC[+57.021]HSW.K		C[+57]	373.164	2	745.32	745.32	0	0.5	110	Specific	489.38	489.38	489.38	4.5	429	>macFcRIIImut_I158V	1	adam_sample_1_1ul_3dec20.2396.2396.2	controllerType=0 controllerNumber=1 scan=2396	10.433
02495:2	1	R.C[+57.021]HSW.K		C[+57]	295.113	2	589.219	589.219	0	1	111	NRagged	179	179	179	2.38	429	>macFcRIIImut_I158V	1	adam_sample_1_1ul_3dec20.3149.3149.3	controllerType=0 controllerNumber=1 scan=3149	12.6893
02414:2	1	R.C[+57.021]HSW.K		C[+57]	295.113	2	589.22	589.219	0	1.5	111	NRagged	328.84	328.84	328.84	3.61	429	>macFcRIIImut_I158V	1	adam_sample_1_1ul_3dec20.3069.3069.2	controllerType=0 controllerNumber=1 scan=3069	12.3967
06674:2	1	H.SWKNTL.L			374.704	2	748.4	748.399	0	2	113	NRagged	131.93	131.93	131.93	2.08	429	>macFcRIIImut_I158V	1	adam_sample_1_1ul_3dec20.6373.6373.2	controllerType=0 controllerNumber=1 scan=6373	22.0277
06726:2	1	H.SWKNTL.L			374.704	2	748.4	748.399	0	1.1	113	NRagged	144.21	144.21	144.21	2.08	429	>macFcRIIImut_I158V	1	adam_sample_1_1ul_3dec20.6413.6413.2	controllerType=0 controllerNumber=1 scan=6413	22.1445
06940:2	1	H.SWKNTL.L			374.703	2	748.399	748.399	0	0.7	113	NRagged	269.26	183.36	183.36	2.83	429	>macFcRIIImut_I158V	1	adam_sample_1_1ul_3dec20.6571.6571.2	controllerType=0 controllerNumber=1 scan=6571	22.6514
04750:2	1	W.KNTLL.H			294.69	2	588.372	588.371	0	0.9	115	Specific	246.53	246.53	246.53	2.42	429	>macFcRIIImut_I158V	1	adam_sample_1_1ul_3dec20.4913.4913.3	controllerType=0 controllerNumber=1 scan=4913	17.9125
04463:2	1	W.KNTLL.H			294.69	2	588.372	588.371	0	0.6	115	Specific	397.54	397.54	397.54	3.68	429	>macFcRIIImut_I158V	1	adam_sample_1_1ul_3dec20.4716.4716.2	controllerType=0 controllerNumber=1 scan=4716	17.2995
04352:2	1	W.KNTLL.H			294.689	2	588.371	588.371	0	-0.2	115	Specific	413.55	413.55	413.55	3.87	429	>macFcRIIImut_I158V	1	adam_sample_1_1ul_3dec20.4577.4577.2	controllerType=0 controllerNumber=1 scan=4577	16.7897
06152:2	1	W.KN[+0.984]TLL.H		N[+1]	295.181	2	589.355	589.356	0	-0.8	115	Specific	265.59	145.29	145.29	2.27	429	>macFcRIIImut_I158V	1	adam_sample_1_1ul_3dec20.6006.6006.3	controllerType=0 controllerNumber=1 scan=6006	21.0534
02998:2	1	W.KNTLLH.K			363.22	2	725.433	725.431	0	2.9	115	CRagged	153.7	153.7	153.7	2.01	429	>macFcRIIImut_I158V	1	adam_sample_1_1ul_3dec20.3496.3496.3	controllerType=0 controllerNumber=1 scan=3496	13.646
02617:2	1	W.KNTLLH.K			363.219	2	725.432	725.431	0	1.9	115	CRagged	274.5	274.5	274.5	2.63	429	>macFcRIIImut_I158V	1	adam_sample_1_1ul_3dec20.3230.3230.2	controllerType=0 controllerNumber=1 scan=3230	12.9
02251:2	1	W.KNTLLH.K			363.219	2	725.431	725.431	0	1.4	115	CRagged	399.5	399.5	399.5	3.94	429	>macFcRIIImut_I158V	1	adam_sample_1_1ul_3dec20.2986.2986.2	controllerType=0 controllerNumber=1 scan=2986	12.1831
02020:2	1	W.KNTLLH.K			363.219	2	725.431	725.431	0	1	115	CRagged	448.36	448.36	448.36	3.91	429	>macFcRIIImut_I158V	1	adam_sample_1_1ul_3dec20.2827.2827.2	controllerType=0 controllerNumber=1 scan=2827	11.6766
01820:2	1	W.KNTLLH.K			363.219	2	725.431	725.431	0	0.6	115	CRagged	471.81	471.81	471.81	4.26	429	>macFcRIIImut_I158V	1	adam_sample_1_1ul_3dec20.2665.2665.2	controllerType=0 controllerNumber=1 scan=2665	11.1664
01123:3	1	W.KNTLLHK.V			285.18	3	853.525	853.525	0	-0.2	115	CRagged	254.64	254.64	254.64	2.97	429	>macFcRIIImut_I158V	1	adam_sample_1_1ul_3dec20.2173.2173.3	controllerType=0 controllerNumber=1 scan=2173	9.8003
01112:2	1	W.KNTLLHK.V			427.266	2	853.525	853.525	0	0	115	CRagged	293.97	293.97	293.97	2.51	429	>macFcRIIImut_I158V	1	adam_sample_1_1ul_3dec20.2164.2164.2	controllerType=0 controllerNumber=1 scan=2164	9.7765
03191:3	1	W.KNTLLHKVT.Y			351.887	3	1053.65	1053.64	0	4.7	115	CRagged	129.62	129.62	129.62	2.59	429	>macFcRIIImut_I158V	1	adam_sample_1_1ul_3dec20.3622.3622.3	controllerType=0 controllerNumber=1 scan=3622	13.9841
03366:3	1	W.KNTLLHKVT.Y			351.887	3	1053.65	1053.64	0	4.8	115	CRagged	134.52	134.52	134.52	2.55	429	>macFcRIIImut_I158V	1	adam_sample_1_1ul_3dec20.3782.3782.3	controllerType=0 controllerNumber=1 scan=3782	14.4835
14865:3	1	W.KNTLLHKVTY.L			406.24	3	1216.71	1216.7	0	1.8	115	Specific	48.32	48.32	48.32	2.15	429	>macFcRIIImut_I158V	1	adam_sample_1_1ul_3dec20.13644.13644.3	controllerType=0 controllerNumber=1 scan=13644	46.4461
14471:3	1	W.KNTLLHKVTY.L			406.24	3	1216.71	1216.7	0	1.3	115	Specific	52.39	52.39	52.39	2.02	429	>macFcRIIImut_I158V	1	adam_sample_1_1ul_3dec20.13172.13172.3	controllerType=0 controllerNumber=1 scan=13172	44.5526
14298:3	1	W.KNTLLHKVTY.L			406.241	3	1216.71	1216.7	0	2.3	115	Specific	70.23	70.23	70.23	2.02	429	>macFcRIIImut_I158V	1	adam_sample_1_1ul_3dec20.13006.13006.3	controllerType=0 controllerNumber=1 scan=13006	43.9349
12739:3	1	W.KNTLLHKVTY.L			406.24	3	1216.7	1216.7	0	-0.1	115	Specific	74.14	74.14	74.14	2.02	429	>macFcRIIImut_I158V	1	adam_sample_1_1ul_3dec20.11492.11492.3	controllerType=0 controllerNumber=1 scan=11492	38.4883
14024:3	1	W.KNTLLHKVTY.L			406.241	3	1216.71	1216.7	0	4.2	115	Specific	78.36	78.36	78.36	2.02	429	>macFcRIIImut_I158V	1	adam_sample_1_1ul_3dec20.12712.12712.3	controllerType=0 controllerNumber=1 scan=12712	42.7726
13680:3	1	W.KNTLLHKVTY.L			406.24	3	1216.71	1216.7	0	1.5	115	Specific	82.13	82.13	82.13	2.02	429	>macFcRIIImut_I158V	1	adam_sample_1_1ul_3dec20.12336.12336.3	controllerType=0 controllerNumber=1 scan=12336	41.3451
13538:3	1	W.KNTLLHKVTY.L			406.241	3	1216.71	1216.7	0	2.4	115	Specific	85.35	85.35	85.35	2.36	429	>macFcRIIImut_I158V	1	adam_sample_1_1ul_3dec20.12199.12199.3	controllerType=0 controllerNumber=1 scan=12199	40.8404
08026:2	1	W.KNTLLHKVTY.L			608.857	2	1216.71	1216.7	0	2.4	115	Specific	89.02	89.02	89.02	1.99	429	>macFcRIIImut_I158V	1	adam_sample_1_1ul_3dec20.7503.7503.2	controllerType=0 controllerNumber=1 scan=7503	25.5549
13869:3	1	W.KNTLLHKVTY.L			406.24	3	1216.71	1216.7	0	1.7	115	Specific	93.52	93.52	93.52	2.19	429	>macFcRIIImut_I158V	1	adam_sample_1_1ul_3dec20.12553.12553.3	controllerType=0 controllerNumber=1 scan=12553	42.1691
12955:3	1	W.KNTLLHKVTY.L			406.241	3	1216.71	1216.7	0	3.6	115	Specific	95.3	95.3	95.3	2.19	429	>macFcRIIImut_I158V	1	adam_sample_1_1ul_3dec20.11671.11671.3	controllerType=0 controllerNumber=1 scan=11671	39.0258
13165:3	1	W.KNTLLHKVTY.L			406.241	3	1216.71	1216.7	0	2.4	115	Specific	102.98	102.98	102.98	2.19	429	>macFcRIIImut_I158V	1	adam_sample_1_1ul_3dec20.11840.11840.3	controllerType=0 controllerNumber=1 scan=11840	39.5703
11622:3	1	W.KNTLLHKVTY.L			406.241	3	1216.71	1216.7	0	2.7	115	Specific	117.9	117.9	117.9	2.36	429	>macFcRIIImut_I158V	1	adam_sample_1_1ul_3dec20.10532.10532.3	controllerType=0 controllerNumber=1 scan=10532	35.3762
07357:2	1	W.KNTLLHKVTY.L			608.857	2	1216.71	1216.7	0	1.8	115	Specific	120.9	120.9	120.9	1.99	429	>macFcRIIImut_I158V	1	adam_sample_1_1ul_3dec20.6908.6908.2	controllerType=0 controllerNumber=1 scan=6908	23.6968
13343:3	1	W.KNTLLHKVTY.L			406.24	3	1216.71	1216.7	0	1.5	115	Specific	125.55	125.55	125.55	2.82	429	>macFcRIIImut_I158V	1	adam_sample_1_1ul_3dec20.11999.11999.3	controllerType=0 controllerNumber=1 scan=11999	40.1204
12186:3	1	W.KNTLLHKVTY.L			406.24	3	1216.71	1216.7	0	1.8	115	Specific	128.2	123.67	123.67	2.19	429	>macFcRIIImut_I158V	1	adam_sample_1_1ul_3dec20.10958.10958.3	controllerType=0 controllerNumber=1 scan=10958	36.7338
11723:3	1	W.KNTLLHKVTY.L			406.24	3	1216.71	1216.7	0	0.5	115	Specific	152.24	144.72	144.72	2.82	429	>macFcRIIImut_I158V	1	adam_sample_1_1ul_3dec20.10614.10614.3	controllerType=0 controllerNumber=1 scan=10614	35.6483
11458:3	1	W.KNTLLHKVTY.L			406.241	3	1216.71	1216.7	0	2.1	115	Specific	154.06	154.06	154.06	2.82	429	>macFcRIIImut_I158V	1	adam_sample_1_1ul_3dec20.10386.10386.3	controllerType=0 controllerNumber=1 scan=10386	34.8707
11962:3	1	W.KNTLLHKVTY.L			406.241	3	1216.71	1216.7	0	2.4	115	Specific	219.59	219.59	219.59	3.39	429	>macFcRIIImut_I158V	1	adam_sample_1_1ul_3dec20.10780.10780.3	controllerType=0 controllerNumber=1 scan=10780	36.1636
06016:4	1	W.KNTLLHKVTY.L			304.932	4	1216.71	1216.7	0	0.4	115	Specific	229.6	229.6	229.6	3.26	429	>macFcRIIImut_I158V	1	adam_sample_1_1ul_3dec20.5909.5909.2	controllerType=0 controllerNumber=1 scan=5909	20.7962
07117:2	1	W.KNTLLHKVTY.L			608.857	2	1216.71	1216.7	0	1.7	115	Specific	230.85	230.85	230.85	2.77	429	>macFcRIIImut_I158V	1	adam_sample_1_1ul_3dec20.6695.6695.3	controllerType=0 controllerNumber=1 scan=6695	23.0101
10885:3	1	W.KNTLLHKVTY.L			406.241	3	1216.71	1216.7	0	2.1	115	Specific	231.34	228	228	3.39	429	>macFcRIIImut_I158V	1	adam_sample_1_1ul_3dec20.9907.9907.3	controllerType=0 controllerNumber=1 scan=9907	33.3115
09596:3	1	W.KNTLLHKVTY.L			406.24	3	1216.71	1216.7	0	0.9	115	Specific	242.11	186.9	186.9	3.77	429	>macFcRIIImut_I158V	1	adam_sample_1_1ul_3dec20.8839.8839.3	controllerType=0 controllerNumber=1 scan=8839	29.9064
09478:3	1	W.KNTLLHKVTY.L			406.24	3	1216.71	1216.7	0	0.3	115	Specific	254.34	225.09	225.09	3.85	429	>macFcRIIImut_I158V	1	adam_sample_1_1ul_3dec20.8723.8723.3	controllerType=0 controllerNumber=1 scan=8723	29.4938
06902:3	1	W.KNTLLHKVTY.L			406.24	3	1216.71	1216.7	0	0.6	115	Specific	255.28	206.03	206.03	3.85	429	>macFcRIIImut_I158V	1	adam_sample_1_1ul_3dec20.6543.6543.3	controllerType=0 controllerNumber=1 scan=6543	22.555
08775:3	1	W.KNTLLHKVTY.L			406.24	3	1216.71	1216.7	0	0.3	115	Specific	258.4	258.4	258.4	3.79	429	>macFcRIIImut_I158V	1	adam_sample_1_1ul_3dec20.8123.8123.2	controllerType=0 controllerNumber=1 scan=8123	27.5944
10662:3	1	W.KNTLLHKVTY.L			406.24	3	1216.71	1216.7	0	1.8	115	Specific	267.54	267.54	267.54	3.79	429	>macFcRIIImut_I158V	1	adam_sample_1_1ul_3dec20.9731.9731.3	controllerType=0 controllerNumber=1 scan=9731	32.7946
09089:3	1	W.KNTLLHKVTY.L			406.241	3	1216.71	1216.7	0	3.6	115	Specific	269.38	237.35	237.35	3.85	429	>macFcRIIImut_I158V	1	adam_sample_1_1ul_3dec20.8377.8377.2	controllerType=0 controllerNumber=1 scan=8377	28.3637
11291:3	1	W.KNTLLHKVTY.L			406.241	3	1216.71	1216.7	0	2.8	115	Specific	270.36	270.36	270.36	3.79	429	>macFcRIIImut_I158V	1	adam_sample_1_1ul_3dec20.10232.10232.3	controllerType=0 controllerNumber=1 scan=10232	34.3603
11105:3	1	W.KNTLLHKVTY.L			406.241	3	1216.71	1216.7	0	1.9	115	Specific	278.19	278.19	278.19	3.75	429	>macFcRIIImut_I158V	1	adam_sample_1_1ul_3dec20.10072.10072.3	controllerType=0 controllerNumber=1 scan=10072	33.8473
06594:2	1	W.KNTLLHKVTY.L			608.857	2	1216.71	1216.7	0	0.9	115	Specific	281.08	272.82	272.82	3.27	429	>macFcRIIImut_I158V	1	adam_sample_1_1ul_3dec20.6325.6325.2	controllerType=0 controllerNumber=1 scan=6325	21.8989
10476:3	1	W.KNTLLHKVTY.L			406.24	3	1216.71	1216.7	0	0.7	115	Specific	299.78	285.99	285.99	3.9	429	>macFcRIIImut_I158V	1	adam_sample_1_1ul_3dec20.9557.9557.3	controllerType=0 controllerNumber=1 scan=9557	32.2321
09290:3	1	W.KNTLLHKVTY.L			406.24	3	1216.71	1216.7	0	0.6	115	Specific	304.53	294.8	294.8	3.9	429	>macFcRIIImut_I158V	1	adam_sample_1_1ul_3dec20.8540.8540.3	controllerType=0 controllerNumber=1 scan=8540	28.8718
08807:3	1	W.KNTLLHKVTY.L			406.24	3	1216.71	1216.7	0	0.3	115	Specific	311.25	278.75	278.75	3.87	429	>macFcRIIImut_I158V	1	adam_sample_1_1ul_3dec20.8150.8150.3	controllerType=0 controllerNumber=1 scan=8150	27.6719
09220:3	1	W.KNTLLHKVTY.L			406.24	3	1216.71	1216.7	0	0.9	115	Specific	313	268.5	268.5	3.87	429	>macFcRIIImut_I158V	1	adam_sample_1_1ul_3dec20.8481.8481.3	controllerType=0 controllerNumber=1 scan=8481	28.6934
05109:4	1	W.KNTLLHKVTY.L			304.932	4	1216.71	1216.7	0	1.3	115	Specific	318.07	318.07	318.07	3.81	429	>macFcRIIImut_I158V	1	adam_sample_1_1ul_3dec20.5209.5209.4	controllerType=0 controllerNumber=1 scan=5209	18.8107
09002:3	1	W.KNTLLHKVTY.L			406.24	3	1216.71	1216.7	0	1.2	115	Specific	332.6	332.6	332.6	4.25	429	>macFcRIIImut_I158V	1	adam_sample_1_1ul_3dec20.8315.8315.3	controllerType=0 controllerNumber=1 scan=8315	28.1894
05094:2	1	W.KNTLLHKVTY.L			608.858	2	1216.71	1216.7	0	3	115	Specific	341.27	300.46	300.46	3.48	429	>macFcRIIImut_I158V	1	adam_sample_1_1ul_3dec20.5199.5199.2	controllerType=0 controllerNumber=1 scan=5199	18.7812
05804:4	1	W.KNTLLHKVTY.L			304.932	4	1216.71	1216.7	0	2	115	Specific	346.23	346.23	346.23	4.16	429	>macFcRIIImut_I158V	1	adam_sample_1_1ul_3dec20.5746.5746.4	controllerType=0 controllerNumber=1 scan=5746	20.339
09778:3	1	W.KNTLLHKVTY.L			406.24	3	1216.71	1216.7	0	0.6	115	Specific	351.85	322.48	322.48	4.25	429	>macFcRIIImut_I158V	1	adam_sample_1_1ul_3dec20.8993.8993.3	controllerType=0 controllerNumber=1 scan=8993	30.4156
08178:3	1	W.KNTLLHKVTY.L			406.24	3	1216.71	1216.7	0	1.3	115	Specific	355.02	342.94	342.94	4.25	429	>macFcRIIImut_I158V	1	adam_sample_1_1ul_3dec20.7633.7633.3	controllerType=0 controllerNumber=1 scan=7633	25.9671
06317:2	1	W.KNTLLHKVTY.L			608.858	2	1216.71	1216.7	0	3.2	115	Specific	362.69	328.08	328.08	3.66	429	>macFcRIIImut_I158V	1	adam_sample_1_1ul_3dec20.6126.6126.2	controllerType=0 controllerNumber=1 scan=6126	21.3684
06826:3	1	W.KNTLLHKVTY.L			406.24	3	1216.71	1216.7	0	1.2	115	Specific	445.37	433.66	433.66	5.08	429	>macFcRIIImut_I158V	1	adam_sample_1_1ul_3dec20.6489.6489.3	controllerType=0 controllerNumber=1 scan=6489	22.3781
07972:3	1	W.KNTLLHKVTY.L			406.241	3	1216.71	1216.7	0	1.9	115	Specific	462	402.02	402.02	5.08	429	>macFcRIIImut_I158V	1	adam_sample_1_1ul_3dec20.7461.7461.3	controllerType=0 controllerNumber=1 scan=7461	25.4323
05610:4	1	W.KNTLLHKVTY.L			304.932	4	1216.71	1216.7	0	1.3	115	Specific	481.29	397.77	397.77	5.18	429	>macFcRIIImut_I158V	1	adam_sample_1_1ul_3dec20.5576.5576.4	controllerType=0 controllerNumber=1 scan=5576	19.8298
05093:3	1	W.KNTLLHKVTY.L			406.24	3	1216.71	1216.7	0	0.6	115	Specific	481.88	340.53	340.53	4.46	429	>macFcRIIImut_I158V	1	adam_sample_1_1ul_3dec20.5198.5198.3	controllerType=0 controllerNumber=1 scan=5198	18.7787
07626:3	1	W.KNTLLHKVTY.L			406.24	3	1216.71	1216.7	0	0.9	115	Specific	511.32	490.71	490.71	5.3	429	>macFcRIIImut_I158V	1	adam_sample_1_1ul_3dec20.7134.7134.3	controllerType=0 controllerNumber=1 scan=7134	24.4088
05360:4	1	W.KNTLLHKVTY.L			304.932	4	1216.71	1216.7	0	1.3	115	Specific	515.38	466.94	466.94	5.27	429	>macFcRIIImut_I158V	1	adam_sample_1_1ul_3dec20.5391.5391.4	controllerType=0 controllerNumber=1 scan=5391	19.3226
07777:3	1	W.KNTLLHKVTY.L			406.24	3	1216.71	1216.7	0	0.6	115	Specific	536.34	444.83	444.83	5.37	429	>macFcRIIImut_I158V	1	adam_sample_1_1ul_3dec20.7292.7292.3	controllerType=0 controllerNumber=1 scan=7292	24.9212
07451:3	1	W.KNTLLHKVTY.L			406.24	3	1216.71	1216.7	0	1.2	115	Specific	542.21	430.71	430.71	5.37	429	>macFcRIIImut_I158V	1	adam_sample_1_1ul_3dec20.6976.6976.3	controllerType=0 controllerNumber=1 scan=6976	23.9061
06576:3	1	W.KNTLLHKVTY.L			406.24	3	1216.71	1216.7	0	1.1	115	Specific	546.14	438.95	438.95	5.43	429	>macFcRIIImut_I158V	1	adam_sample_1_1ul_3dec20.6314.6314.3	controllerType=0 controllerNumber=1 scan=6314	21.8697
07041:3	1	W.KNTLLHKVTY.L			406.24	3	1216.71	1216.7	0	1.4	115	Specific	558.4	475.19	475.19	5.43	429	>macFcRIIImut_I158V	1	adam_sample_1_1ul_3dec20.6651.6651.3	controllerType=0 controllerNumber=1 scan=6651	22.8882
05598:3	1	W.KNTLLHKVTY.L			406.24	3	1216.71	1216.7	0	1.7	115	Specific	558.45	500	500	5.37	429	>macFcRIIImut_I158V	1	adam_sample_1_1ul_3dec20.5567.5567.3	controllerType=0 controllerNumber=1 scan=5567	19.8071
06033:2	1	W.KNTLLHKVTY.L			608.857	2	1216.71	1216.7	0	0.9	115	Specific	563.27	521.68	521.68	5.29	429	>macFcRIIImut_I158V	1	adam_sample_1_1ul_3dec20.5923.5923.2	controllerType=0 controllerNumber=1 scan=5923	20.8341
05792:3	1	W.KNTLLHKVTY.L			406.24	3	1216.71	1216.7	0	1.3	115	Specific	566.57	502.52	502.52	5.87	429	>macFcRIIImut_I158V	1	adam_sample_1_1ul_3dec20.5737.5737.3	controllerType=0 controllerNumber=1 scan=5737	20.3139
06311:3	1	W.KNTLLHKVTY.L			406.24	3	1216.71	1216.7	0	1.3	115	Specific	590.98	489.76	489.76	5.9	429	>macFcRIIImut_I158V	1	adam_sample_1_1ul_3dec20.6123.6123.3	controllerType=0 controllerNumber=1 scan=6123	21.3608
06032:3	1	W.KNTLLHKVTY.L			406.24	3	1216.71	1216.7	0	1.2	115	Specific	598.5	478.56	478.56	5.9	429	>macFcRIIImut_I158V	1	adam_sample_1_1ul_3dec20.5922.5922.3	controllerType=0 controllerNumber=1 scan=5922	20.8316
05350:2	1	W.KNTLLHKVTY.L			608.857	2	1216.71	1216.7	0	1.6	115	Specific	601.14	462.45	462.45	6.35	429	>macFcRIIImut_I158V	1	adam_sample_1_1ul_3dec20.5382.5382.2	controllerType=0 controllerNumber=1 scan=5382	19.2971
07246:3	1	W.KNTLLHKVTY.L			406.24	3	1216.71	1216.7	0	1	115	Specific	603.88	518.01	518.01	6.96	429	>macFcRIIImut_I158V	1	adam_sample_1_1ul_3dec20.6810.6810.3	controllerType=0 controllerNumber=1 scan=6810	23.3948
05349:3	1	W.KNTLLHKVTY.L			406.241	3	1216.71	1216.7	0	1.9	115	Specific	628.88	556.32	556.32	6.87	429	>macFcRIIImut_I158V	1	adam_sample_1_1ul_3dec20.5381.5381.3	controllerType=0 controllerNumber=1 scan=5381	19.2959
05797:2	1	W.KNTLLHKVTY.L			608.857	2	1216.71	1216.7	0	1.6	115	Specific	665.98	611.84	611.84	7.35	429	>macFcRIIImut_I158V	1	adam_sample_1_1ul_3dec20.5741.5741.2	controllerType=0 controllerNumber=1 scan=5741	20.3249
05599:2	1	W.KNTLLHKVTY.L			608.857	2	1216.71	1216.7	0	1.7	115	Specific	670.9	613.66	613.66	7.35	429	>macFcRIIImut_I158V	1	adam_sample_1_1ul_3dec20.5568.5568.2	controllerType=0 controllerNumber=1 scan=5568	19.8085
06748:3	1	N.TLLHKVTY.L			325.527	3	974.567	974.567	0	-0.2	117	NRagged	251.79	251.79	251.79	2.71	429	>macFcRIIImut_I158V	1	adam_sample_1_1ul_3dec20.6430.6430.3	controllerType=0 controllerNumber=1 scan=6430	22.1983
06479:3	1	N.TLLHKVTY.L			325.527	3	974.568	974.567	0	0.6	117	NRagged	311.29	311.29	311.29	2.85	429	>macFcRIIImut_I158V	1	adam_sample_1_1ul_3dec20.6244.6244.3	controllerType=0 controllerNumber=1 scan=6244	21.684
04554:2	1	T.LLHKVTY.L			437.263	2	873.519	873.519	0	0.1	118	NRagged	240.22	158.38	158.38	2.76	429	>macFcRIIImut_I158V	1	adam_sample_1_1ul_3dec20.4784.4784.2	controllerType=0 controllerNumber=1 scan=4784	17.5255
09900:2	1	L.LHKVTY.L			380.722	2	760.437	760.435	0	2.1	119	Specific	57.31	57.31	57.31	2.06	429	>macFcRIIImut_I158V	1	adam_sample_1_1ul_3dec20.9107.9107.3	controllerType=0 controllerNumber=1 scan=9107	30.8014
09663:2	1	L.LHKVTY.L			380.722	2	760.436	760.435	0	1.1	119	Specific	123.62	60.17	60.17	2.2	429	>macFcRIIImut_I158V	1	adam_sample_1_1ul_3dec20.8894.8894.2	controllerType=0 controllerNumber=1 scan=8894	30.0971
09022:2	1	L.LHKVTY.L			380.722	2	760.437	760.435	0	2.4	119	Specific	157.94	73.34	73.34	2.46	429	>macFcRIIImut_I158V	1	adam_sample_1_1ul_3dec20.8324.8324.2	controllerType=0 controllerNumber=1 scan=8324	28.2163
08842:2	1	L.LHKVTY.L			380.722	2	760.437	760.435	0	1.7	119	Specific	163.93	74.48	74.48	2.2	429	>macFcRIIImut_I158V	1	adam_sample_1_1ul_3dec20.8180.8180.2	controllerType=0 controllerNumber=1 scan=8180	27.7776
07950:2	1	L.LHKVTY.L			380.722	2	760.436	760.435	0	1.2	119	Specific	185.35	84.09	84.09	2.2	429	>macFcRIIImut_I158V	1	adam_sample_1_1ul_3dec20.7444.7444.2	controllerType=0 controllerNumber=1 scan=7444	25.3837
07939:2	1	L.LHKVTY.L			380.721	2	760.436	760.435	0	0.5	119	Specific	192.46	71.73	71.73	2.2	429	>macFcRIIImut_I158V	1	adam_sample_1_1ul_3dec20.7434.7434.2	controllerType=0 controllerNumber=1 scan=7434	25.3486
06144:2	1	L.LHKVTY.L			380.722	2	760.436	760.435	0	1.1	119	Specific	194.88	167.68	167.68	3.36	429	>macFcRIIImut_I158V	1	adam_sample_1_1ul_3dec20.6002.6002.3	controllerType=0 controllerNumber=1 scan=6002	21.0432
07145:2	1	L.LHKVTY.L			380.722	2	760.437	760.435	0	2.4	119	Specific	196.11	144.35	144.35	3.24	429	>macFcRIIImut_I158V	1	adam_sample_1_1ul_3dec20.6708.6708.2	controllerType=0 controllerNumber=1 scan=6708	23.0501
09191:2	1	L.LHKVTY.L			380.722	2	760.436	760.435	0	1.2	119	Specific	217.4	152.1	152.1	3.24	429	>macFcRIIImut_I158V	1	adam_sample_1_1ul_3dec20.8455.8455.2	controllerType=0 controllerNumber=1 scan=8455	28.5988
07311:2	1	L.LHKVTY.L			380.722	2	760.436	760.435	0	1	119	Specific	225.42	167.18	167.18	3.36	429	>macFcRIIImut_I158V	1	adam_sample_1_1ul_3dec20.6864.6864.2	controllerType=0 controllerNumber=1 scan=6864	23.5612
07043:2	1	L.LHKVTY.L			380.722	2	760.436	760.435	0	1.4	119	Specific	248.72	151.9	151.9	3.35	429	>macFcRIIImut_I158V	1	adam_sample_1_1ul_3dec20.6652.6652.2	controllerType=0 controllerNumber=1 scan=6652	22.8906
07491:2	1	L.LHKVTY.L			380.722	2	760.436	760.435	0	0.9	119	Specific	256.24	151.38	151.38	3.7	429	>macFcRIIImut_I158V	1	adam_sample_1_1ul_3dec20.7010.7010.2	controllerType=0 controllerNumber=1 scan=7010	24.0238
07293:2	1	L.LHKVTY.L			380.722	2	760.437	760.435	0	2.5	119	Specific	257.44	150.24	150.24	3.65	429	>macFcRIIImut_I158V	1	adam_sample_1_1ul_3dec20.6848.6848.2	controllerType=0 controllerNumber=1 scan=6848	23.5036
08085:2	1	L.LHKVTY.L			380.721	2	760.435	760.435	0	0	119	Specific	259.68	172.58	172.58	3.87	429	>macFcRIIImut_I158V	1	adam_sample_1_1ul_3dec20.7556.7556.3	controllerType=0 controllerNumber=1 scan=7556	25.7196
06272:2	1	L.LHKVTY.L			380.721	2	760.435	760.435	0	0.1	119	Specific	267.07	82.81	82.81	2.87	429	>macFcRIIImut_I158V	1	adam_sample_1_1ul_3dec20.6095.6095.2	controllerType=0 controllerNumber=1 scan=6095	21.2862
07401:2	1	L.LHKVTY.L			380.722	2	760.436	760.435	0	1	119	Specific	268.09	157.45	157.45	3.7	429	>macFcRIIImut_I158V	1	adam_sample_1_1ul_3dec20.6943.6943.2	controllerType=0 controllerNumber=1 scan=6943	23.809
07748:2	1	L.LHKVTY.L			380.721	2	760.435	760.435	0	0.2	119	Specific	287.33	188.18	188.18	3.94	429	>macFcRIIImut_I158V	1	adam_sample_1_1ul_3dec20.7263.7263.2	controllerType=0 controllerNumber=1 scan=7263	24.8396
04569:2	1	L.LHKVTY.L			380.721	2	760.436	760.435	0	0.7	119	Specific	289.64	151.46	151.46	3.77	429	>macFcRIIImut_I158V	1	adam_sample_1_1ul_3dec20.4794.4794.2	controllerType=0 controllerNumber=1 scan=4794	17.552
07125:2	1	L.LHKVTY.L			380.721	2	760.436	760.435	0	0.5	119	Specific	292.99	155.06	155.06	3.77	429	>macFcRIIImut_I158V	1	adam_sample_1_1ul_3dec20.6700.6700.2	controllerType=0 controllerNumber=1 scan=6700	23.0232
06821:2	1	L.LHKVTY.L			380.722	2	760.436	760.435	0	1.2	119	Specific	310.45	151.05	151.05	3.77	429	>macFcRIIImut_I158V	1	adam_sample_1_1ul_3dec20.6486.6486.2	controllerType=0 controllerNumber=1 scan=6486	22.37
06041:2	1	L.LHKVTY.L			380.721	2	760.436	760.435	0	0.8	119	Specific	322.97	58.65	58.65	2.78	429	>macFcRIIImut_I158V	1	adam_sample_1_1ul_3dec20.5928.5928.2	controllerType=0 controllerNumber=1 scan=5928	20.8472
05872:2	1	L.LHKVTY.L			380.722	2	760.436	760.435	0	1.2	119	Specific	333.04	140.85	140.85	3.95	429	>macFcRIIImut_I158V	1	adam_sample_1_1ul_3dec20.5801.5801.2	controllerType=0 controllerNumber=1 scan=5801	20.4923
04508:2	1	L.LHKVTY.L			380.721	2	760.436	760.435	0	0.6	119	Specific	341.06	89.69	89.69	3.41	429	>macFcRIIImut_I158V	1	adam_sample_1_1ul_3dec20.4754.4754.2	controllerType=0 controllerNumber=1 scan=4754	17.4326
04361:2	1	L.LHKVTY.L			380.721	2	760.435	760.435	0	-0.4	119	Specific	361.9	72.42	72.42	3.12	429	>macFcRIIImut_I158V	1	adam_sample_1_1ul_3dec20.4587.4587.2	controllerType=0 controllerNumber=1 scan=4587	16.827
04174:2	1	L.LHKVTY.L			380.722	2	760.436	760.435	0	0.9	119	Specific	369.44	40.58	40.58	2.64	429	>macFcRIIImut_I158V	1	adam_sample_1_1ul_3dec20.4425.4425.2	controllerType=0 controllerNumber=1 scan=4425	16.3229
03081:2	1	L.LHKVTY.L			380.722	2	760.436	760.435	0	1.2	119	Specific	408.69	147.41	147.41	3.81	429	>macFcRIIImut_I158V	1	adam_sample_1_1ul_3dec20.3548.3548.2	controllerType=0 controllerNumber=1 scan=3548	13.7856
03457:2	1	L.LHKVTY.L			380.722	2	760.436	760.435	0	0.8	119	Specific	412.56	60.55	60.55	2.66	429	>macFcRIIImut_I158V	1	adam_sample_1_1ul_3dec20.3878.3878.2	controllerType=0 controllerNumber=1 scan=3878	14.8063
03318:2	1	L.LHKVTY.L			380.721	2	760.435	760.435	0	-0.5	119	Specific	419.02	151.75	151.75	3.81	429	>macFcRIIImut_I158V	1	adam_sample_1_1ul_3dec20.3728.3728.2	controllerType=0 controllerNumber=1 scan=3728	14.2992
05673:2	1	L.LHKVTY.L			380.722	2	760.436	760.435	0	0.8	119	Specific	442.7	167.8	167.8	4.07	429	>macFcRIIImut_I158V	1	adam_sample_1_1ul_3dec20.5630.5630.2	controllerType=0 controllerNumber=1 scan=5630	19.978
05423:2	1	L.LHKVTY.L			380.722	2	760.436	760.435	0	1.6	119	Specific	458.49	135.31	135.31	3.94	429	>macFcRIIImut_I158V	1	adam_sample_1_1ul_3dec20.5442.5442.2	controllerType=0 controllerNumber=1 scan=5442	19.4624
02797:2	1	L.LHKVTY.L			380.722	2	760.436	760.435	0	1.2	119	Specific	470.61	189.27	189.27	4.11	429	>macFcRIIImut_I158V	1	adam_sample_1_1ul_3dec20.3358.3358.2	controllerType=0 controllerNumber=1 scan=3358	13.2737
02314:2	1	L.LHKVTY.L			380.722	2	760.436	760.435	0	1.6	119	Specific	500.71	146.96	146.96	4.11	429	>macFcRIIImut_I158V	1	adam_sample_1_1ul_3dec20.3016.3016.2	controllerType=0 controllerNumber=1 scan=3016	12.2546
02541:2	1	L.LHKVTY.L			380.722	2	760.436	760.435	0	1.3	119	Specific	510	138.08	138.08	4.16	429	>macFcRIIImut_I158V	1	adam_sample_1_1ul_3dec20.3178.3178.2	controllerType=0 controllerNumber=1 scan=3178	12.7644
05772:2	1	L.LHKVTYL.Q			437.264	2	873.521	873.519	0	2.3	119	Specific	241.75	75.31	75.31	2.15	429	>macFcRIIImut_I158V	1	adam_sample_1_1ul_3dec20.5721.5721.3	controllerType=0 controllerNumber=1 scan=5721	20.2593
05572:2	1	L.LHKVTYL.Q			437.264	2	873.522	873.519	0	2.8	119	Specific	345.38	58.44	58.44	2.32	429	>macFcRIIImut_I158V	1	adam_sample_1_1ul_3dec20.5546.5546.3	controllerType=0 controllerNumber=1 scan=5546	19.7476
09254:2	1	L.HKVTY.L			324.179	2	647.351	647.351	0	0.3	120	Specific	204.2	177.54	177.54	2.84	429	>macFcRIIImut_I158V	1	adam_sample_1_1ul_3dec20.8516.8516.2	controllerType=0 controllerNumber=1 scan=8516	28.803
06746:2	1	L.HKVTY.L			324.179	2	647.351	647.351	0	-0.1	120	Specific	257.79	222.6	222.6	3.03	429	>macFcRIIImut_I158V	1	adam_sample_1_1ul_3dec20.6430.6430.3	controllerType=0 controllerNumber=1 scan=6430	22.1983
01247:1	1	L.HKVTY.L			647.352	1	647.352	647.351	0	1.1	120	Specific	261.09	261.09	261.09	2.44	429	>macFcRIIImut_I158V	1	adam_sample_1_1ul_3dec20.2293.2293.2	controllerType=0 controllerNumber=1 scan=2293	10.1626
06477:2	1	L.HKVTY.L			324.18	2	647.352	647.351	0	1.1	120	Specific	305.88	259.18	259.18	3.05	429	>macFcRIIImut_I158V	1	adam_sample_1_1ul_3dec20.6244.6244.3	controllerType=0 controllerNumber=1 scan=6244	21.684
07656:2	1	L.HKVTY.L			324.18	2	647.352	647.351	0	1.6	120	Specific	313.5	222.88	222.88	3.11	429	>macFcRIIImut_I158V	1	adam_sample_1_1ul_3dec20.7165.7165.2	controllerType=0 controllerNumber=1 scan=7165	24.5105
07478:2	1	L.HKVTY.L			324.18	2	647.352	647.351	0	1.8	120	Specific	337.96	237.98	237.98	3.61	429	>macFcRIIImut_I158V	1	adam_sample_1_1ul_3dec20.7003.7003.2	controllerType=0 controllerNumber=1 scan=7003	23.9994
07809:2	1	L.HKVTY.L			324.179	2	647.351	647.351	0	0.3	120	Specific	341.05	218.5	218.5	3.27	429	>macFcRIIImut_I158V	1	adam_sample_1_1ul_3dec20.7322.7322.2	controllerType=0 controllerNumber=1 scan=7322	25.0127
07271:2	1	L.HKVTY.L			324.18	2	647.353	647.351	0	2.3	120	Specific	341.14	222.93	222.93	3.61	429	>macFcRIIImut_I158V	1	adam_sample_1_1ul_3dec20.6834.6834.2	controllerType=0 controllerNumber=1 scan=6834	23.4658
02773:2	1	L.HKVTY.L			324.18	2	647.352	647.351	0	1.3	120	Specific	345.51	213.4	213.4	3.27	429	>macFcRIIImut_I158V	1	adam_sample_1_1ul_3dec20.3347.3347.2	controllerType=0 controllerNumber=1 scan=3347	13.2454
03608:2	1	L.HKVTY.L			324.18	2	647.352	647.351	0	1	120	Specific	358.13	176.21	176.21	3.54	429	>macFcRIIImut_I158V	1	adam_sample_1_1ul_3dec20.3990.3990.2	controllerType=0 controllerNumber=1 scan=3990	15.1335
03657:2	1	L.HKVTY.L			324.179	2	647.351	647.351	0	0.6	120	Specific	368.95	237.37	237.37	3.63	429	>macFcRIIImut_I158V	1	adam_sample_1_1ul_3dec20.4021.4021.2	controllerType=0 controllerNumber=1 scan=4021	15.2217
07083:2	1	L.HKVTY.L			324.18	2	647.353	647.351	0	2.2	120	Specific	371.91	261.82	261.82	3.57	429	>macFcRIIImut_I158V	1	adam_sample_1_1ul_3dec20.6675.6675.2	controllerType=0 controllerNumber=1 scan=6675	22.9539
05923:2	1	L.HKVTY.L			324.18	2	647.352	647.351	0	1	120	Specific	382.97	231.15	231.15	3.29	429	>macFcRIIImut_I158V	1	adam_sample_1_1ul_3dec20.5849.5849.2	controllerType=0 controllerNumber=1 scan=5849	20.6324
06831:2	1	L.HKVTY.L			324.18	2	647.352	647.351	0	0.8	120	Specific	386.72	243.55	243.55	3.57	429	>macFcRIIImut_I158V	1	adam_sample_1_1ul_3dec20.6493.6493.2	controllerType=0 controllerNumber=1 scan=6493	22.3893
05016:2	1	L.HKVTY.L			324.179	2	647.351	647.351	0	0.1	120	Specific	392.44	231.22	231.22	3.63	429	>macFcRIIImut_I158V	1	adam_sample_1_1ul_3dec20.5130.5130.2	controllerType=0 controllerNumber=1 scan=5130	18.5689
04798:2	1	L.HKVTY.L			324.179	2	647.351	647.351	0	-0.2	120	Specific	398.46	237.91	237.91	3.29	429	>macFcRIIImut_I158V	1	adam_sample_1_1ul_3dec20.4957.4957.2	controllerType=0 controllerNumber=1 scan=4957	18.0443
06210:2	1	L.HKVTY.L			324.18	2	647.352	647.351	0	1.9	120	Specific	400.87	265.74	265.74	3.08	429	>macFcRIIImut_I158V	1	adam_sample_1_1ul_3dec20.6050.6050.2	controllerType=0 controllerNumber=1 scan=6050	21.1684
03421:2	1	L.HKVTY.L			324.179	2	647.351	647.351	0	-0.7	120	Specific	407.85	220.72	220.72	3.14	429	>macFcRIIImut_I158V	1	adam_sample_1_1ul_3dec20.3846.3846.2	controllerType=0 controllerNumber=1 scan=3846	14.7062
05714:2	1	L.HKVTY.L			324.18	2	647.352	647.351	0	1.3	120	Specific	410.35	253.62	253.62	3.08	429	>macFcRIIImut_I158V	1	adam_sample_1_1ul_3dec20.5674.5674.2	controllerType=0 controllerNumber=1 scan=5674	20.114
04149:2	1	L.HKVTY.L			324.18	2	647.352	647.351	0	1.1	120	Specific	416.41	231.86	231.86	3.48	429	>macFcRIIImut_I158V	1	adam_sample_1_1ul_3dec20.4405.4405.2	controllerType=0 controllerNumber=1 scan=4405	16.2671
05251:2	1	L.HKVTY.L			324.18	2	647.352	647.351	0	2.1	120	Specific	418.47	294.73	294.73	3.49	429	>macFcRIIImut_I158V	1	adam_sample_1_1ul_3dec20.5305.5305.2	controllerType=0 controllerNumber=1 scan=5305	19.0803
05480:2	1	L.HKVTY.L			324.18	2	647.352	647.351	0	0.9	120	Specific	424.96	243.44	243.44	3.42	429	>macFcRIIImut_I158V	1	adam_sample_1_1ul_3dec20.5489.5489.2	controllerType=0 controllerNumber=1 scan=5489	19.5972
03921:2	1	L.HKVTY.L			324.18	2	647.352	647.351	0	0.9	120	Specific	427.73	237.67	237.67	3.48	429	>macFcRIIImut_I158V	1	adam_sample_1_1ul_3dec20.4215.4215.2	controllerType=0 controllerNumber=1 scan=4215	15.7496
03274:2	1	L.HKVTY.L			324.179	2	647.351	647.351	0	0	120	Specific	429.81	246.42	246.42	3.08	429	>macFcRIIImut_I158V	1	adam_sample_1_1ul_3dec20.3694.3694.2	controllerType=0 controllerNumber=1 scan=3694	14.1978
02527:2	1	L.HKVTY.L			324.18	2	647.352	647.351	0	0.8	120	Specific	443.42	205.3	205.3	3.27	429	>macFcRIIImut_I158V	1	adam_sample_1_1ul_3dec20.3170.3170.2	controllerType=0 controllerNumber=1 scan=3170	12.7433
01840:2	1	L.HKVTY.L			324.18	2	647.352	647.351	0	0.9	120	Specific	449.91	242.62	242.62	3.21	429	>macFcRIIImut_I158V	1	adam_sample_1_1ul_3dec20.2678.2678.2	controllerType=0 controllerNumber=1 scan=2678	11.2025
01542:2	1	L.HKVTY.L			324.179	2	647.351	647.351	0	0.2	120	Specific	457.64	209.75	209.75	3.61	429	>macFcRIIImut_I158V	1	adam_sample_1_1ul_3dec20.2487.2487.2	controllerType=0 controllerNumber=1 scan=2487	10.6955
02286:2	1	L.HKVTY.L			324.179	2	647.351	647.351	0	0.5	120	Specific	461.91	245.98	245.98	3.55	429	>macFcRIIImut_I158V	1	adam_sample_1_1ul_3dec20.3004.3004.2	controllerType=0 controllerNumber=1 scan=3004	12.2261
01266:2	1	L.HKVTY.L			324.179	2	647.351	647.351	0	0.6	120	Specific	462.77	217.98	217.98	3.27	429	>macFcRIIImut_I158V	1	adam_sample_1_1ul_3dec20.2303.2303.2	controllerType=0 controllerNumber=1 scan=2303	10.1889
02056:2	1	L.HKVTY.L			324.179	2	647.351	647.351	0	0	120	Specific	466.66	222.3	222.3	3.27	429	>macFcRIIImut_I158V	1	adam_sample_1_1ul_3dec20.2840.2840.2	controllerType=0 controllerNumber=1 scan=2840	11.7103
01026:2	1	L.HKVTY.L			324.179	2	647.351	647.351	0	-0.8	120	Specific	509.25	224.08	224.08	3.48	429	>macFcRIIImut_I158V	1	adam_sample_1_1ul_3dec20.2122.2122.2	controllerType=0 controllerNumber=1 scan=2122	9.6711
03954:2	1	L.HKVTYL.Q			380.722	2	760.436	760.435	0	1.2	120	Specific	403.03	6.05	6.05	1.95	429	>macFcRIIImut_I158V	1	adam_sample_1_1ul_3dec20.4239.4239.2	controllerType=0 controllerNumber=1 scan=4239	15.8122
03698:2	1	L.HKVTYL.Q			380.722	2	760.436	760.435	0	1.1	120	Specific	431.59	69.71	69.71	2.23	429	>macFcRIIImut_I158V	1	adam_sample_1_1ul_3dec20.4051.4051.2	controllerType=0 controllerNumber=1 scan=4051	15.3094
02361:3	1	T.YLQN[+0.984]GKGRKY.F		N[+1]	409.888	3	1227.65	1227.65	0	1.5	124	NRagged	271.12	184.75	184.75	3	429	>macFcRIIImut_I158V	1	adam_sample_1_1ul_3dec20.3040.3040.2	controllerType=0 controllerNumber=1 scan=3040	12.3174
04213:4	1	Y.LQNGKGRKY.F			266.649	4	1063.57	1063.6	0	-26.6	125	Specific	209.01	118.53	118.53	0.94	429	>macFcRIIImut_I158V	1	adam_sample_1_1ul_3dec20.4457.4457.4	controllerType=0 controllerNumber=1 scan=4457	16.4086
08303:3	1	Y.LQNGKGRKY.F			355.206	3	1063.6	1063.6	0	2	125	Specific	222.5	110.38	110.38	2.92	429	>macFcRIIImut_I158V	1	adam_sample_1_1ul_3dec20.7741.7741.3	controllerType=0 controllerNumber=1 scan=7741	26.3296
06314:3	1	Y.LQNGKGRKY.F			355.205	3	1063.6	1063.6	0	1.3	125	Specific	252.54	137.16	137.16	3.95	429	>macFcRIIImut_I158V	1	adam_sample_1_1ul_3dec20.6125.6125.3	controllerType=0 controllerNumber=1 scan=6125	21.3659
07545:3	1	Y.LQNGKGRKY.F			355.205	3	1063.6	1063.6	0	0.7	125	Specific	266.82	132.73	132.73	3.91	429	>macFcRIIImut_I158V	1	adam_sample_1_1ul_3dec20.7066.7066.3	controllerType=0 controllerNumber=1 scan=7066	24.2035
05794:3	1	Y.LQNGKGRKY.F			355.205	3	1063.6	1063.6	0	1.1	125	Specific	270.04	111.13	111.13	3.41	429	>macFcRIIImut_I158V	1	adam_sample_1_1ul_3dec20.5738.5738.3	controllerType=0 controllerNumber=1 scan=5738	20.3167
01302:4	1	Y.LQNGKGRKY.F			266.656	4	1063.6	1063.6	0	-0.1	125	Specific	282.37	176.87	176.87	4.07	429	>macFcRIIImut_I158V	1	adam_sample_1_1ul_3dec20.2323.2323.4	controllerType=0 controllerNumber=1 scan=2323	10.2406
01555:2	1	Y.LQNGKGRKY.F			532.305	2	1063.6	1063.6	0	1.9	125	Specific	308.17	147.27	147.27	3.09	429	>macFcRIIImut_I158V	1	adam_sample_1_1ul_3dec20.2498.2498.2	controllerType=0 controllerNumber=1 scan=2498	10.725
05340:3	1	Y.LQNGKGRKY.F			355.2	3	1063.59	1063.6	0	-14.6	125	Specific	314.43	199.87	199.87	2.73	429	>macFcRIIImut_I158V	1	adam_sample_1_1ul_3dec20.5377.5377.3	controllerType=0 controllerNumber=1 scan=5377	19.2854
00820:4	1	Y.LQNGKGRKY.F			266.656	4	1063.6	1063.6	0	-0.3	125	Specific	376.52	183.39	183.39	4.26	429	>macFcRIIImut_I158V	1	adam_sample_1_1ul_3dec20.1964.1964.4	controllerType=0 controllerNumber=1 scan=1964	9.2119
00586:3	1	Y.LQNGKGRKY.F			355.205	3	1063.6	1063.6	0	-0.3	125	Specific	419.29	206.54	206.54	4.32	429	>macFcRIIImut_I158V	1	adam_sample_1_1ul_3dec20.1765.1765.3	controllerType=0 controllerNumber=1 scan=1765	8.6646
00559:4	1	Y.LQNGKGRKY.F			266.656	4	1063.6	1063.6	0	-0.3	125	Specific	429.2	236.72	236.72	4.18	429	>macFcRIIImut_I158V	1	adam_sample_1_1ul_3dec20.1750.1750.4	controllerType=0 controllerNumber=1 scan=1750	8.6283
00584:2	1	Y.LQNGKGRKY.F			532.304	2	1063.6	1063.6	0	0	125	Specific	459.93	210.07	210.07	3.8	429	>macFcRIIImut_I158V	1	adam_sample_1_1ul_3dec20.1764.1764.2	controllerType=0 controllerNumber=1 scan=1764	8.6634
00547:3	1	Y.LQNGKGRKY.F			355.205	3	1063.6	1063.6	0	-0.1	125	Specific	542.18	291.84	291.84	4.7	429	>macFcRIIImut_I158V	1	adam_sample_1_1ul_3dec20.1743.1743.3	controllerType=0 controllerNumber=1 scan=1743	8.6128
00536:2	1	Y.LQNGKGRKY.F			532.304	2	1063.6	1063.6	0	0	125	Specific	591.83	314.59	314.59	4.63	429	>macFcRIIImut_I158V	1	adam_sample_1_1ul_3dec20.1734.1734.2	controllerType=0 controllerNumber=1 scan=1734	8.5893
07702:4	1	Y.LQN[+0.984]GKGRKY.F		N[+1]	266.895	4	1064.56	1064.58	0	-23.4	125	Specific	163.93	148.57	148.57	1.95	429	>macFcRIIImut_I158V	1	adam_sample_1_1ul_3dec20.7225.7225.4	controllerType=0 controllerNumber=1 scan=7225	24.7338
03044:2	1	Y.LQN[+0.984]GKGRKY.F		N[+1]	532.797	2	1064.59	1064.58	0	2.7	125	Specific	173.11	169.32	169.32	3.07	429	>macFcRIIImut_I158V	1	adam_sample_1_1ul_3dec20.3524.3524.2	controllerType=0 controllerNumber=1 scan=3524	13.7233
03119:2	1	Y.LQN[+0.984]GKGRKY.F		N[+1]	532.796	2	1064.58	1064.58	0	-0.2	125	Specific	183.62	139.86	139.86	2.59	429	>macFcRIIImut_I158V	1	adam_sample_1_1ul_3dec20.3572.3572.2	controllerType=0 controllerNumber=1 scan=3572	13.8492
05959:4	1	Y.LQN[+0.984]GKGRKY.F		N[+1]	266.895	4	1064.56	1064.58	0	-23.7	125	Specific	186.67	116.95	116.95	0.94	429	>macFcRIIImut_I158V	1	adam_sample_1_1ul_3dec20.5870.5870.2	controllerType=0 controllerNumber=1 scan=5870	20.689
02523:3	1	Y.LQN[+0.984]GKGRKY.F		N[+1]	355.533	3	1064.58	1064.58	0	-0.2	125	Specific	197.41	142.17	142.17	3.49	429	>macFcRIIImut_I158V	1	adam_sample_1_1ul_3dec20.3167.3167.3	controllerType=0 controllerNumber=1 scan=3167	12.7357
02759:2	1	Y.LQN[+0.984]GKGRKY.F		N[+1]	532.798	2	1064.59	1064.58	0	2.8	125	Specific	197.8	181.45	181.45	3.07	429	>macFcRIIImut_I158V	1	adam_sample_1_1ul_3dec20.3336.3336.2	controllerType=0 controllerNumber=1 scan=3336	13.2151
08771:3	1	Y.LQN[+0.984]GKGRKY.F		N[+1]	355.534	3	1064.59	1064.58	0	1.3	125	Specific	228.93	158.52	158.52	3.44	429	>macFcRIIImut_I158V	1	adam_sample_1_1ul_3dec20.8121.8121.3	controllerType=0 controllerNumber=1 scan=8121	27.586
03591:2	1	Y.LQN[+0.984]GKGRKY.F		N[+1]	532.797	2	1064.59	1064.58	0	1.6	125	Specific	229.25	169.25	169.25	2.74	429	>macFcRIIImut_I158V	1	adam_sample_1_1ul_3dec20.3979.3979.3	controllerType=0 controllerNumber=1 scan=3979	15.1048
09661:3	1	Y.LQN[+0.984]GKGRKY.F		N[+1]	355.534	3	1064.59	1064.58	0	1.9	125	Specific	232.64	178.94	178.94	3.61	429	>macFcRIIImut_I158V	1	adam_sample_1_1ul_3dec20.8892.8892.3	controllerType=0 controllerNumber=1 scan=8892	30.0887
02817:2	1	Y.LQN[+0.984]GKGRKY.F		N[+1]	532.797	2	1064.59	1064.58	0	1.3	125	Specific	238.42	191.77	191.77	3.07	429	>macFcRIIImut_I158V	1	adam_sample_1_1ul_3dec20.3374.3374.2	controllerType=0 controllerNumber=1 scan=3374	13.3193
09326:3	1	Y.LQN[+0.984]GKGRKY.F		N[+1]	355.533	3	1064.58	1064.58	0	0.1	125	Specific	240.69	122.79	122.79	3.07	429	>macFcRIIImut_I158V	1	adam_sample_1_1ul_3dec20.8568.8568.3	controllerType=0 controllerNumber=1 scan=8568	28.9529
02257:2	1	Y.LQN[+0.984]GKGRKY.F		N[+1]	532.797	2	1064.59	1064.58	0	1.4	125	Specific	245.32	197.6	197.6	3.52	429	>macFcRIIImut_I158V	1	adam_sample_1_1ul_3dec20.2988.2988.2	controllerType=0 controllerNumber=1 scan=2988	12.187
04107:2	1	Y.LQN[+0.984]GKGRKY.F		N[+1]	532.798	2	1064.59	1064.58	0	3.4	125	Specific	246.97	171.59	171.59	3.18	429	>macFcRIIImut_I158V	1	adam_sample_1_1ul_3dec20.4368.4368.2	controllerType=0 controllerNumber=1 scan=4368	16.1666
03652:2	1	Y.LQN[+0.984]GKGRKY.F		N[+1]	532.797	2	1064.59	1064.58	0	2.6	125	Specific	247.08	183.49	183.49	3.18	429	>macFcRIIImut_I158V	1	adam_sample_1_1ul_3dec20.4017.4017.2	controllerType=0 controllerNumber=1 scan=4017	15.211
03613:4	1	Y.LQN[+0.984]GKGRKY.F		N[+1]	266.902	4	1064.59	1064.58	0	2.4	125	Specific	268.36	144.4	144.4	3.86	429	>macFcRIIImut_I158V	1	adam_sample_1_1ul_3dec20.3993.3993.2	controllerType=0 controllerNumber=1 scan=3993	15.1444
02030:4	1	Y.LQN[+0.984]GKGRKY.F		N[+1]	266.902	4	1064.59	1064.58	0	0.5	125	Specific	285.03	124.89	124.89	3.9	429	>macFcRIIImut_I158V	1	adam_sample_1_1ul_3dec20.2831.2831.4	controllerType=0 controllerNumber=1 scan=2831	11.6844
08304:3	1	Y.LQN[+0.984]GKGRKY.F		N[+1]	355.533	3	1064.59	1064.58	0	0.7	125	Specific	291.19	205.47	205.47	4.28	429	>macFcRIIImut_I158V	1	adam_sample_1_1ul_3dec20.7741.7741.3	controllerType=0 controllerNumber=1 scan=7741	26.3296
07546:3	1	Y.LQN[+0.984]GKGRKY.F		N[+1]	355.533	3	1064.58	1064.58	0	0	125	Specific	293.91	173.66	173.66	4.2	429	>macFcRIIImut_I158V	1	adam_sample_1_1ul_3dec20.7066.7066.3	controllerType=0 controllerNumber=1 scan=7066	24.2035
08046:3	1	Y.LQN[+0.984]GKGRKY.F		N[+1]	355.533	3	1064.59	1064.58	0	0.6	125	Specific	297.36	184.38	184.38	4.16	429	>macFcRIIImut_I158V	1	adam_sample_1_1ul_3dec20.7521.7521.3	controllerType=0 controllerNumber=1 scan=7521	25.612
06315:3	1	Y.LQN[+0.984]GKGRKY.F		N[+1]	355.533	3	1064.58	1064.58	0	-1	125	Specific	301.88	160.91	160.91	3.98	429	>macFcRIIImut_I158V	1	adam_sample_1_1ul_3dec20.6125.6125.3	controllerType=0 controllerNumber=1 scan=6125	21.3659
02552:4	1	Y.LQN[+0.984]GKGRKY.F		N[+1]	266.902	4	1064.59	1064.58	0	1.3	125	Specific	307.23	166.49	166.49	4.11	429	>macFcRIIImut_I158V	1	adam_sample_1_1ul_3dec20.3185.3185.4	controllerType=0 controllerNumber=1 scan=3185	12.7812
02876:4	1	Y.LQN[+0.984]GKGRKY.F		N[+1]	266.902	4	1064.59	1064.58	0	1.3	125	Specific	307.85	128.77	128.77	3.94	429	>macFcRIIImut_I158V	1	adam_sample_1_1ul_3dec20.3415.3415.4	controllerType=0 controllerNumber=1 scan=3415	13.4284
01571:4	1	Y.LQN[+0.984]GKGRKY.F		N[+1]	266.902	4	1064.59	1064.58	0	1.6	125	Specific	321.62	174.46	174.46	4.24	429	>macFcRIIImut_I158V	1	adam_sample_1_1ul_3dec20.2507.2507.4	controllerType=0 controllerNumber=1 scan=2507	10.7492
07176:3	1	Y.LQN[+0.984]GKGRKY.F		N[+1]	355.533	3	1064.59	1064.58	0	0.7	125	Specific	331	243.17	243.17	4.35	429	>macFcRIIImut_I158V	1	adam_sample_1_1ul_3dec20.6731.6731.3	controllerType=0 controllerNumber=1 scan=6731	23.1275
05342:3	1	Y.LQN[+0.984]GKGRKY.F		N[+1]	355.533	3	1064.58	1064.58	0	0.1	125	Specific	335.3	182.73	182.73	4.38	429	>macFcRIIImut_I158V	1	adam_sample_1_1ul_3dec20.5377.5377.3	controllerType=0 controllerNumber=1 scan=5377	19.2854
05795:3	1	Y.LQN[+0.984]GKGRKY.F		N[+1]	355.533	3	1064.58	1064.58	0	-1.1	125	Specific	337.11	173.46	173.46	3.7	429	>macFcRIIImut_I158V	1	adam_sample_1_1ul_3dec20.5738.5738.3	controllerType=0 controllerNumber=1 scan=5738	20.3167
01303:4	1	Y.LQN[+0.984]GKGRKY.F		N[+1]	266.902	4	1064.59	1064.58	0	0.6	125	Specific	346.43	241.03	241.03	4.32	429	>macFcRIIImut_I158V	1	adam_sample_1_1ul_3dec20.2323.2323.4	controllerType=0 controllerNumber=1 scan=2323	10.2406
02293:3	1	Y.LQN[+0.984]GKGRKY.F		N[+1]	355.533	3	1064.58	1064.58	0	0.1	125	Specific	347.4	215.7	215.7	4.41	429	>macFcRIIImut_I158V	1	adam_sample_1_1ul_3dec20.3006.3006.3	controllerType=0 controllerNumber=1 scan=3006	12.2302
06037:3	1	Y.LQN[+0.984]GKGRKY.F		N[+1]	355.533	3	1064.58	1064.58	0	-1.7	125	Specific	348.78	193.44	193.44	3.7	429	>macFcRIIImut_I158V	1	adam_sample_1_1ul_3dec20.5927.5927.3	controllerType=0 controllerNumber=1 scan=5927	20.8447
02635:3	1	Y.LQN[+0.984]GKGRKY.F		N[+1]	355.534	3	1064.59	1064.58	0	1.3	125	Specific	352.24	218.36	218.36	4.41	429	>macFcRIIImut_I158V	1	adam_sample_1_1ul_3dec20.3235.3235.3	controllerType=0 controllerNumber=1 scan=3235	12.9124
03176:4	1	Y.LQN[+0.984]GKGRKY.F		N[+1]	266.902	4	1064.59	1064.58	0	1.3	125	Specific	353.24	211.49	211.49	4.32	429	>macFcRIIImut_I158V	1	adam_sample_1_1ul_3dec20.3607.3607.4	controllerType=0 controllerNumber=1 scan=3607	13.94
04884:3	1	Y.LQN[+0.984]GKGRKY.F		N[+1]	355.532	3	1064.58	1064.58	0	-1.9	125	Specific	357.66	196.81	196.81	3.7	429	>macFcRIIImut_I158V	1	adam_sample_1_1ul_3dec20.5028.5028.3	controllerType=0 controllerNumber=1 scan=5028	18.2557
04676:3	1	Y.LQN[+0.984]GKGRKY.F		N[+1]	355.533	3	1064.58	1064.58	0	0.1	125	Specific	369.89	215.65	215.65	4.47	429	>macFcRIIImut_I158V	1	adam_sample_1_1ul_3dec20.4858.4858.3	controllerType=0 controllerNumber=1 scan=4858	17.7456
05594:3	1	Y.LQN[+0.984]GKGRKY.F		N[+1]	355.533	3	1064.59	1064.58	0	0.6	125	Specific	373.17	201.57	201.57	4.35	429	>macFcRIIImut_I158V	1	adam_sample_1_1ul_3dec20.5563.5563.3	controllerType=0 controllerNumber=1 scan=5563	19.7964
03836:3	1	Y.LQN[+0.984]GKGRKY.F		N[+1]	355.533	3	1064.59	1064.58	0	0.6	125	Specific	401.63	202.13	202.13	4.19	429	>macFcRIIImut_I158V	1	adam_sample_1_1ul_3dec20.4149.4149.3	controllerType=0 controllerNumber=1 scan=4149	15.5755
01079:4	1	Y.LQN[+0.984]GKGRKY.F		N[+1]	266.902	4	1064.58	1064.58	0	-0.1	125	Specific	423.5	278.71	278.71	4.19	429	>macFcRIIImut_I158V	1	adam_sample_1_1ul_3dec20.2144.2144.4	controllerType=0 controllerNumber=1 scan=2144	9.7257
01856:2	1	Y.LQN[+0.984]GKGRKY.F		N[+1]	532.795	2	1064.58	1064.58	0	-0.9	125	Specific	423.88	185.6	185.6	3.63	429	>macFcRIIImut_I158V	1	adam_sample_1_1ul_3dec20.2688.2688.2	controllerType=0 controllerNumber=1 scan=2688	11.2345
02078:2	1	Y.LQN[+0.984]GKGRKY.F		N[+1]	532.796	2	1064.58	1064.58	0	-0.2	125	Specific	425.55	273.42	273.42	3.61	429	>macFcRIIImut_I158V	1	adam_sample_1_1ul_3dec20.2852.2852.2	controllerType=0 controllerNumber=1 scan=2852	11.7428
00608:4	1	Y.LQN[+0.984]GKGRKY.F		N[+1]	266.901	4	1064.58	1064.58	0	-1.6	125	Specific	428.13	267.08	267.08	3.49	429	>macFcRIIImut_I158V	1	adam_sample_1_1ul_3dec20.1784.1784.4	controllerType=0 controllerNumber=1 scan=1784	8.6981
00821:4	1	Y.LQN[+0.984]GKGRKY.F		N[+1]	266.901	4	1064.58	1064.58	0	-0.4	125	Specific	428.83	225.25	225.25	4.25	429	>macFcRIIImut_I158V	1	adam_sample_1_1ul_3dec20.1964.1964.4	controllerType=0 controllerNumber=1 scan=1964	9.2119
01653:3	1	Y.LQN[+0.984]GKGRKY.F		N[+1]	355.533	3	1064.59	1064.58	0	0.9	125	Specific	432.6	240.18	240.18	4.32	429	>macFcRIIImut_I158V	1	adam_sample_1_1ul_3dec20.2570.2570.3	controllerType=0 controllerNumber=1 scan=2570	10.9172
02872:3	1	Y.LQN[+0.984]GKGRKY.F		N[+1]	355.533	3	1064.59	1064.58	0	0.5	125	Specific	438.27	251.47	251.47	4.21	429	>macFcRIIImut_I158V	1	adam_sample_1_1ul_3dec20.3413.3413.3	controllerType=0 controllerNumber=1 scan=3413	13.4234
03527:3	1	Y.LQN[+0.984]GKGRKY.F		N[+1]	355.534	3	1064.59	1064.58	0	1.1	125	Specific	442.17	242.39	242.39	4.4	429	>macFcRIIImut_I158V	1	adam_sample_1_1ul_3dec20.3928.3928.3	controllerType=0 controllerNumber=1 scan=3928	14.9587
04077:3	1	Y.LQN[+0.984]GKGRKY.F		N[+1]	355.533	3	1064.59	1064.58	0	0.9	125	Specific	450.49	246.48	246.48	4.34	429	>macFcRIIImut_I158V	1	adam_sample_1_1ul_3dec20.4340.4340.3	controllerType=0 controllerNumber=1 scan=4340	16.0877
01920:3	1	Y.LQN[+0.984]GKGRKY.F		N[+1]	355.533	3	1064.58	1064.58	0	-0.4	125	Specific	460.29	282.54	282.54	4.46	429	>macFcRIIImut_I158V	1	adam_sample_1_1ul_3dec20.2743.2743.3	controllerType=0 controllerNumber=1 scan=2743	11.4236
03359:3	1	Y.LQN[+0.984]GKGRKY.F		N[+1]	355.533	3	1064.58	1064.58	0	-1	125	Specific	471.39	254.87	254.87	4.34	429	>macFcRIIImut_I158V	1	adam_sample_1_1ul_3dec20.3772.3772.3	controllerType=0 controllerNumber=1 scan=3772	14.4437
01268:3	1	Y.LQN[+0.984]GKGRKY.F		N[+1]	355.533	3	1064.59	1064.58	0	0.4	125	Specific	479.01	285.94	285.94	4.46	429	>macFcRIIImut_I158V	1	adam_sample_1_1ul_3dec20.2304.2304.3	controllerType=0 controllerNumber=1 scan=2304	10.1902
03168:3	1	Y.LQN[+0.984]GKGRKY.F		N[+1]	355.533	3	1064.59	1064.58	0	0.8	125	Specific	482.55	270.65	270.65	4.56	429	>macFcRIIImut_I158V	1	adam_sample_1_1ul_3dec20.3605.3605.3	controllerType=0 controllerNumber=1 scan=3605	13.935
01556:2	1	Y.LQN[+0.984]GKGRKY.F		N[+1]	532.797	2	1064.59	1064.58	0	1.1	125	Specific	494.6	267.8	267.8	3.96	429	>macFcRIIImut_I158V	1	adam_sample_1_1ul_3dec20.2498.2498.2	controllerType=0 controllerNumber=1 scan=2498	10.725
00587:3	1	Y.LQN[+0.984]GKGRKY.F		N[+1]	355.532	3	1064.58	1064.58	0	-4	125	Specific	495.61	273.89	273.89	3.97	429	>macFcRIIImut_I158V	1	adam_sample_1_1ul_3dec20.1765.1765.3	controllerType=0 controllerNumber=1 scan=1765	8.6646
01033:3	1	Y.LQN[+0.984]GKGRKY.F		N[+1]	355.533	3	1064.59	1064.58	0	0.2	125	Specific	520.96	306.83	306.83	4.75	429	>macFcRIIImut_I158V	1	adam_sample_1_1ul_3dec20.2127.2127.3	controllerType=0 controllerNumber=1 scan=2127	9.685
00585:2	1	Y.LQN[+0.984]GKGRKY.F		N[+1]	532.794	2	1064.58	1064.58	0	-2.8	125	Specific	535.06	298.97	298.97	3.47	429	>macFcRIIImut_I158V	1	adam_sample_1_1ul_3dec20.1764.1764.2	controllerType=0 controllerNumber=1 scan=1764	8.6634
00807:3	1	Y.LQN[+0.984]GKGRKY.F		N[+1]	355.533	3	1064.58	1064.58	0	-0.1	125	Specific	536.34	324.87	324.87	4.87	429	>macFcRIIImut_I158V	1	adam_sample_1_1ul_3dec20.1952.1952.3	controllerType=0 controllerNumber=1 scan=1952	9.1803
01281:2	1	Y.LQN[+0.984]GKGRKY.F		N[+1]	532.797	2	1064.59	1064.58	0	1.2	125	Specific	542.84	297.83	297.83	4.14	429	>macFcRIIImut_I158V	1	adam_sample_1_1ul_3dec20.2312.2312.2	controllerType=0 controllerNumber=1 scan=2312	10.2108
01036:2	1	Y.LQN[+0.984]GKGRKY.F		N[+1]	532.796	2	1064.59	1064.58	0	0.6	125	Specific	551.14	303.69	303.69	4.14	429	>macFcRIIImut_I158V	1	adam_sample_1_1ul_3dec20.2128.2128.2	controllerType=0 controllerNumber=1 scan=2128	9.6862
00799:2	1	Y.LQN[+0.984]GKGRKY.F		N[+1]	532.796	2	1064.59	1064.58	0	0.8	125	Specific	560.66	302.81	302.81	4.67	429	>macFcRIIImut_I158V	1	adam_sample_1_1ul_3dec20.1947.1947.2	controllerType=0 controllerNumber=1 scan=1947	9.1671
03339:4	1	Y.LQNGKGRKYF.H			303.422	4	1210.67	1210.67	0	-1	125	Specific	97.19	97.19	97.19	2.07	429	>macFcRIIImut_I158V	1	adam_sample_1_1ul_3dec20.3750.3750.3	controllerType=0 controllerNumber=1 scan=3750	14.3767
03517:4	1	Y.LQNGKGRKYF.H			303.423	4	1210.67	1210.67	0	-0.5	125	Specific	129.55	93.05	93.05	1.96	429	>macFcRIIImut_I158V	1	adam_sample_1_1ul_3dec20.3922.3922.3	controllerType=0 controllerNumber=1 scan=3922	14.9446
03203:3	1	Y.LQNGKGRKYF.H			404.228	3	1210.67	1210.67	0	0.6	125	Specific	156.8	148.49	148.49	2.5	429	>macFcRIIImut_I158V	1	adam_sample_1_1ul_3dec20.3633.3633.2	controllerType=0 controllerNumber=1 scan=3633	14.0167
03599:3	1	Y.LQNGKGRKYF.H			404.229	3	1210.67	1210.67	0	2.7	125	Specific	212.96	173.69	173.69	2.65	429	>macFcRIIImut_I158V	1	adam_sample_1_1ul_3dec20.3984.3984.2	controllerType=0 controllerNumber=1 scan=3984	15.1177
04465:4	1	Y.LQNGKGRKYF.H			303.417	4	1210.65	1210.67	0	-18.4	125	Specific	251.79	251.79	251.79	2.09	429	>macFcRIIImut_I158V	1	adam_sample_1_1ul_3dec20.4719.4719.4	controllerType=0 controllerNumber=1 scan=4719	17.3076
06928:4	1	Y.LQN[+0.984]GKGRKYF.H		N[+1]	303.668	4	1211.65	1211.65	0	-0.6	125	Specific	63.79	63.79	63.79	0.77	429	>macFcRIIImut_I158V	1	adam_sample_1_1ul_3dec20.6565.6565.3	controllerType=0 controllerNumber=1 scan=6565	22.6321
11393:3	1	Y.LQN[+0.984]GKGRKYF.H		N[+1]	404.556	3	1211.65	1211.65	0	0.9	125	Specific	73.06	73.06	73.06	0.92	429	>macFcRIIImut_I158V	1	adam_sample_1_1ul_3dec20.10327.10327.2	controllerType=0 controllerNumber=1 scan=10327	34.6764
13960:3	1	Y.LQN[+0.984]GKGRKYF.H		N[+1]	404.557	3	1211.66	1211.65	0	1.8	125	Specific	83.68	83.68	83.68	2.14	429	>macFcRIIImut_I158V	1	adam_sample_1_1ul_3dec20.12661.12661.3	controllerType=0 controllerNumber=1 scan=12661	42.589
05856:4	1	Y.LQN[+0.984]GKGRKYF.H		N[+1]	303.669	4	1211.65	1211.65	0	1.2	125	Specific	99.19	99.19	99.19	2.07	429	>macFcRIIImut_I158V	1	adam_sample_1_1ul_3dec20.5789.5789.4	controllerType=0 controllerNumber=1 scan=5789	20.4567
11214:3	1	Y.LQN[+0.984]GKGRKYF.H		N[+1]	404.557	3	1211.66	1211.65	0	2	125	Specific	102.31	102.31	102.31	2.12	429	>macFcRIIImut_I158V	1	adam_sample_1_1ul_3dec20.10171.10171.2	controllerType=0 controllerNumber=1 scan=10171	34.1756
14114:3	1	Y.LQN[+0.984]GKGRKYF.H		N[+1]	404.556	3	1211.65	1211.65	0	0	125	Specific	102.43	102.43	102.43	2.35	429	>macFcRIIImut_I158V	1	adam_sample_1_1ul_3dec20.12801.12801.3	controllerType=0 controllerNumber=1 scan=12801	43.1303
15233:3	1	Y.LQN[+0.984]GKGRKYF.H		N[+1]	404.556	3	1211.65	1211.65	0	1.2	125	Specific	107.13	107.13	107.13	2.31	429	>macFcRIIImut_I158V	1	adam_sample_1_1ul_3dec20.14181.14181.3	controllerType=0 controllerNumber=1 scan=14181	48.7403
06597:4	1	Y.LQN[+0.984]GKGRKYF.H		N[+1]	303.669	4	1211.65	1211.65	0	1	125	Specific	121.38	121.38	121.38	2.07	429	>macFcRIIImut_I158V	1	adam_sample_1_1ul_3dec20.6326.6326.4	controllerType=0 controllerNumber=1 scan=6326	21.9014
14933:3	1	Y.LQN[+0.984]GKGRKYF.H		N[+1]	404.557	3	1211.66	1211.65	0	2.2	125	Specific	123.11	123.11	123.11	2.35	429	>macFcRIIImut_I158V	1	adam_sample_1_1ul_3dec20.13754.13754.3	controllerType=0 controllerNumber=1 scan=13754	46.9177
05059:3	1	Y.LQN[+0.984]GKGRKYF.H		N[+1]	404.556	3	1211.65	1211.65	0	0	125	Specific	134.53	134.53	134.53	2.31	429	>macFcRIIImut_I158V	1	adam_sample_1_1ul_3dec20.5170.5170.2	controllerType=0 controllerNumber=1 scan=5170	18.6961
14374:3	1	Y.LQN[+0.984]GKGRKYF.H		N[+1]	404.556	3	1211.65	1211.65	0	0.4	125	Specific	140.54	140.54	140.54	2.81	429	>macFcRIIImut_I158V	1	adam_sample_1_1ul_3dec20.13069.13069.3	controllerType=0 controllerNumber=1 scan=13069	44.1705
13142:3	1	Y.LQN[+0.984]GKGRKYF.H		N[+1]	404.557	3	1211.66	1211.65	0	2	125	Specific	145.24	145.24	145.24	2.5	429	>macFcRIIImut_I158V	1	adam_sample_1_1ul_3dec20.11819.11819.3	controllerType=0 controllerNumber=1 scan=11819	39.5023
13836:3	1	Y.LQN[+0.984]GKGRKYF.H		N[+1]	404.556	3	1211.65	1211.65	0	0	125	Specific	154.5	154.5	154.5	2.81	429	>macFcRIIImut_I158V	1	adam_sample_1_1ul_3dec20.12507.12507.3	controllerType=0 controllerNumber=1 scan=12507	41.9898
03600:3	1	Y.LQN[+0.984]GKGRKYF.H		N[+1]	404.555	3	1211.65	1211.65	0	-1.3	125	Specific	192.62	151.31	151.31	1.96	429	>macFcRIIImut_I158V	1	adam_sample_1_1ul_3dec20.3984.3984.2	controllerType=0 controllerNumber=1 scan=3984	15.1177
04832:2	1	Y.LQN[+0.984]GKGRKYF.H		N[+1]	606.33	2	1211.65	1211.65	0	0.1	125	Specific	199.05	199.05	199.05	2.43	429	>macFcRIIImut_I158V	1	adam_sample_1_1ul_3dec20.4990.4990.2	controllerType=0 controllerNumber=1 scan=4990	18.1474
06900:3	1	Y.LQN[+0.984]GKGRKYF.H		N[+1]	404.556	3	1211.65	1211.65	0	1.2	125	Specific	200.94	131.06	131.06	2.5	429	>macFcRIIImut_I158V	1	adam_sample_1_1ul_3dec20.6543.6543.3	controllerType=0 controllerNumber=1 scan=6543	22.555
10314:3	1	Y.LQN[+0.984]GKGRKYF.H		N[+1]	404.556	3	1211.65	1211.65	0	0.2	125	Specific	205.88	190.74	190.74	2.65	429	>macFcRIIImut_I158V	1	adam_sample_1_1ul_3dec20.9441.9441.2	controllerType=0 controllerNumber=1 scan=9441	31.8614
10105:3	1	Y.LQN[+0.984]GKGRKYF.H		N[+1]	404.558	3	1211.66	1211.65	0	3.9	125	Specific	206.94	206.94	206.94	2.72	429	>macFcRIIImut_I158V	1	adam_sample_1_1ul_3dec20.9274.9274.2	controllerType=0 controllerNumber=1 scan=9274	31.3438
04928:4	1	Y.LQN[+0.984]GKGRKYF.H		N[+1]	303.669	4	1211.65	1211.65	0	0.2	125	Specific	235.32	235.32	235.32	2.96	429	>macFcRIIImut_I158V	1	adam_sample_1_1ul_3dec20.5061.5061.4	controllerType=0 controllerNumber=1 scan=5061	18.3476
04706:4	1	Y.LQN[+0.984]GKGRKYF.H		N[+1]	303.669	4	1211.65	1211.65	0	0.9	125	Specific	236.57	236.57	236.57	2.96	429	>macFcRIIImut_I158V	1	adam_sample_1_1ul_3dec20.4881.4881.4	controllerType=0 controllerNumber=1 scan=4881	17.8138
09882:3	1	Y.LQN[+0.984]GKGRKYF.H		N[+1]	404.556	3	1211.65	1211.65	0	1.2	125	Specific	238.42	232.78	232.78	3.04	429	>macFcRIIImut_I158V	1	adam_sample_1_1ul_3dec20.9091.9091.3	controllerType=0 controllerNumber=1 scan=9091	30.7541
05779:3	1	Y.LQN[+0.984]GKGRKYF.H		N[+1]	404.556	3	1211.65	1211.65	0	0.7	125	Specific	243.87	219.65	219.65	3.49	429	>macFcRIIImut_I158V	1	adam_sample_1_1ul_3dec20.5726.5726.2	controllerType=0 controllerNumber=1 scan=5726	20.279
09250:3	1	Y.LQN[+0.984]GKGRKYF.H		N[+1]	404.556	3	1211.65	1211.65	0	0.9	125	Specific	245.3	227.15	227.15	3.49	429	>macFcRIIImut_I158V	1	adam_sample_1_1ul_3dec20.8511.8511.3	controllerType=0 controllerNumber=1 scan=8511	28.7843
03905:4	1	Y.LQN[+0.984]GKGRKYF.H		N[+1]	303.668	4	1211.65	1211.65	0	-1.1	125	Specific	246.18	246.18	246.18	3.35	429	>macFcRIIImut_I158V	1	adam_sample_1_1ul_3dec20.4205.4205.4	controllerType=0 controllerNumber=1 scan=4205	15.723
10423:3	1	Y.LQN[+0.984]GKGRKYF.H		N[+1]	404.557	3	1211.66	1211.65	0	2.2	125	Specific	248.79	244.49	244.49	3.44	429	>macFcRIIImut_I158V	1	adam_sample_1_1ul_3dec20.9516.9516.3	controllerType=0 controllerNumber=1 scan=9516	32.1061
06639:3	1	Y.LQN[+0.984]GKGRKYF.H		N[+1]	404.556	3	1211.65	1211.65	0	0.5	125	Specific	250.65	240.28	240.28	3.16	429	>macFcRIIImut_I158V	1	adam_sample_1_1ul_3dec20.6353.6353.3	controllerType=0 controllerNumber=1 scan=6353	21.9707
09020:3	1	Y.LQN[+0.984]GKGRKYF.H		N[+1]	404.557	3	1211.65	1211.65	0	1.5	125	Specific	256.52	256.52	256.52	3.44	429	>macFcRIIImut_I158V	1	adam_sample_1_1ul_3dec20.8322.8322.3	controllerType=0 controllerNumber=1 scan=8322	28.2112
06713:3	1	Y.LQN[+0.984]GKGRKYF.H		N[+1]	404.556	3	1211.65	1211.65	0	1.2	125	Specific	257.95	233.66	233.66	3.49	429	>macFcRIIImut_I158V	1	adam_sample_1_1ul_3dec20.6405.6405.3	controllerType=0 controllerNumber=1 scan=6405	22.1209
05671:3	1	Y.LQN[+0.984]GKGRKYF.H		N[+1]	404.556	3	1211.65	1211.65	0	0.7	125	Specific	262.75	262.75	262.75	3.44	429	>macFcRIIImut_I158V	1	adam_sample_1_1ul_3dec20.5627.5627.3	controllerType=0 controllerNumber=1 scan=5627	19.9691
08797:3	1	Y.LQN[+0.984]GKGRKYF.H		N[+1]	404.556	3	1211.65	1211.65	0	0.5	125	Specific	280.84	175.52	175.52	3.16	429	>macFcRIIImut_I158V	1	adam_sample_1_1ul_3dec20.8144.8144.3	controllerType=0 controllerNumber=1 scan=8144	27.6568
04357:4	1	Y.LQN[+0.984]GKGRKYF.H		N[+1]	303.668	4	1211.65	1211.65	0	-0.7	125	Specific	281.86	281.86	281.86	3.5	429	>macFcRIIImut_I158V	1	adam_sample_1_1ul_3dec20.4581.4581.4	controllerType=0 controllerNumber=1 scan=4581	16.8003
03932:4	1	Y.LQN[+0.984]GKGRKYF.H		N[+1]	303.669	4	1211.65	1211.65	0	0.9	125	Specific	291.45	291.45	291.45	3.46	429	>macFcRIIImut_I158V	1	adam_sample_1_1ul_3dec20.4224.4224.4	controllerType=0 controllerNumber=1 scan=4224	15.773
03364:3	1	Y.LQN[+0.984]GKGRKYF.H		N[+1]	404.554	3	1211.65	1211.65	0	-4.4	125	Specific	294.38	193.41	193.41	2.57	429	>macFcRIIImut_I158V	1	adam_sample_1_1ul_3dec20.3779.3779.3	controllerType=0 controllerNumber=1 scan=3779	14.4726
04160:4	1	Y.LQN[+0.984]GKGRKYF.H		N[+1]	303.669	4	1211.65	1211.65	0	0.7	125	Specific	323.23	323.23	323.23	3.8	429	>macFcRIIImut_I158V	1	adam_sample_1_1ul_3dec20.4414.4414.4	controllerType=0 controllerNumber=1 scan=4414	16.2913
04466:4	1	Y.LQN[+0.984]GKGRKYF.H		N[+1]	303.669	4	1211.65	1211.65	0	0	125	Specific	323.77	323.77	323.77	3.8	429	>macFcRIIImut_I158V	1	adam_sample_1_1ul_3dec20.4719.4719.4	controllerType=0 controllerNumber=1 scan=4719	17.3076
04476:3	1	Y.LQN[+0.984]GKGRKYF.H		N[+1]	404.556	3	1211.65	1211.65	0	0.7	125	Specific	343.07	277.65	277.65	3.69	429	>macFcRIIImut_I158V	1	adam_sample_1_1ul_3dec20.4729.4729.3	controllerType=0 controllerNumber=1 scan=4729	17.3456
03963:3	1	Y.LQN[+0.984]GKGRKYF.H		N[+1]	404.556	3	1211.65	1211.65	0	0.6	125	Specific	367.53	265.59	265.59	3.36	429	>macFcRIIImut_I158V	1	adam_sample_1_1ul_3dec20.4245.4245.3	controllerType=0 controllerNumber=1 scan=4245	15.8267
04525:2	1	Y.LQN[+0.984]GKGRKYF.H		N[+1]	606.331	2	1211.65	1211.65	0	0.9	125	Specific	374.49	273.64	273.64	2.79	429	>macFcRIIImut_I158V	1	adam_sample_1_1ul_3dec20.4768.4768.2	controllerType=0 controllerNumber=1 scan=4768	17.4778
04181:3	1	Y.LQN[+0.984]GKGRKYF.H		N[+1]	404.556	3	1211.65	1211.65	0	1.3	125	Specific	396.4	309.15	309.15	3.78	429	>macFcRIIImut_I158V	1	adam_sample_1_1ul_3dec20.4430.4430.3	controllerType=0 controllerNumber=1 scan=4430	16.3361
04370:3	1	Y.LQN[+0.984]GKGRKYF.H		N[+1]	404.556	3	1211.65	1211.65	0	0.1	125	Specific	411.52	336.61	336.61	3.79	429	>macFcRIIImut_I158V	1	adam_sample_1_1ul_3dec20.4592.4592.3	controllerType=0 controllerNumber=1 scan=4592	16.8408
04020:2	1	Y.LQN[+0.984]GKGRKYF.H		N[+1]	606.331	2	1211.65	1211.65	0	1.3	125	Specific	413.57	263.04	263.04	2.65	429	>macFcRIIImut_I158V	1	adam_sample_1_1ul_3dec20.4289.4289.2	controllerType=0 controllerNumber=1 scan=4289	15.9496
04402:2	1	Y.LQN[+0.984]GKGRKYF.H		N[+1]	606.33	2	1211.65	1211.65	0	-0.1	125	Specific	440.76	301.82	301.82	2.83	429	>macFcRIIImut_I158V	1	adam_sample_1_1ul_3dec20.4628.4628.2	controllerType=0 controllerNumber=1 scan=4628	16.9702
04238:2	1	Y.LQN[+0.984]GKGRKYF.H		N[+1]	606.331	2	1211.65	1211.65	0	1.5	125	Specific	563.43	404.57	404.57	4.97	429	>macFcRIIImut_I158V	1	adam_sample_1_1ul_3dec20.4475.4475.2	controllerType=0 controllerNumber=1 scan=4475	16.4599
00474:2	1	L.QNGKGRKY.F			475.762	2	950.516	950.517	0	-0.1	126	Specific	342.07	295.8	295.8	2.6	429	>macFcRIIImut_I158V	1	adam_sample_1_1ul_3dec20.1673.1673.2	controllerType=0 controllerNumber=1 scan=1673	8.3564
00479:3	1	L.QNGKGRKY.F			317.51	3	950.516	950.517	0	-0.5	126	Specific	348.59	329.87	329.87	3.91	429	>macFcRIIImut_I158V	1	adam_sample_1_1ul_3dec20.1678.1678.3	controllerType=0 controllerNumber=1 scan=1678	8.375
00578:3	1	L.QNGKGRKY.F			317.51	3	950.517	950.517	0	-0.1	126	Specific	349.11	307.28	307.28	3.74	429	>macFcRIIImut_I158V	1	adam_sample_1_1ul_3dec20.1759.1759.3	controllerType=0 controllerNumber=1 scan=1759	8.652
00924:3	1	L.QN[+0.984]GKGRKY.F		N[+1]	317.838	3	951.501	951.501	0	0.1	126	Specific	211.41	211.41	211.41	2.71	429	>macFcRIIImut_I158V	1	adam_sample_1_1ul_3dec20.2049.2049.3	controllerType=0 controllerNumber=1 scan=2049	9.4709
00723:3	1	L.QN[+0.984]GKGRKY.F		N[+1]	317.838	3	951.501	951.501	0	0	126	Specific	223.33	223.33	223.33	3.03	429	>macFcRIIImut_I158V	1	adam_sample_1_1ul_3dec20.1881.1881.3	controllerType=0 controllerNumber=1 scan=1881	8.9581
00788:2	1	L.QN[+0.984]GKGRKY.F		N[+1]	476.253	2	951.5	951.501	0	-1.1	126	Specific	283.41	270.89	270.89	2.4	429	>macFcRIIImut_I158V	1	adam_sample_1_1ul_3dec20.1938.1938.2	controllerType=0 controllerNumber=1 scan=1938	9.1404
00494:3	1	L.QN[+0.984]GKGRKY.F		N[+1]	317.838	3	951.499	951.501	0	-2	126	Specific	407.81	370.96	370.96	3.98	429	>macFcRIIImut_I158V	1	adam_sample_1_1ul_3dec20.1695.1695.3	controllerType=0 controllerNumber=1 scan=1695	8.4467
00492:2	1	L.QN[+0.984]GKGRKY.F		N[+1]	476.253	2	951.498	951.501	0	-2.8	126	Specific	435.52	317.87	317.87	2.2	429	>macFcRIIImut_I158V	1	adam_sample_1_1ul_3dec20.1694.1694.2	controllerType=0 controllerNumber=1 scan=1694	8.4443
04026:3	1	L.QNGKGRKYF.H			366.53	3	1097.58	1097.59	0	-8.3	126	Specific	203.53	203.53	203.53	0.75	429	>macFcRIIImut_I158V	1	adam_sample_1_1ul_3dec20.4295.4295.3	controllerType=0 controllerNumber=1 scan=4295	15.9656
04248:3	1	L.QN[+0.984]GKGRKYF.H		N[+1]	366.861	3	1098.57	1098.57	0	0.9	126	Specific	244.69	244.69	244.69	3.02	429	>macFcRIIImut_I158V	1	adam_sample_1_1ul_3dec20.4481.4481.3	controllerType=0 controllerNumber=1 scan=4481	16.4766
02859:3	1	L.QN[+0.984]GKGRKYF.H		N[+1]	366.862	3	1098.57	1098.57	0	1.2	126	Specific	255.22	255.22	255.22	3.02	429	>macFcRIIImut_I158V	1	adam_sample_1_1ul_3dec20.3403.3403.3	controllerType=0 controllerNumber=1 scan=3403	13.3967
04162:2	1	L.QN[+0.984]GKGRKYF.H		N[+1]	549.789	2	1098.57	1098.57	0	1.8	126	Specific	290.81	290.81	290.81	2.61	429	>macFcRIIImut_I158V	1	adam_sample_1_1ul_3dec20.4417.4417.2	controllerType=0 controllerNumber=1 scan=4417	16.2987
00921:2	1	Q.N[+0.984]GKGRKY.F		N[+1]	412.223	2	823.44	823.442	0	-3	127	NRagged	322.55	168.06	168.06	2.1	429	>macFcRIIImut_I158V	1	adam_sample_1_1ul_3dec20.2047.2047.3	controllerType=0 controllerNumber=1 scan=2047	9.4645
00973:2	1	Q.N[+0.984]GKGRKY.F		N[+1]	412.225	2	823.442	823.442	0	0.4	127	NRagged	465.14	214.53	214.53	2.84	429	>macFcRIIImut_I158V	1	adam_sample_1_1ul_3dec20.2082.2082.2	controllerType=0 controllerNumber=1 scan=2082	9.5612
00960:2	1	Q.N[+0.984]GKGRKY.F		N[+1]	412.225	2	823.443	823.442	0	1.2	127	NRagged	465.92	239.08	239.08	2.84	429	>macFcRIIImut_I158V	1	adam_sample_1_1ul_3dec20.2072.2072.2	controllerType=0 controllerNumber=1 scan=2072	9.5335
00657:2	1	Q.N[+0.984]GKGRKY.F		N[+1]	412.225	2	823.443	823.442	0	0.9	127	NRagged	490.6	220.21	220.21	3.04	429	>macFcRIIImut_I158V	1	adam_sample_1_1ul_3dec20.1827.1827.2	controllerType=0 controllerNumber=1 scan=1827	8.8041
04296:2	1	Q.N[+0.984]GKGRKYF.H		N[+1]	485.76	2	970.513	970.51	0	2.6	127	NRagged	362.51	362.51	362.51	2.87	429	>macFcRIIImut_I158V	1	adam_sample_1_1ul_3dec20.4522.4522.2	controllerType=0 controllerNumber=1 scan=4522	16.6037
00716:2	1	Y.FHQNSD.F			374.157	2	747.307	747.306	0	1.2	134	Specific	247	192.5	192.5	3.78	429	>macFcRIIImut_I158V	1	adam_sample_1_1ul_3dec20.1875.1875.3	controllerType=0 controllerNumber=1 scan=1875	8.9391
00589:2	1	Y.FHQNSD.F			374.156	2	747.306	747.306	0	-0.2	134	Specific	302.69	141.92	141.92	3.68	429	>macFcRIIImut_I158V	1	adam_sample_1_1ul_3dec20.1767.1767.2	controllerType=0 controllerNumber=1 scan=1767	8.667
15573:2	1	Y.FHQNSDF.Y			447.691	2	894.374	894.374	0	0.4	134	Specific	61.93	60.3	60.3	2.04	429	>macFcRIIImut_I158V	1	adam_sample_1_1ul_3dec20.14755.14755.2	controllerType=0 controllerNumber=1 scan=14755	51.2987
15638:2	1	Y.FHQNSDF.Y			447.691	2	894.374	894.374	0	0.3	134	Specific	73.6	49.42	49.42	2.04	429	>macFcRIIImut_I158V	1	adam_sample_1_1ul_3dec20.14873.14873.2	controllerType=0 controllerNumber=1 scan=14873	51.8271
15943:2	1	Y.FHQNSDF.Y			447.692	2	894.376	894.374	0	2.2	134	Specific	104.22	104.22	104.22	2.19	429	>macFcRIIImut_I158V	1	adam_sample_1_1ul_3dec20.15444.15444.2	controllerType=0 controllerNumber=1 scan=15444	54.3406
16229:2	1	Y.FHQNSDF.Y			447.691	2	894.375	894.374	0	1.5	134	Specific	108.29	56.49	56.49	2.04	429	>macFcRIIImut_I158V	1	adam_sample_1_1ul_3dec20.16120.16120.2	controllerType=0 controllerNumber=1 scan=16120	57.3557
15388:2	1	Y.FHQNSDF.Y			447.692	2	894.376	894.374	0	2.1	134	Specific	135.03	127.58	127.58	2.61	429	>macFcRIIImut_I158V	1	adam_sample_1_1ul_3dec20.14398.14398.2	controllerType=0 controllerNumber=1 scan=14398	49.6717
15711:2	1	Y.FHQNSDF.Y			447.691	2	894.375	894.374	0	1.4	134	Specific	143.41	143.41	143.41	2.61	429	>macFcRIIImut_I158V	1	adam_sample_1_1ul_3dec20.14991.14991.2	controllerType=0 controllerNumber=1 scan=14991	52.3582
15447:2	1	Y.FHQNSDF.Y			447.69	2	894.374	894.374	0	-0.3	134	Specific	149.93	111.36	111.36	2.19	429	>macFcRIIImut_I158V	1	adam_sample_1_1ul_3dec20.14518.14518.2	controllerType=0 controllerNumber=1 scan=14518	50.2146
15835:2	1	Y.FHQNSDF.Y			447.692	2	894.376	894.374	0	2	134	Specific	152.88	121.18	121.18	2.19	429	>macFcRIIImut_I158V	1	adam_sample_1_1ul_3dec20.15226.15226.2	controllerType=0 controllerNumber=1 scan=15226	53.3842
15513:2	1	Y.FHQNSDF.Y			447.691	2	894.375	894.374	0	1	134	Specific	158.87	87.17	87.17	2.19	429	>macFcRIIImut_I158V	1	adam_sample_1_1ul_3dec20.14641.14641.2	controllerType=0 controllerNumber=1 scan=14641	50.7718
14872:2	1	Y.FHQNSDF.Y			447.692	2	894.376	894.374	0	2.7	134	Specific	177.15	151.64	151.64	2.61	429	>macFcRIIImut_I158V	1	adam_sample_1_1ul_3dec20.13651.13651.2	controllerType=0 controllerNumber=1 scan=13651	46.4714
15305:2	1	Y.FHQNSDF.Y			447.692	2	894.376	894.374	0	1.8	134	Specific	177.17	114.55	114.55	2.19	429	>macFcRIIImut_I158V	1	adam_sample_1_1ul_3dec20.14280.14280.2	controllerType=0 controllerNumber=1 scan=14280	49.1518
15146:2	1	Y.FHQNSDF.Y			447.692	2	894.376	894.374	0	1.9	134	Specific	201.81	109.18	109.18	2.19	429	>macFcRIIImut_I158V	1	adam_sample_1_1ul_3dec20.14016.14016.2	controllerType=0 controllerNumber=1 scan=14016	48.0098
08516:2	1	Y.FHQNSDF.Y			447.691	2	894.374	894.374	0	0.3	134	Specific	213.03	182.94	182.94	2.5	429	>macFcRIIImut_I158V	1	adam_sample_1_1ul_3dec20.7923.7923.3	controllerType=0 controllerNumber=1 scan=7923	26.9578
14317:2	1	Y.FHQNSDF.Y			447.691	2	894.374	894.374	0	0.3	134	Specific	215.01	151.38	151.38	2.61	429	>macFcRIIImut_I158V	1	adam_sample_1_1ul_3dec20.13023.13023.2	controllerType=0 controllerNumber=1 scan=13023	43.9951
13926:2	1	Y.FHQNSDF.Y			447.691	2	894.375	894.374	0	0.6	134	Specific	231.98	190.01	190.01	2.82	429	>macFcRIIImut_I158V	1	adam_sample_1_1ul_3dec20.12609.12609.2	controllerType=0 controllerNumber=1 scan=12609	42.3695
13810:2	1	Y.FHQNSDF.Y			447.69	2	894.374	894.374	0	-0.4	134	Specific	241.76	152.73	152.73	3.03	429	>macFcRIIImut_I158V	1	adam_sample_1_1ul_3dec20.12474.12474.2	controllerType=0 controllerNumber=1 scan=12474	41.8612
14653:2	1	Y.FHQNSDF.Y			447.691	2	894.375	894.374	0	1.1	134	Specific	242.52	66.91	66.91	2.3	429	>macFcRIIImut_I158V	1	adam_sample_1_1ul_3dec20.13361.13361.2	controllerType=0 controllerNumber=1 scan=13361	45.2654
11146:2	1	Y.FHQNSDF.Y			447.691	2	894.375	894.374	0	1	134	Specific	251.51	59.02	59.02	2.3	429	>macFcRIIImut_I158V	1	adam_sample_1_1ul_3dec20.10106.10106.3	controllerType=0 controllerNumber=1 scan=10106	33.9642
14947:2	1	Y.FHQNSDF.Y			447.691	2	894.375	894.374	0	0.9	134	Specific	256.8	224.09	224.09	3.34	429	>macFcRIIImut_I158V	1	adam_sample_1_1ul_3dec20.13768.13768.2	controllerType=0 controllerNumber=1 scan=13768	46.9799
13254:2	1	Y.FHQNSDF.Y			447.692	2	894.376	894.374	0	2.7	134	Specific	281.97	145.02	145.02	3.11	429	>macFcRIIImut_I158V	1	adam_sample_1_1ul_3dec20.11915.11915.2	controllerType=0 controllerNumber=1 scan=11915	39.8237
13544:2	1	Y.FHQNSDF.Y			447.691	2	894.375	894.374	0	1.4	134	Specific	284.14	156.53	156.53	3.11	429	>macFcRIIImut_I158V	1	adam_sample_1_1ul_3dec20.12202.12202.2	controllerType=0 controllerNumber=1 scan=12202	40.8513
14524:2	1	Y.FHQNSDF.Y			447.692	2	894.376	894.374	0	2.5	134	Specific	290.76	189.76	189.76	3.27	429	>macFcRIIImut_I158V	1	adam_sample_1_1ul_3dec20.13226.13226.2	controllerType=0 controllerNumber=1 scan=13226	44.7646
13682:2	1	Y.FHQNSDF.Y			447.691	2	894.375	894.374	0	1.4	134	Specific	303.98	206.91	206.91	3.41	429	>macFcRIIImut_I158V	1	adam_sample_1_1ul_3dec20.12338.12338.2	controllerType=0 controllerNumber=1 scan=12338	41.3507
12680:2	1	Y.FHQNSDF.Y			447.692	2	894.376	894.374	0	2.6	134	Specific	305.48	174.75	174.75	3.27	429	>macFcRIIImut_I158V	1	adam_sample_1_1ul_3dec20.11417.11417.2	controllerType=0 controllerNumber=1 scan=11417	38.2235
04461:2	1	Y.FHQNSDF.Y			447.691	2	894.375	894.374	0	0.6	134	Specific	313.39	141.16	141.16	3.11	429	>macFcRIIImut_I158V	1	adam_sample_1_1ul_3dec20.4714.4714.2	controllerType=0 controllerNumber=1 scan=4714	17.294
08463:2	1	Y.FHQNSDF.Y			447.691	2	894.375	894.374	0	0.6	134	Specific	317.01	167.26	167.26	3.27	429	>macFcRIIImut_I158V	1	adam_sample_1_1ul_3dec20.7877.7877.2	controllerType=0 controllerNumber=1 scan=7877	26.7931
08662:2	1	Y.FHQNSDF.Y			447.691	2	894.375	894.374	0	0.9	134	Specific	317.47	156.26	156.26	3.15	429	>macFcRIIImut_I158V	1	adam_sample_1_1ul_3dec20.8032.8032.2	controllerType=0 controllerNumber=1 scan=8032	27.3058
13415:2	1	Y.FHQNSDF.Y			447.692	2	894.376	894.374	0	1.9	134	Specific	322.65	174.66	174.66	3.51	429	>macFcRIIImut_I158V	1	adam_sample_1_1ul_3dec20.12060.12060.2	controllerType=0 controllerNumber=1 scan=12060	40.3315
12052:2	1	Y.FHQNSDF.Y			447.691	2	894.375	894.374	0	1.1	134	Specific	338.31	161.64	161.64	3.34	429	>macFcRIIImut_I158V	1	adam_sample_1_1ul_3dec20.10843.10843.2	controllerType=0 controllerNumber=1 scan=10843	36.3624
11604:2	1	Y.FHQNSDF.Y			447.691	2	894.375	894.374	0	1.6	134	Specific	339.07	170.49	170.49	3.41	429	>macFcRIIImut_I158V	1	adam_sample_1_1ul_3dec20.10522.10522.2	controllerType=0 controllerNumber=1 scan=10522	35.3434
11274:2	1	Y.FHQNSDF.Y			447.691	2	894.375	894.374	0	1.4	134	Specific	339.31	116.76	116.76	2.76	429	>macFcRIIImut_I158V	1	adam_sample_1_1ul_3dec20.10221.10221.2	controllerType=0 controllerNumber=1 scan=10221	34.3309
12838:2	1	Y.FHQNSDF.Y			447.692	2	894.377	894.374	0	3.6	134	Specific	340.19	197.22	197.22	3.44	429	>macFcRIIImut_I158V	1	adam_sample_1_1ul_3dec20.11573.11573.2	controllerType=0 controllerNumber=1 scan=11573	38.7247
08674:2	1	Y.FHQNSDF.Y			447.691	2	894.375	894.374	0	1	134	Specific	348.69	177.32	177.32	3.44	429	>macFcRIIImut_I158V	1	adam_sample_1_1ul_3dec20.8042.8042.2	controllerType=0 controllerNumber=1 scan=8042	27.3426
11440:2	1	Y.FHQNSDF.Y			447.691	2	894.375	894.374	0	0.8	134	Specific	354.37	164.49	164.49	3.51	429	>macFcRIIImut_I158V	1	adam_sample_1_1ul_3dec20.10374.10374.2	controllerType=0 controllerNumber=1 scan=10374	34.8319
12251:2	1	Y.FHQNSDF.Y			447.69	2	894.374	894.374	0	-0.4	134	Specific	358.71	151.49	151.49	3.34	429	>macFcRIIImut_I158V	1	adam_sample_1_1ul_3dec20.11006.11006.2	controllerType=0 controllerNumber=1 scan=11006	36.8756
10949:2	1	Y.FHQNSDF.Y			447.691	2	894.375	894.374	0	1.6	134	Specific	370.02	122.07	122.07	2.78	429	>macFcRIIImut_I158V	1	adam_sample_1_1ul_3dec20.9955.9955.3	controllerType=0 controllerNumber=1 scan=9955	33.4622
10914:2	1	Y.FHQNSDF.Y			447.691	2	894.375	894.374	0	1.2	134	Specific	371.75	140.4	140.4	3.29	429	>macFcRIIImut_I158V	1	adam_sample_1_1ul_3dec20.9933.9933.2	controllerType=0 controllerNumber=1 scan=9933	33.3917
11807:2	1	Y.FHQNSDF.Y			447.691	2	894.375	894.374	0	0.9	134	Specific	376.23	174.7	174.7	3.46	429	>macFcRIIImut_I158V	1	adam_sample_1_1ul_3dec20.10679.10679.2	controllerType=0 controllerNumber=1 scan=10679	35.8446
10699:2	1	Y.FHQNSDF.Y			447.691	2	894.375	894.374	0	1.7	134	Specific	381.71	184.56	184.56	3.52	429	>macFcRIIImut_I158V	1	adam_sample_1_1ul_3dec20.9760.9760.2	controllerType=0 controllerNumber=1 scan=9760	32.8798
05965:2	1	Y.FHQNSDF.Y			447.691	2	894.375	894.374	0	1.1	134	Specific	387.52	137.92	137.92	3.34	429	>macFcRIIImut_I158V	1	adam_sample_1_1ul_3dec20.5872.5872.2	controllerType=0 controllerNumber=1 scan=5872	20.6946
09422:2	1	Y.FHQNSDF.Y			447.691	2	894.375	894.374	0	0.5	134	Specific	393.92	161.86	161.86	3.29	429	>macFcRIIImut_I158V	1	adam_sample_1_1ul_3dec20.8673.8673.2	controllerType=0 controllerNumber=1 scan=8673	29.3383
10113:2	1	Y.FHQNSDF.Y			447.691	2	894.374	894.374	0	0.3	134	Specific	414.18	187.37	187.37	3.31	429	>macFcRIIImut_I158V	1	adam_sample_1_1ul_3dec20.9280.9280.2	controllerType=0 controllerNumber=1 scan=9280	31.3597
08287:2	1	Y.FHQNSDF.Y			447.691	2	894.375	894.374	0	0.8	134	Specific	422.97	185.75	185.75	3.31	429	>macFcRIIImut_I158V	1	adam_sample_1_1ul_3dec20.7727.7727.2	controllerType=0 controllerNumber=1 scan=7727	26.2859
10319:2	1	Y.FHQNSDF.Y			447.691	2	894.375	894.374	0	1.2	134	Specific	426.51	184.92	184.92	3.31	429	>macFcRIIImut_I158V	1	adam_sample_1_1ul_3dec20.9445.9445.2	controllerType=0 controllerNumber=1 scan=9445	31.872
09583:2	1	Y.FHQNSDF.Y			447.691	2	894.375	894.374	0	1.2	134	Specific	429.58	184.61	184.61	3.31	429	>macFcRIIImut_I158V	1	adam_sample_1_1ul_3dec20.8823.8823.2	controllerType=0 controllerNumber=1 scan=8823	29.8466
09061:2	1	Y.FHQNSDF.Y			447.691	2	894.376	894.374	0	1.7	134	Specific	435.77	205.13	205.13	3.39	429	>macFcRIIImut_I158V	1	adam_sample_1_1ul_3dec20.8358.8358.2	controllerType=0 controllerNumber=1 scan=8358	28.3134
09762:2	1	Y.FHQNSDF.Y			447.691	2	894.375	894.374	0	1.4	134	Specific	438.15	197.33	197.33	3.31	429	>macFcRIIImut_I158V	1	adam_sample_1_1ul_3dec20.8975.8975.2	controllerType=0 controllerNumber=1 scan=8975	30.3526
08853:2	1	Y.FHQNSDF.Y			447.691	2	894.375	894.374	0	0.8	134	Specific	443.55	202.17	202.17	3.44	429	>macFcRIIImut_I158V	1	adam_sample_1_1ul_3dec20.8190.8190.2	controllerType=0 controllerNumber=1 scan=8190	27.8109
07720:2	1	Y.FHQNSDF.Y			447.691	2	894.374	894.374	0	0	134	Specific	443.76	199.45	199.45	3.44	429	>macFcRIIImut_I158V	1	adam_sample_1_1ul_3dec20.7236.7236.2	controllerType=0 controllerNumber=1 scan=7236	24.7638
08106:2	1	Y.FHQNSDF.Y			447.691	2	894.375	894.374	0	1.2	134	Specific	448.24	215.16	215.16	3.51	429	>macFcRIIImut_I158V	1	adam_sample_1_1ul_3dec20.7576.7576.2	controllerType=0 controllerNumber=1 scan=7576	25.7825
09923:2	1	Y.FHQNSDF.Y			447.691	2	894.375	894.374	0	1	134	Specific	448.94	184.66	184.66	3.44	429	>macFcRIIImut_I158V	1	adam_sample_1_1ul_3dec20.9125.9125.2	controllerType=0 controllerNumber=1 scan=9125	30.8547
07570:2	1	Y.FHQNSDF.Y			447.691	2	894.375	894.374	0	0.6	134	Specific	449.12	178.46	178.46	3.44	429	>macFcRIIImut_I158V	1	adam_sample_1_1ul_3dec20.7084.7084.2	controllerType=0 controllerNumber=1 scan=7084	24.2578
09273:2	1	Y.FHQNSDF.Y			447.691	2	894.375	894.374	0	0.8	134	Specific	451.75	195.23	195.23	3.44	429	>macFcRIIImut_I158V	1	adam_sample_1_1ul_3dec20.8526.8526.2	controllerType=0 controllerNumber=1 scan=8526	28.8284
06222:2	1	Y.FHQNSDF.Y			447.691	2	894.375	894.374	0	0.5	134	Specific	451.82	176.36	176.36	3.44	429	>macFcRIIImut_I158V	1	adam_sample_1_1ul_3dec20.6063.6063.2	controllerType=0 controllerNumber=1 scan=6063	21.2023
05751:2	1	Y.FHQNSDF.Y			447.691	2	894.375	894.374	0	1.4	134	Specific	452.1	191.24	191.24	3.44	429	>macFcRIIImut_I158V	1	adam_sample_1_1ul_3dec20.5697.5697.2	controllerType=0 controllerNumber=1 scan=5697	20.1825
07913:2	1	Y.FHQNSDF.Y			447.691	2	894.375	894.374	0	1	134	Specific	460.09	200.22	200.22	3.44	429	>macFcRIIImut_I158V	1	adam_sample_1_1ul_3dec20.7409.7409.2	controllerType=0 controllerNumber=1 scan=7409	25.2725
06763:2	1	Y.FHQNSDF.Y			447.691	2	894.375	894.374	0	1	134	Specific	460.12	192.81	192.81	3.44	429	>macFcRIIImut_I158V	1	adam_sample_1_1ul_3dec20.6440.6440.2	controllerType=0 controllerNumber=1 scan=6440	22.2245
06979:2	1	Y.FHQNSDF.Y			447.691	2	894.375	894.374	0	1.6	134	Specific	463.29	201.34	201.34	3.44	429	>macFcRIIImut_I158V	1	adam_sample_1_1ul_3dec20.6598.6598.2	controllerType=0 controllerNumber=1 scan=6598	22.7345
07213:2	1	Y.FHQNSDF.Y			447.692	2	894.376	894.374	0	1.8	134	Specific	471.69	211.26	211.26	3.52	429	>macFcRIIImut_I158V	1	adam_sample_1_1ul_3dec20.6767.6767.2	controllerType=0 controllerNumber=1 scan=6767	23.2439
05356:2	1	Y.FHQNSDF.Y			447.691	2	894.375	894.374	0	1.2	134	Specific	476.59	204.7	204.7	3.52	429	>macFcRIIImut_I158V	1	adam_sample_1_1ul_3dec20.5388.5388.2	controllerType=0 controllerNumber=1 scan=5388	19.3142
07382:2	1	Y.FHQNSDF.Y			447.691	2	894.375	894.374	0	1.5	134	Specific	481.52	217.25	217.25	3.73	429	>macFcRIIImut_I158V	1	adam_sample_1_1ul_3dec20.6925.6925.2	controllerType=0 controllerNumber=1 scan=6925	23.7527
05607:2	1	Y.FHQNSDF.Y			447.692	2	894.376	894.374	0	1.9	134	Specific	482.24	215.63	215.63	3.73	429	>macFcRIIImut_I158V	1	adam_sample_1_1ul_3dec20.5573.5573.2	controllerType=0 controllerNumber=1 scan=5573	19.8217
06500:2	1	Y.FHQNSDF.Y			447.691	2	894.375	894.374	0	1.2	134	Specific	485.71	217.22	217.22	3.73	429	>macFcRIIImut_I158V	1	adam_sample_1_1ul_3dec20.6254.6254.2	controllerType=0 controllerNumber=1 scan=6254	21.7091
04699:2	1	Y.FHQNSDF.Y			447.691	2	894.375	894.374	0	1.2	134	Specific	490.3	221.69	221.69	3.73	429	>macFcRIIImut_I158V	1	adam_sample_1_1ul_3dec20.4876.4876.2	controllerType=0 controllerNumber=1 scan=4876	17.7987
04910:2	1	Y.FHQNSDF.Y			447.691	2	894.375	894.374	0	1.2	134	Specific	494.17	220.3	220.3	3.73	429	>macFcRIIImut_I158V	1	adam_sample_1_1ul_3dec20.5046.5046.2	controllerType=0 controllerNumber=1 scan=5046	18.3014
05107:2	1	Y.FHQNSDF.Y			447.691	2	894.375	894.374	0	1.6	134	Specific	497.27	243.72	243.72	3.67	429	>macFcRIIImut_I158V	1	adam_sample_1_1ul_3dec20.5208.5208.2	controllerType=0 controllerNumber=1 scan=5208	18.8079
06401:2	1	Y.FHQN[+0.984]SDF.Y		N[+1]	448.181	2	895.354	895.358	0	-4.5	134	Specific	300.9	119.74	119.74	2.16	429	>macFcRIIImut_I158V	1	adam_sample_1_1ul_3dec20.6195.6195.2	controllerType=0 controllerNumber=1 scan=6195	21.5541
06223:2	1	Y.FHQN[+0.984]SDF.Y		N[+1]	448.181	2	895.355	895.358	0	-3.3	134	Specific	373.12	167.37	167.37	2.85	429	>macFcRIIImut_I158V	1	adam_sample_1_1ul_3dec20.6063.6063.2	controllerType=0 controllerNumber=1 scan=6063	21.2023
05752:2	1	Y.FHQN[+0.984]SDF.Y		N[+1]	448.182	2	895.356	895.358	0	-2.5	134	Specific	396.97	146.03	146.03	2.74	429	>macFcRIIImut_I158V	1	adam_sample_1_1ul_3dec20.5697.5697.2	controllerType=0 controllerNumber=1 scan=5697	20.1825
05966:2	1	Y.FHQN[+0.984]SDF.Y		N[+1]	448.182	2	895.358	895.358	0	-0.5	134	Specific	465.26	217.76	217.76	3.51	429	>macFcRIIImut_I158V	1	adam_sample_1_1ul_3dec20.5872.5872.2	controllerType=0 controllerNumber=1 scan=5872	20.6946
16567:2	1	Y.FHQNSDFY.I			529.224	2	1057.44	1057.44	0	4	134	Specific	149.65	63.87	63.87	1.99	429	>macFcRIIImut_I158V	1	adam_sample_1_1ul_3dec20.17631.17631.2	controllerType=0 controllerNumber=1 scan=17631	64.6998
16549:2	1	Y.FHQNSDFY.I			529.224	2	1057.44	1057.44	0	3	134	Specific	175.74	81.25	81.25	1.99	429	>macFcRIIImut_I158V	1	adam_sample_1_1ul_3dec20.17528.17528.2	controllerType=0 controllerNumber=1 scan=17528	64.1861
16541:2	1	Y.FHQNSDFY.I			529.224	2	1057.44	1057.44	0	3.5	134	Specific	189.21	116.77	116.77	2.12	429	>macFcRIIImut_I158V	1	adam_sample_1_1ul_3dec20.17430.17430.2	controllerType=0 controllerNumber=1 scan=17430	63.685
16467:2	1	Y.FHQNSDFY.I			529.225	2	1057.44	1057.44	0	4.1	134	Specific	212.86	110.36	110.36	2.12	429	>macFcRIIImut_I158V	1	adam_sample_1_1ul_3dec20.17091.17091.2	controllerType=0 controllerNumber=1 scan=17091	62.004
16263:2	1	Y.FHQNSDFY.I			529.223	2	1057.44	1057.44	0	1.3	134	Specific	224.19	122.8	122.8	2.12	429	>macFcRIIImut_I158V	1	adam_sample_1_1ul_3dec20.16203.16203.2	controllerType=0 controllerNumber=1 scan=16203	57.7271
15913:2	1	Y.FHQNSDFY.I			529.223	2	1057.44	1057.44	0	1.9	134	Specific	225.21	69.89	69.89	1.99	429	>macFcRIIImut_I158V	1	adam_sample_1_1ul_3dec20.15381.15381.2	controllerType=0 controllerNumber=1 scan=15381	54.0589
10459:2	1	Y.FHQNSDFY.I			529.223	2	1057.44	1057.44	0	1.5	134	Specific	230.42	115	115	1.97	429	>macFcRIIImut_I158V	1	adam_sample_1_1ul_3dec20.9540.9540.2	controllerType=0 controllerNumber=1 scan=9540	32.1776
16073:2	1	Y.FHQNSDFY.I			529.224	2	1057.44	1057.44	0	3.6	134	Specific	235.52	116.23	116.23	2.12	429	>macFcRIIImut_I158V	1	adam_sample_1_1ul_3dec20.15791.15791.2	controllerType=0 controllerNumber=1 scan=15791	55.9089
16297:2	1	Y.FHQNSDFY.I			529.223	2	1057.44	1057.44	0	1.7	134	Specific	237.24	119.6	119.6	2.12	429	>macFcRIIImut_I158V	1	adam_sample_1_1ul_3dec20.16321.16321.2	controllerType=0 controllerNumber=1 scan=16321	58.2733
15065:2	1	Y.FHQNSDFY.I			529.224	2	1057.44	1057.44	0	3.2	134	Specific	238.66	115.81	115.81	2.12	429	>macFcRIIImut_I158V	1	adam_sample_1_1ul_3dec20.13910.13910.2	controllerType=0 controllerNumber=1 scan=13910	47.5551
15662:2	1	Y.FHQNSDFY.I			529.223	2	1057.44	1057.44	0	1.8	134	Specific	240.57	113.86	113.86	2.45	429	>macFcRIIImut_I158V	1	adam_sample_1_1ul_3dec20.14915.14915.2	controllerType=0 controllerNumber=1 scan=14915	52.0181
16587:2	1	Y.FHQNSDFY.I			529.224	2	1057.44	1057.44	0	3	134	Specific	241.37	128.95	128.95	2.93	429	>macFcRIIImut_I158V	1	adam_sample_1_1ul_3dec20.17743.17743.2	controllerType=0 controllerNumber=1 scan=17743	65.2598
16141:2	1	Y.FHQNSDFY.I			529.224	2	1057.44	1057.44	0	2.6	134	Specific	241.6	61.16	61.16	2.04	429	>macFcRIIImut_I158V	1	adam_sample_1_1ul_3dec20.15932.15932.2	controllerType=0 controllerNumber=1 scan=15932	56.5138
16178:2	1	Y.FHQNSDFY.I			529.224	2	1057.44	1057.44	0	3.8	134	Specific	246.89	130.4	130.4	2.93	429	>macFcRIIImut_I158V	1	adam_sample_1_1ul_3dec20.16003.16003.3	controllerType=0 controllerNumber=1 scan=16003	56.8296
15532:2	1	Y.FHQNSDFY.I			529.224	2	1057.44	1057.44	0	2.5	134	Specific	251.2	146.42	146.42	2.93	429	>macFcRIIImut_I158V	1	adam_sample_1_1ul_3dec20.14677.14677.2	controllerType=0 controllerNumber=1 scan=14677	50.9354
16208:2	1	Y.FHQNSDFY.I			529.224	2	1057.44	1057.44	0	2.3	134	Specific	251.77	123.47	123.47	2.48	429	>macFcRIIImut_I158V	1	adam_sample_1_1ul_3dec20.16070.16070.2	controllerType=0 controllerNumber=1 scan=16070	57.1229
11307:2	1	Y.FHQNSDFY.I			529.223	2	1057.44	1057.44	0	2.2	134	Specific	260.23	108.22	108.22	2.48	429	>macFcRIIImut_I158V	1	adam_sample_1_1ul_3dec20.10245.10245.3	controllerType=0 controllerNumber=1 scan=10245	34.4068
15594:2	1	Y.FHQNSDFY.I			529.223	2	1057.44	1057.44	0	2	134	Specific	262.01	147.94	147.94	2.93	429	>macFcRIIImut_I158V	1	adam_sample_1_1ul_3dec20.14797.14797.2	controllerType=0 controllerNumber=1 scan=14797	51.4894
11120:2	1	Y.FHQNSDFY.I			529.224	2	1057.44	1057.44	0	3	134	Specific	264.57	65.17	65.17	2.25	429	>macFcRIIImut_I158V	1	adam_sample_1_1ul_3dec20.10080.10080.3	controllerType=0 controllerNumber=1 scan=10080	33.8715
15345:2	1	Y.FHQNSDFY.I			529.223	2	1057.44	1057.44	0	1.1	134	Specific	267.87	56.19	56.19	2.25	429	>macFcRIIImut_I158V	1	adam_sample_1_1ul_3dec20.14339.14339.2	controllerType=0 controllerNumber=1 scan=14339	49.4039
16007:2	1	Y.FHQNSDFY.I			529.222	2	1057.44	1057.44	0	-0.5	134	Specific	267.87	121.92	121.92	2.45	429	>macFcRIIImut_I158V	1	adam_sample_1_1ul_3dec20.15634.15634.2	controllerType=0 controllerNumber=1 scan=15634	55.2234
10007:2	1	Y.FHQNSDFY.I			529.224	2	1057.44	1057.44	0	2.3	134	Specific	271.16	96.61	96.61	2.48	429	>macFcRIIImut_I158V	1	adam_sample_1_1ul_3dec20.9201.9201.3	controllerType=0 controllerNumber=1 scan=9201	31.1297
15787:2	1	Y.FHQNSDFY.I			529.224	2	1057.44	1057.44	0	4	134	Specific	271.42	126.45	126.45	2.97	429	>macFcRIIImut_I158V	1	adam_sample_1_1ul_3dec20.15145.15145.2	controllerType=0 controllerNumber=1 scan=15145	53.0374
15194:2	1	Y.FHQNSDFY.I			529.223	2	1057.44	1057.44	0	1.9	134	Specific	273.41	101.11	101.11	2.48	429	>macFcRIIImut_I158V	1	adam_sample_1_1ul_3dec20.14104.14104.2	controllerType=0 controllerNumber=1 scan=14104	48.398
15478:2	1	Y.FHQNSDFY.I			529.224	2	1057.44	1057.44	0	2.6	134	Specific	293.51	102.43	102.43	2.51	429	>macFcRIIImut_I158V	1	adam_sample_1_1ul_3dec20.14566.14566.2	controllerType=0 controllerNumber=1 scan=14566	50.4223
15738:2	1	Y.FHQNSDFY.I			529.223	2	1057.44	1057.44	0	0.7	134	Specific	301.23	119.72	119.72	2.55	429	>macFcRIIImut_I158V	1	adam_sample_1_1ul_3dec20.15031.15031.2	controllerType=0 controllerNumber=1 scan=15031	52.5333
15958:2	1	Y.FHQNSDFY.I			529.223	2	1057.44	1057.44	0	2	134	Specific	303.34	121	121	2.55	429	>macFcRIIImut_I158V	1	adam_sample_1_1ul_3dec20.15492.15492.2	controllerType=0 controllerNumber=1 scan=15492	54.5678
14882:2	1	Y.FHQNSDFY.I			529.223	2	1057.44	1057.44	0	1.8	134	Specific	305.74	147.55	147.55	3	429	>macFcRIIImut_I158V	1	adam_sample_1_1ul_3dec20.13677.13677.2	controllerType=0 controllerNumber=1 scan=13677	46.5896
15074:2	1	Y.FHQNSDFY.I			529.222	2	1057.44	1057.44	0	0.3	134	Specific	306.67	122.64	122.64	2.51	429	>macFcRIIImut_I158V	1	adam_sample_1_1ul_3dec20.13921.13921.2	controllerType=0 controllerNumber=1 scan=13921	47.601
15862:2	1	Y.FHQNSDFY.I			529.224	2	1057.44	1057.44	0	3.5	134	Specific	308.75	122.76	122.76	2.55	429	>macFcRIIImut_I158V	1	adam_sample_1_1ul_3dec20.15267.15267.2	controllerType=0 controllerNumber=1 scan=15267	53.5438
15254:2	1	Y.FHQNSDFY.I			529.223	2	1057.44	1057.44	0	1.5	134	Specific	318.08	144.29	144.29	3.05	429	>macFcRIIImut_I158V	1	adam_sample_1_1ul_3dec20.14218.14218.2	controllerType=0 controllerNumber=1 scan=14218	48.8979
14813:2	1	Y.FHQNSDFY.I			529.222	2	1057.44	1057.44	0	-0.1	134	Specific	318.77	88.39	88.39	2.55	429	>macFcRIIImut_I158V	1	adam_sample_1_1ul_3dec20.13560.13560.2	controllerType=0 controllerNumber=1 scan=13560	46.079
15410:2	1	Y.FHQNSDFY.I			529.223	2	1057.44	1057.44	0	1.3	134	Specific	321.22	114.31	114.31	2.7	429	>macFcRIIImut_I158V	1	adam_sample_1_1ul_3dec20.14452.14452.2	controllerType=0 controllerNumber=1 scan=14452	49.9097
07440:2	1	Y.FHQNSDFY.I			529.223	2	1057.44	1057.44	0	1.8	134	Specific	321.85	117.35	117.35	2.66	429	>macFcRIIImut_I158V	1	adam_sample_1_1ul_3dec20.6968.6968.2	controllerType=0 controllerNumber=1 scan=6968	23.8819
14118:2	1	Y.FHQNSDFY.I			529.223	2	1057.44	1057.44	0	0.8	134	Specific	341.67	96.5	96.5	2.7	429	>macFcRIIImut_I158V	1	adam_sample_1_1ul_3dec20.12806.12806.2	controllerType=0 controllerNumber=1 scan=12806	43.149
14730:2	1	Y.FHQNSDFY.I			529.223	2	1057.44	1057.44	0	2.1	134	Specific	347.23	100.22	100.22	2.7	429	>macFcRIIImut_I158V	1	adam_sample_1_1ul_3dec20.13441.13441.2	controllerType=0 controllerNumber=1 scan=13441	45.5767
12779:2	1	Y.FHQNSDFY.I			529.222	2	1057.44	1057.44	0	0.4	134	Specific	347.95	132.72	132.72	3.21	429	>macFcRIIImut_I158V	1	adam_sample_1_1ul_3dec20.11526.11526.2	controllerType=0 controllerNumber=1 scan=11526	38.5883
13172:2	1	Y.FHQNSDFY.I			529.223	2	1057.44	1057.44	0	1.6	134	Specific	350.97	117.53	117.53	2.66	429	>macFcRIIImut_I158V	1	adam_sample_1_1ul_3dec20.11848.11848.2	controllerType=0 controllerNumber=1 scan=11848	39.6006
13982:2	1	Y.FHQNSDFY.I			529.223	2	1057.44	1057.44	0	0.6	134	Specific	378.8	209.75	209.75	3.43	429	>macFcRIIImut_I158V	1	adam_sample_1_1ul_3dec20.12676.12676.2	controllerType=0 controllerNumber=1 scan=12676	42.6444
13865:2	1	Y.FHQNSDFY.I			529.223	2	1057.44	1057.44	0	1.1	134	Specific	379.8	122.51	122.51	2.72	429	>macFcRIIImut_I158V	1	adam_sample_1_1ul_3dec20.12546.12546.2	controllerType=0 controllerNumber=1 scan=12546	42.1421
10817:2	1	Y.FHQNSDFY.I			529.224	2	1057.44	1057.44	0	2.7	134	Specific	382.55	138.46	138.46	3.19	429	>macFcRIIImut_I158V	1	adam_sample_1_1ul_3dec20.9853.9853.2	controllerType=0 controllerNumber=1 scan=9853	33.1456
13340:2	1	Y.FHQNSDFY.I			529.224	2	1057.44	1057.44	0	3.8	134	Specific	385.62	208.05	208.05	3.43	429	>macFcRIIImut_I158V	1	adam_sample_1_1ul_3dec20.11995.11995.2	controllerType=0 controllerNumber=1 scan=11995	40.1067
12977:2	1	Y.FHQNSDFY.I			529.224	2	1057.44	1057.44	0	2.3	134	Specific	386.27	164.74	164.74	3.36	429	>macFcRIIImut_I158V	1	adam_sample_1_1ul_3dec20.11692.11692.2	controllerType=0 controllerNumber=1 scan=11692	39.0928
13475:2	1	Y.FHQNSDFY.I			529.223	2	1057.44	1057.44	0	1.5	134	Specific	387.48	108.18	108.18	2.68	429	>macFcRIIImut_I158V	1	adam_sample_1_1ul_3dec20.12136.12136.2	controllerType=0 controllerNumber=1 scan=12136	40.6126
14973:2	1	Y.FHQNSDFY.I			529.224	2	1057.44	1057.44	0	3.2	134	Specific	388.48	132.75	132.75	3.19	429	>macFcRIIImut_I158V	1	adam_sample_1_1ul_3dec20.13797.13797.2	controllerType=0 controllerNumber=1 scan=13797	47.0945
14602:2	1	Y.FHQNSDFY.I			529.223	2	1057.44	1057.44	0	1.9	134	Specific	392.49	176.98	176.98	3.36	429	>macFcRIIImut_I158V	1	adam_sample_1_1ul_3dec20.13308.13308.2	controllerType=0 controllerNumber=1 scan=13308	45.0717
13617:2	1	Y.FHQNSDFY.I			529.223	2	1057.44	1057.44	0	1.9	134	Specific	394.22	129.59	129.59	3.19	429	>macFcRIIImut_I158V	1	adam_sample_1_1ul_3dec20.12275.12275.2	controllerType=0 controllerNumber=1 scan=12275	41.1176
12335:2	1	Y.FHQNSDFY.I			529.223	2	1057.44	1057.44	0	0.5	134	Specific	396.82	118.05	118.05	2.72	429	>macFcRIIImut_I158V	1	adam_sample_1_1ul_3dec20.11099.11099.2	controllerType=0 controllerNumber=1 scan=11099	37.1986
13745:2	1	Y.FHQNSDFY.I			529.223	2	1057.44	1057.44	0	1.7	134	Specific	397.59	138.2	138.2	3.23	429	>macFcRIIImut_I158V	1	adam_sample_1_1ul_3dec20.12412.12412.2	controllerType=0 controllerNumber=1 scan=12412	41.6346
14220:2	1	Y.FHQNSDFY.I			529.224	2	1057.44	1057.44	0	2.3	134	Specific	405.41	142.28	142.28	3.04	429	>macFcRIIImut_I158V	1	adam_sample_1_1ul_3dec20.12932.12932.2	controllerType=0 controllerNumber=1 scan=12932	43.6546
11030:2	1	Y.FHQNSDFY.I			529.223	2	1057.44	1057.44	0	2	134	Specific	407.62	129.9	129.9	3.08	429	>macFcRIIImut_I158V	1	adam_sample_1_1ul_3dec20.10013.10013.2	controllerType=0 controllerNumber=1 scan=10013	33.6502
09965:2	1	Y.FHQNSDFY.I			529.223	2	1057.44	1057.44	0	2.1	134	Specific	428.38	168.84	168.84	3.2	429	>macFcRIIImut_I158V	1	adam_sample_1_1ul_3dec20.9163.9163.2	controllerType=0 controllerNumber=1 scan=9163	30.9892
08716:2	1	Y.FHQNSDFY.I			529.223	2	1057.44	1057.44	0	1.4	134	Specific	428.85	84.91	84.91	2.58	429	>macFcRIIImut_I158V	1	adam_sample_1_1ul_3dec20.8074.8074.2	controllerType=0 controllerNumber=1 scan=8074	27.4376
14464:2	1	Y.FHQNSDFY.I			529.224	2	1057.44	1057.44	0	4	134	Specific	445.65	153.13	153.13	3.16	429	>macFcRIIImut_I158V	1	adam_sample_1_1ul_3dec20.13167.13167.2	controllerType=0 controllerNumber=1 scan=13167	44.5358
08707:2	1	Y.FHQNSDFY.I			529.223	2	1057.44	1057.44	0	2	134	Specific	446.17	128.98	128.98	3.16	429	>macFcRIIImut_I158V	1	adam_sample_1_1ul_3dec20.8069.8069.2	controllerType=0 controllerNumber=1 scan=8069	27.423
11381:2	1	Y.FHQNSDFY.I			529.223	2	1057.44	1057.44	0	2	134	Specific	446.55	130.28	130.28	3.16	429	>macFcRIIImut_I158V	1	adam_sample_1_1ul_3dec20.10322.10322.2	controllerType=0 controllerNumber=1 scan=10322	34.6629
11734:2	1	Y.FHQNSDFY.I			529.223	2	1057.44	1057.44	0	2.1	134	Specific	454.19	161.61	161.61	3.16	429	>macFcRIIImut_I158V	1	adam_sample_1_1ul_3dec20.10622.10622.2	controllerType=0 controllerNumber=1 scan=10622	35.6695
08333:2	1	Y.FHQNSDFY.I			529.223	2	1057.44	1057.44	0	1.2	134	Specific	455.98	139.67	139.67	3.16	429	>macFcRIIImut_I158V	1	adam_sample_1_1ul_3dec20.7765.7765.2	controllerType=0 controllerNumber=1 scan=7765	26.4084
11542:2	1	Y.FHQNSDFY.I			529.224	2	1057.44	1057.44	0	3.3	134	Specific	461.82	155.99	155.99	3.16	429	>macFcRIIImut_I158V	1	adam_sample_1_1ul_3dec20.10468.10468.2	controllerType=0 controllerNumber=1 scan=10468	35.1643
11979:2	1	Y.FHQNSDFY.I			529.223	2	1057.44	1057.44	0	1.2	134	Specific	462.58	139.11	139.11	3.16	429	>macFcRIIImut_I158V	1	adam_sample_1_1ul_3dec20.10788.10788.2	controllerType=0 controllerNumber=1 scan=10788	36.1852
11203:2	1	Y.FHQNSDFY.I			529.224	2	1057.44	1057.44	0	2.3	134	Specific	480.72	161.75	161.75	3.37	429	>macFcRIIImut_I158V	1	adam_sample_1_1ul_3dec20.10164.10164.2	controllerType=0 controllerNumber=1 scan=10164	34.1537
09799:2	1	Y.FHQNSDFY.I			529.223	2	1057.44	1057.44	0	1.1	134	Specific	491.09	138.31	138.31	3.37	429	>macFcRIIImut_I158V	1	adam_sample_1_1ul_3dec20.9015.9015.2	controllerType=0 controllerNumber=1 scan=9015	30.4839
09473:2	1	Y.FHQNSDFY.I			529.224	2	1057.44	1057.44	0	3.6	134	Specific	496.11	117.19	117.19	2.85	429	>macFcRIIImut_I158V	1	adam_sample_1_1ul_3dec20.8716.8716.2	controllerType=0 controllerNumber=1 scan=8716	29.4659
08906:2	1	Y.FHQNSDFY.I			529.223	2	1057.44	1057.44	0	1.9	134	Specific	496.16	126.62	126.62	3.42	429	>macFcRIIImut_I158V	1	adam_sample_1_1ul_3dec20.8234.8234.2	controllerType=0 controllerNumber=1 scan=8234	27.9415
12161:2	1	Y.FHQNSDFY.I			529.222	2	1057.44	1057.44	0	0.1	134	Specific	500.61	161.9	161.9	3.37	429	>macFcRIIImut_I158V	1	adam_sample_1_1ul_3dec20.10943.10943.2	controllerType=0 controllerNumber=1 scan=10943	36.6915
09134:2	1	Y.FHQNSDFY.I			529.224	2	1057.44	1057.44	0	2.5	134	Specific	510.19	139.41	139.41	3.37	429	>macFcRIIImut_I158V	1	adam_sample_1_1ul_3dec20.8408.8408.2	controllerType=0 controllerNumber=1 scan=8408	28.4532
07767:2	1	Y.FHQNSDFY.I			529.223	2	1057.44	1057.44	0	1.4	134	Specific	514.38	141.46	141.46	3.37	429	>macFcRIIImut_I158V	1	adam_sample_1_1ul_3dec20.7280.7280.2	controllerType=0 controllerNumber=1 scan=7280	24.8888
09629:2	1	Y.FHQNSDFY.I			529.223	2	1057.44	1057.44	0	2.1	134	Specific	519.9	162.86	162.86	3.42	429	>macFcRIIImut_I158V	1	adam_sample_1_1ul_3dec20.8864.8864.2	controllerType=0 controllerNumber=1 scan=8864	29.9809
09328:2	1	Y.FHQNSDFY.I			529.223	2	1057.44	1057.44	0	0.5	134	Specific	520.53	149.04	149.04	3.44	429	>macFcRIIImut_I158V	1	adam_sample_1_1ul_3dec20.8570.8570.2	controllerType=0 controllerNumber=1 scan=8570	28.9585
07616:2	1	Y.FHQNSDFY.I			529.223	2	1057.44	1057.44	0	1.2	134	Specific	522.05	141.2	141.2	3.44	429	>macFcRIIImut_I158V	1	adam_sample_1_1ul_3dec20.7126.7126.2	controllerType=0 controllerNumber=1 scan=7126	24.3843
07954:2	1	Y.FHQNSDFY.I			529.223	2	1057.44	1057.44	0	1.2	134	Specific	527.53	143.83	143.83	3.44	429	>macFcRIIImut_I158V	1	adam_sample_1_1ul_3dec20.7448.7448.2	controllerType=0 controllerNumber=1 scan=7448	25.3949
08148:2	1	Y.FHQNSDFY.I			529.223	2	1057.44	1057.44	0	1.7	134	Specific	533.12	159.99	159.99	3.44	429	>macFcRIIImut_I158V	1	adam_sample_1_1ul_3dec20.7613.7613.2	controllerType=0 controllerNumber=1 scan=7613	25.8995
08907:2	1	Y.FHQN[+0.984]SDFY.I		N[+1]	529.716	2	1058.42	1058.42	0	2.9	134	Specific	339.49	79.48	79.48	2.44	429	>macFcRIIImut_I158V	1	adam_sample_1_1ul_3dec20.8234.8234.2	controllerType=0 controllerNumber=1 scan=8234	27.9415
08708:2	1	Y.FHQN[+0.984]SDFY.I		N[+1]	529.713	2	1058.42	1058.42	0	-3	134	Specific	457.26	102.07	102.07	2.2	429	>macFcRIIImut_I158V	1	adam_sample_1_1ul_3dec20.8069.8069.2	controllerType=0 controllerNumber=1 scan=8069	27.423
08499:2	1	Y.FHQN[+0.984]SDFY.I		N[+1]	529.714	2	1058.42	1058.42	0	-0.9	134	Specific	508.88	136.88	136.88	3.37	429	>macFcRIIImut_I158V	1	adam_sample_1_1ul_3dec20.7911.7911.2	controllerType=0 controllerNumber=1 scan=7911	26.9155
08546:3	1	Y.FHQNSDFYIPK.A			465.894	3	1395.67	1395.67	0	-0.4	134	CRagged	282.18	282.18	282.18	2.58	429	>macFcRIIImut_I158V	1	adam_sample_1_1ul_3dec20.7947.7947.3	controllerType=0 controllerNumber=1 scan=7947	27.0376
12151:3	1	Y.FHQNSDFYIPKATL.K			560.952	3	1680.84	1680.84	0	2.8	134	Specific	215.07	215.07	215.07	2.13	429	>macFcRIIImut_I158V	1	adam_sample_1_1ul_3dec20.10934.10934.3	controllerType=0 controllerNumber=1 scan=10934	36.6672
11957:3	1	Y.FHQNSDFYIPKATL.K			560.952	3	1680.84	1680.84	0	1.5	134	Specific	392.73	392.73	392.73	3.65	429	>macFcRIIImut_I158V	1	adam_sample_1_1ul_3dec20.10778.10778.3	controllerType=0 controllerNumber=1 scan=10778	36.1586
12737:3	1	Y.FHQN[+0.984]SDFYIPKATL.K		N[+1]	561.279	3	1681.82	1681.82	0	0.3	134	Specific	132.13	132.13	132.13	2.01	429	>macFcRIIImut_I158V	1	adam_sample_1_1ul_3dec20.11489.11489.3	controllerType=0 controllerNumber=1 scan=11489	38.4799
12798:3	1	Y.FHQN[+0.984]SDFYIPKATL.K		N[+1]	561.281	3	1681.83	1681.82	0	3.3	134	Specific	233.44	233.44	233.44	2.18	429	>macFcRIIImut_I158V	1	adam_sample_1_1ul_3dec20.11538.11538.3	controllerType=0 controllerNumber=1 scan=11538	38.6196
09746:3	1	Y.FHQNSDFYIPKATLKD.S			641.992	3	1923.96	1923.96	0	1.1	134	Specific	144.46	144.46	144.46	2.49	429	>macFcRIIImut_I158V	1	adam_sample_1_1ul_3dec20.8962.8962.2	controllerType=0 controllerNumber=1 scan=8962	30.3172
09523:3	1	Y.FHQNSDFYIPKATLKD.S			641.994	3	1923.97	1923.96	0	3.2	134	Specific	154.88	154.88	154.88	2.49	429	>macFcRIIImut_I158V	1	adam_sample_1_1ul_3dec20.8769.8769.3	controllerType=0 controllerNumber=1 scan=8769	29.6627
09695:3	1	Y.FHQNSDFYIPKATLKD.S			641.993	3	1923.96	1923.96	0	2.1	134	Specific	392.44	392.44	392.44	4.78	429	>macFcRIIImut_I158V	1	adam_sample_1_1ul_3dec20.8921.8921.3	controllerType=0 controllerNumber=1 scan=8921	30.1755
10468:3	1	Y.FHQN[+0.984]SDFYIPKATLKD.S		N[+1]	642.32	3	1924.95	1924.94	0	0.6	134	Specific	230.54	230.54	230.54	2.71	429	>macFcRIIImut_I158V	1	adam_sample_1_1ul_3dec20.9549.9549.3	controllerType=0 controllerNumber=1 scan=9549	32.2089
03893:2	1	F.HQNSDF.Y			374.156	2	747.306	747.306	0	0.2	135	Specific	171.34	111.71	111.71	2.19	429	>macFcRIIImut_I158V	1	adam_sample_1_1ul_3dec20.4194.4194.2	controllerType=0 controllerNumber=1 scan=4194	15.6945
05359:2	1	F.HQNSDF.Y			374.157	2	747.306	747.306	0	1	135	Specific	180.96	124.16	124.16	2.22	429	>macFcRIIImut_I158V	1	adam_sample_1_1ul_3dec20.5389.5389.2	controllerType=0 controllerNumber=1 scan=5389	19.317
03553:2	1	F.HQNSDF.Y			374.157	2	747.307	747.306	0	2.1	135	Specific	201.7	113.36	113.36	2.19	429	>macFcRIIImut_I158V	1	adam_sample_1_1ul_3dec20.3948.3948.2	controllerType=0 controllerNumber=1 scan=3948	15.0158
04143:2	1	F.HQNSDF.Y			374.157	2	747.307	747.306	0	1.2	135	Specific	214.49	180.48	180.48	2.76	429	>macFcRIIImut_I158V	1	adam_sample_1_1ul_3dec20.4397.4397.2	controllerType=0 controllerNumber=1 scan=4397	16.2458
04523:2	1	F.HQNSDF.Y			374.157	2	747.307	747.306	0	1.5	135	Specific	229.08	174.4	174.4	2.76	429	>macFcRIIImut_I158V	1	adam_sample_1_1ul_3dec20.4765.4765.2	controllerType=0 controllerNumber=1 scan=4765	17.4689
02132:2	1	F.HQNSDF.Y			374.157	2	747.306	747.306	0	0.7	135	Specific	230.65	138.48	138.48	2.65	429	>macFcRIIImut_I158V	1	adam_sample_1_1ul_3dec20.2883.2883.2	controllerType=0 controllerNumber=1 scan=2883	11.8292
03198:2	1	F.HQNSDF.Y			374.157	2	747.306	747.306	0	1.1	135	Specific	270.96	50.95	50.95	2.33	429	>macFcRIIImut_I158V	1	adam_sample_1_1ul_3dec20.3629.3629.2	controllerType=0 controllerNumber=1 scan=3629	14.003
02920:2	1	F.HQNSDF.Y			374.157	2	747.307	747.306	0	1.9	135	Specific	273.56	87.27	87.27	2.54	429	>macFcRIIImut_I158V	1	adam_sample_1_1ul_3dec20.3442.3442.2	controllerType=0 controllerNumber=1 scan=3442	13.5004
04306:2	1	F.HQNSDF.Y			374.157	2	747.306	747.306	0	1	135	Specific	293.23	109.21	109.21	2.6	429	>macFcRIIImut_I158V	1	adam_sample_1_1ul_3dec20.4532.4532.2	controllerType=0 controllerNumber=1 scan=4532	16.6351
02448:2	1	F.HQNSDF.Y			374.157	2	747.307	747.306	0	1.2	135	Specific	307.93	102.67	102.67	2.61	429	>macFcRIIImut_I158V	1	adam_sample_1_1ul_3dec20.3094.3094.2	controllerType=0 controllerNumber=1 scan=3094	12.4765
02676:2	1	F.HQNSDF.Y			374.157	2	747.307	747.306	0	1.8	135	Specific	310.72	87.25	87.25	2.64	429	>macFcRIIImut_I158V	1	adam_sample_1_1ul_3dec20.3262.3262.2	controllerType=0 controllerNumber=1 scan=3262	12.9896
01809:2	1	F.HQNSDF.Y			374.156	2	747.306	747.306	0	0.2	135	Specific	319	90.9	90.9	2.6	429	>macFcRIIImut_I158V	1	adam_sample_1_1ul_3dec20.2658.2658.2	controllerType=0 controllerNumber=1 scan=2658	11.1486
02010:2	1	F.HQNSDF.Y			374.157	2	747.306	747.306	0	1	135	Specific	323.94	60.63	60.63	2.54	429	>macFcRIIImut_I158V	1	adam_sample_1_1ul_3dec20.2821.2821.2	controllerType=0 controllerNumber=1 scan=2821	11.6609
11550:2	1	F.HQNSDFY.I			455.688	2	910.369	910.369	0	0.2	135	Specific	174.54	53.59	53.59	2.25	429	>macFcRIIImut_I158V	1	adam_sample_1_1ul_3dec20.10473.10473.2	controllerType=0 controllerNumber=1 scan=10473	35.1808
10294:2	1	F.HQNSDFY.I			455.689	2	910.37	910.369	0	1.4	135	Specific	186.13	53.04	53.04	2.25	429	>macFcRIIImut_I158V	1	adam_sample_1_1ul_3dec20.9426.9426.2	controllerType=0 controllerNumber=1 scan=9426	31.8121
09095:2	1	F.HQNSDFY.I			455.689	2	910.371	910.369	0	2.7	135	Specific	195.97	58.47	58.47	2.25	429	>macFcRIIImut_I158V	1	adam_sample_1_1ul_3dec20.8381.8381.2	controllerType=0 controllerNumber=1 scan=8381	28.3746
08870:2	1	F.HQNSDFY.I			455.689	2	910.371	910.369	0	2	135	Specific	223.91	59.49	59.49	2.25	429	>macFcRIIImut_I158V	1	adam_sample_1_1ul_3dec20.8203.8203.2	controllerType=0 controllerNumber=1 scan=8203	27.8485
09650:2	1	F.HQNSDFY.I			455.689	2	910.37	910.369	0	1.3	135	Specific	227.15	72.41	72.41	2.22	429	>macFcRIIImut_I158V	1	adam_sample_1_1ul_3dec20.8884.8884.2	controllerType=0 controllerNumber=1 scan=8884	30.0557
05834:2	1	F.HQNSDFY.I			455.689	2	910.37	910.369	0	1.2	135	Specific	249.64	105.2	105.2	2.9	429	>macFcRIIImut_I158V	1	adam_sample_1_1ul_3dec20.5769.5769.2	controllerType=0 controllerNumber=1 scan=5769	20.4025
07419:2	1	F.HQNSDFY.I			455.689	2	910.371	910.369	0	1.8	135	Specific	251.72	41.43	41.43	2.19	429	>macFcRIIImut_I158V	1	adam_sample_1_1ul_3dec20.6955.6955.2	controllerType=0 controllerNumber=1 scan=6955	23.8441
09486:2	1	F.HQNSDFY.I			455.689	2	910.371	910.369	0	2.2	135	Specific	259.13	50.17	50.17	2.62	429	>macFcRIIImut_I158V	1	adam_sample_1_1ul_3dec20.8733.8733.2	controllerType=0 controllerNumber=1 scan=8733	29.5379
09992:2	1	F.HQNSDFY.I			455.688	2	910.369	910.369	0	-0.1	135	Specific	262.26	27.42	27.42	2.21	429	>macFcRIIImut_I158V	1	adam_sample_1_1ul_3dec20.9187.9187.2	controllerType=0 controllerNumber=1 scan=9187	31.0775
07604:2	1	F.HQNSDFY.I			455.689	2	910.37	910.369	0	1.1	135	Specific	299.69	18.74	18.74	2.24	429	>macFcRIIImut_I158V	1	adam_sample_1_1ul_3dec20.7115.7115.2	controllerType=0 controllerNumber=1 scan=7115	24.3539
07221:2	1	F.HQNSDFY.I			455.689	2	910.37	910.369	0	1	135	Specific	309.8	38.88	38.88	2.24	429	>macFcRIIImut_I158V	1	adam_sample_1_1ul_3dec20.6779.6779.2	controllerType=0 controllerNumber=1 scan=6779	23.287
07002:2	1	F.HQNSDFY.I			455.689	2	910.37	910.369	0	1.6	135	Specific	329.14	67.4	67.4	2.86	429	>macFcRIIImut_I158V	1	adam_sample_1_1ul_3dec20.6614.6614.2	controllerType=0 controllerNumber=1 scan=6614	22.7804
05639:2	1	F.HQNSDFY.I			455.689	2	910.371	910.369	0	2.1	135	Specific	336.11	71.82	71.82	2.81	429	>macFcRIIImut_I158V	1	adam_sample_1_1ul_3dec20.5597.5597.2	controllerType=0 controllerNumber=1 scan=5597	19.8881
06197:2	1	F.HQNSDFY.I			455.688	2	910.369	910.369	0	0.4	135	Specific	342.17	48.97	48.97	2.81	429	>macFcRIIImut_I158V	1	adam_sample_1_1ul_3dec20.6039.6039.2	controllerType=0 controllerNumber=1 scan=6039	21.1395
06465:2	1	F.HQNSDFY.I			455.688	2	910.369	910.369	0	0.1	135	Specific	353.6	82.79	82.79	2.86	429	>macFcRIIImut_I158V	1	adam_sample_1_1ul_3dec20.6235.6235.2	controllerType=0 controllerNumber=1 scan=6235	21.6603
06733:2	1	F.HQNSDFY.I			455.689	2	910.371	910.369	0	1.9	135	Specific	369.77	108.88	108.88	3.18	429	>macFcRIIImut_I158V	1	adam_sample_1_1ul_3dec20.6420.6420.2	controllerType=0 controllerNumber=1 scan=6420	22.166
05505:2	1	F.HQNSDFY.I			455.689	2	910.37	910.369	0	1.4	135	Specific	394.98	74.81	74.81	2.82	429	>macFcRIIImut_I158V	1	adam_sample_1_1ul_3dec20.5503.5503.2	controllerType=0 controllerNumber=1 scan=5503	19.6337
05276:2	1	F.HQNSDFY.I			455.689	2	910.37	910.369	0	1.4	135	Specific	398.75	89.82	89.82	3.18	429	>macFcRIIImut_I158V	1	adam_sample_1_1ul_3dec20.5321.5321.2	controllerType=0 controllerNumber=1 scan=5321	19.1202
05031:2	1	F.HQNSDFY.I			455.689	2	910.37	910.369	0	1	135	Specific	415.33	75.38	75.38	2.68	429	>macFcRIIImut_I158V	1	adam_sample_1_1ul_3dec20.5145.5145.2	controllerType=0 controllerNumber=1 scan=5145	18.6149
06184:2	1	F.HQN[+0.984]SDFY.I		N[+1]	456.179	2	911.351	911.353	0	-2.1	135	Specific	352.39	52.01	52.01	2.28	429	>macFcRIIImut_I158V	1	adam_sample_1_1ul_3dec20.6029.6029.2	controllerType=0 controllerNumber=1 scan=6029	21.1136
05905:2	1	F.HQN[+0.984]SDFY.I		N[+1]	456.179	2	911.351	911.353	0	-2.5	135	Specific	355.27	42.29	42.29	0.88	429	>macFcRIIImut_I158V	1	adam_sample_1_1ul_3dec20.5835.5835.2	controllerType=0 controllerNumber=1 scan=5835	20.5924
07187:2	1	F.HQNSDFYIPK.A			624.805	2	1248.6	1248.6	0	1.7	135	CRagged	272.58	272.58	272.58	2.31	429	>macFcRIIImut_I158V	1	adam_sample_1_1ul_3dec20.6744.6744.2	controllerType=0 controllerNumber=1 scan=6744	23.1691
10830:2	1	F.HQNSDFYIPKATL.K			767.388	2	1533.77	1533.77	0	-0.4	135	Specific	195.6	195.6	195.6	1.99	429	>macFcRIIImut_I158V	1	adam_sample_1_1ul_3dec20.9866.9866.2	controllerType=0 controllerNumber=1 scan=9866	33.183
10864:3	1	F.HQNSDFYIPKATL.K			511.929	3	1533.77	1533.77	0	1.5	135	Specific	383.94	383.94	383.94	3.67	429	>macFcRIIImut_I158V	1	adam_sample_1_1ul_3dec20.9886.9886.3	controllerType=0 controllerNumber=1 scan=9886	33.2447
11944:3	1	F.HQN[+0.984]SDFYIPKATL.K		N[+1]	512.258	3	1534.76	1534.75	0	4.4	135	Specific	194.38	194.38	194.38	2.1	429	>macFcRIIImut_I158V	1	adam_sample_1_1ul_3dec20.10769.10769.3	controllerType=0 controllerNumber=1 scan=10769	36.1282
11985:3	1	F.HQN[+0.984]SDFYIPKATL.K		N[+1]	512.256	3	1534.76	1534.75	0	0.9	135	Specific	235.48	235.48	235.48	2.14	429	>macFcRIIImut_I158V	1	adam_sample_1_1ul_3dec20.10795.10795.3	controllerType=0 controllerNumber=1 scan=10795	36.2037
08792:3	1	F.HQNSDFYIPKATLKD.S			592.969	3	1776.89	1776.89	0	0.8	135	Specific	510.02	510.02	510.02	4.71	429	>macFcRIIImut_I158V	1	adam_sample_1_1ul_3dec20.8137.8137.3	controllerType=0 controllerNumber=1 scan=8137	27.6332
08586:3	1	F.HQNSDFYIPKATLKD.S			592.969	3	1776.89	1776.89	0	0.7	135	Specific	553.17	553.17	553.17	4.74	429	>macFcRIIImut_I158V	1	adam_sample_1_1ul_3dec20.7976.7976.3	controllerType=0 controllerNumber=1 scan=7976	27.122
09389:3	1	F.HQN[+0.984]SDFYIPKATLKD.S		N[+1]	593.299	3	1777.88	1777.88	0	4.3	135	Specific	296.92	296.92	296.92	3.32	429	>macFcRIIImut_I158V	1	adam_sample_1_1ul_3dec20.8639.8639.3	controllerType=0 controllerNumber=1 scan=8639	29.2187
09225:3	1	F.HQN[+0.984]SDFYIPKATLKD.S		N[+1]	593.299	3	1777.88	1777.88	0	3.3	135	Specific	318.47	318.47	318.47	3.32	429	>macFcRIIImut_I158V	1	adam_sample_1_1ul_3dec20.8486.8486.3	controllerType=0 controllerNumber=1 scan=8486	28.7071
10231:3	1	Q.NSDFYIPKATLKD.S			504.596	3	1511.77	1511.77	0	0.4	137	NRagged	124.98	124.98	124.98	2.11	429	>macFcRIIImut_I158V	1	adam_sample_1_1ul_3dec20.9371.9371.3	controllerType=0 controllerNumber=1 scan=9371	31.6454
10994:3	1	N.SDFYIPKATLKD.S			466.583	3	1397.73	1397.73	0	1.6	138	NRagged	116.68	106.86	106.86	2.06	429	>macFcRIIImut_I158V	1	adam_sample_1_1ul_3dec20.9981.9981.3	controllerType=0 controllerNumber=1 scan=9981	33.5421
10087:2	1	N.SDFYIPKATLKD.S			699.367	2	1397.73	1397.73	0	-3.7	138	NRagged	294.6	230.8	230.8	2.35	429	>macFcRIIImut_I158V	1	adam_sample_1_1ul_3dec20.9261.9261.2	controllerType=0 controllerNumber=1 scan=9261	31.306
10753:3	1	N.SDFYIPKATLKD.S			466.583	3	1397.73	1397.73	0	1.9	138	NRagged	338.43	220.93	220.93	3.26	429	>macFcRIIImut_I158V	1	adam_sample_1_1ul_3dec20.9802.9802.3	controllerType=0 controllerNumber=1 scan=9802	32.9976
10595:3	1	N.SDFYIPKATLKD.S			466.582	3	1397.73	1397.73	0	0.3	138	NRagged	370.97	251.66	251.66	3.22	429	>macFcRIIImut_I158V	1	adam_sample_1_1ul_3dec20.9676.9676.3	controllerType=0 controllerNumber=1 scan=9676	32.6247
10291:2	1	N.SDFYIPKATLKD.S			699.37	2	1397.73	1397.73	0	0.9	138	NRagged	476.97	406.81	406.81	4.36	429	>macFcRIIImut_I158V	1	adam_sample_1_1ul_3dec20.9424.9424.2	controllerType=0 controllerNumber=1 scan=9424	31.807
09999:3	1	N.SDFYIPKATLKD.S			466.582	3	1397.73	1397.73	0	0.6	138	NRagged	489.82	343.09	343.09	3.71	429	>macFcRIIImut_I158V	1	adam_sample_1_1ul_3dec20.9193.9193.3	controllerType=0 controllerNumber=1 scan=9193	31.102
10426:3	1	N.SDFYIPKATLKD.S			466.582	3	1397.73	1397.73	0	1.4	138	NRagged	576.53	410.84	410.84	5.05	429	>macFcRIIImut_I158V	1	adam_sample_1_1ul_3dec20.9519.9519.3	controllerType=0 controllerNumber=1 scan=9519	32.1142
10213:3	1	N.SDFYIPKATLKD.S			466.583	3	1397.73	1397.73	0	1.4	138	NRagged	662.53	505	505	7.05	429	>macFcRIIImut_I158V	1	adam_sample_1_1ul_3dec20.9358.9358.3	controllerType=0 controllerNumber=1 scan=9358	31.608
14098:2	1	S.DFYIPKATL.K			534.293	2	1067.58	1067.58	0	1.5	139	NRagged	402.05	402.05	402.05	4.57	429	>macFcRIIImut_I158V	1	adam_sample_1_1ul_3dec20.12784.12784.2	controllerType=0 controllerNumber=1 scan=12784	43.0576
14199:2	1	S.DFYIPKATL.K			534.293	2	1067.58	1067.58	0	1.9	139	NRagged	450.58	401.7	401.7	4.7	429	>macFcRIIImut_I158V	1	adam_sample_1_1ul_3dec20.12908.12908.2	controllerType=0 controllerNumber=1 scan=12908	43.5617
11764:2	1	S.DFYIPKATLKD.S			655.854	2	1310.7	1310.7	0	0.8	139	NRagged	201.18	201.18	201.18	2.07	429	>macFcRIIImut_I158V	1	adam_sample_1_1ul_3dec20.10647.10647.2	controllerType=0 controllerNumber=1 scan=10647	35.7501
13568:3	1	S.DFYIPKATLKD.S			437.571	3	1310.7	1310.7	0	-0.2	139	NRagged	209.85	209.85	209.85	2.48	429	>macFcRIIImut_I158V	1	adam_sample_1_1ul_3dec20.12232.12232.3	controllerType=0 controllerNumber=1 scan=12232	40.9682
13442:3	1	S.DFYIPKATLKD.S			437.571	3	1310.7	1310.7	0	-0.6	139	NRagged	212.39	212.39	212.39	2.48	429	>macFcRIIImut_I158V	1	adam_sample_1_1ul_3dec20.12089.12089.3	controllerType=0 controllerNumber=1 scan=12089	40.4362
12721:3	1	S.DFYIPKATLKD.S			437.573	3	1310.7	1310.7	0	3.4	139	NRagged	249.88	249.88	249.88	2.83	429	>macFcRIIImut_I158V	1	adam_sample_1_1ul_3dec20.11469.11469.3	controllerType=0 controllerNumber=1 scan=11469	38.4121
11563:2	1	S.DFYIPKATLKD.S			655.855	2	1310.7	1310.7	0	2.9	139	NRagged	292.27	292.27	292.27	2.72	429	>macFcRIIImut_I158V	1	adam_sample_1_1ul_3dec20.10489.10489.2	controllerType=0 controllerNumber=1 scan=10489	35.2362
10804:3	1	S.DFYIPKATLKD.S			437.572	3	1310.7	1310.7	0	0.9	139	NRagged	313.6	313.6	313.6	2.88	429	>macFcRIIImut_I158V	1	adam_sample_1_1ul_3dec20.9843.9843.3	controllerType=0 controllerNumber=1 scan=9843	33.113
12179:3	1	S.DFYIPKATLKD.S			437.572	3	1310.7	1310.7	0	0.9	139	NRagged	323.54	323.54	323.54	3.31	429	>macFcRIIImut_I158V	1	adam_sample_1_1ul_3dec20.10952.10952.3	controllerType=0 controllerNumber=1 scan=10952	36.718
10847:2	1	S.DFYIPKATLKD.S			655.852	2	1310.7	1310.7	0	-1.2	139	NRagged	339.22	339.22	339.22	2.77	429	>macFcRIIImut_I158V	1	adam_sample_1_1ul_3dec20.9875.9875.2	controllerType=0 controllerNumber=1 scan=9875	33.2075
11960:3	1	S.DFYIPKATLKD.S			437.572	3	1310.7	1310.7	0	1.4	139	NRagged	354.27	354.27	354.27	3.31	429	>macFcRIIImut_I158V	1	adam_sample_1_1ul_3dec20.10779.10779.3	controllerType=0 controllerNumber=1 scan=10779	36.1611
11725:3	1	S.DFYIPKATLKD.S			437.572	3	1310.7	1310.7	0	0.7	139	NRagged	383.38	383.38	383.38	4.05	429	>macFcRIIImut_I158V	1	adam_sample_1_1ul_3dec20.10616.10616.3	controllerType=0 controllerNumber=1 scan=10616	35.6538
11403:2	1	S.DFYIPKATLKD.S			655.854	2	1310.7	1310.7	0	1.8	139	NRagged	400.26	400.26	400.26	4.03	429	>macFcRIIImut_I158V	1	adam_sample_1_1ul_3dec20.10341.10341.2	controllerType=0 controllerNumber=1 scan=10341	34.7252
11194:3	1	S.DFYIPKATLKD.S			437.572	3	1310.7	1310.7	0	1.4	139	NRagged	503.43	503.43	503.43	4.35	429	>macFcRIIImut_I158V	1	adam_sample_1_1ul_3dec20.10156.10156.3	controllerType=0 controllerNumber=1 scan=10156	34.1265
11375:3	1	S.DFYIPKATLKD.S			437.572	3	1310.7	1310.7	0	1.1	139	NRagged	511.12	511.12	511.12	4.24	429	>macFcRIIImut_I158V	1	adam_sample_1_1ul_3dec20.10316.10316.3	controllerType=0 controllerNumber=1 scan=10316	34.6438
11536:3	1	S.DFYIPKATLKD.S			437.572	3	1310.7	1310.7	0	1.4	139	NRagged	527.88	527.88	527.88	4.31	429	>macFcRIIImut_I158V	1	adam_sample_1_1ul_3dec20.10463.10463.3	controllerType=0 controllerNumber=1 scan=10463	35.1503
11017:3	1	S.DFYIPKATLKD.S			437.572	3	1310.7	1310.7	0	1.6	139	NRagged	539.23	516.91	516.91	4.32	429	>macFcRIIImut_I158V	1	adam_sample_1_1ul_3dec20.10003.10003.3	controllerType=0 controllerNumber=1 scan=10003	33.6201
11051:2	1	S.DFYIPKATLKD.S			655.854	2	1310.7	1310.7	0	1.4	139	NRagged	567.24	473.98	473.98	4.98	429	>macFcRIIImut_I158V	1	adam_sample_1_1ul_3dec20.10031.10031.2	controllerType=0 controllerNumber=1 scan=10031	33.7135
11224:2	1	S.DFYIPKATLKD.S			655.855	2	1310.7	1310.7	0	2	139	NRagged	601.24	457.93	457.93	5.98	429	>macFcRIIImut_I158V	1	adam_sample_1_1ul_3dec20.10185.10185.2	controllerType=0 controllerNumber=1 scan=10185	34.2197
12045:3	1	S.DFYIPKATLKDSGSY.F			568.954	3	1704.85	1704.85	0	0	139	NRagged	228.32	228.32	228.32	2.35	429	>macFcRIIImut_I158V	1	adam_sample_1_1ul_3dec20.10838.10838.3	controllerType=0 controllerNumber=1 scan=10838	36.3465
08152:2	1	D.FYIPK.A			334.195	2	667.382	667.381	0	0.4	140	CRagged	325.25	197.86	197.86	2.27	429	>macFcRIIImut_I158V	1	adam_sample_1_1ul_3dec20.7615.7615.2	controllerType=0 controllerNumber=1 scan=7615	25.9046
08971:2	1	D.FYIPKAT.L			420.237	2	839.466	839.466	0	0.1	140	CRagged	198.64	184.94	184.94	2	429	>macFcRIIImut_I158V	1	adam_sample_1_1ul_3dec20.8285.8285.2	controllerType=0 controllerNumber=1 scan=8285	28.0933
12664:2	1	D.FYIPKATL.K			476.78	2	952.552	952.55	0	2	140	Specific	314.26	281.58	281.58	2.84	429	>macFcRIIImut_I158V	1	adam_sample_1_1ul_3dec20.11392.11392.2	controllerType=0 controllerNumber=1 scan=11392	38.1301
12514:2	1	D.FYIPKATL.K			476.779	2	952.551	952.55	0	1.3	140	Specific	335.44	243.51	243.51	3.07	429	>macFcRIIImut_I158V	1	adam_sample_1_1ul_3dec20.11236.11236.2	controllerType=0 controllerNumber=1 scan=11236	37.6173
12661:2	1	D.FYIPKATL.K			476.779	2	952.551	952.55	0	0.7	140	Specific	433.56	285.67	285.67	3.01	429	>macFcRIIImut_I158V	1	adam_sample_1_1ul_3dec20.11389.11389.2	controllerType=0 controllerNumber=1 scan=11389	38.1217
13099:3	1	D.FYIPKATLKD.S			399.229	3	1195.67	1195.67	0	1	140	Specific	105.54	105.54	105.54	2.56	429	>macFcRIIImut_I158V	1	adam_sample_1_1ul_3dec20.11783.11783.3	controllerType=0 controllerNumber=1 scan=11783	39.3888
10797:2	1	D.FYIPKATLKD.S			598.341	2	1195.67	1195.67	0	1.9	140	Specific	180.21	124.41	124.41	2.82	429	>macFcRIIImut_I158V	1	adam_sample_1_1ul_3dec20.9835.9835.2	controllerType=0 controllerNumber=1 scan=9835	33.0886
09875:2	1	D.FYIPKATLKD.S			598.342	2	1195.68	1195.67	0	3.3	140	Specific	196.66	158.76	158.76	3.15	429	>macFcRIIImut_I158V	1	adam_sample_1_1ul_3dec20.9086.9086.2	controllerType=0 controllerNumber=1 scan=9086	30.7373
13362:3	1	D.FYIPKATLKD.S			399.229	3	1195.67	1195.67	0	0.4	140	Specific	228.21	228.21	228.21	3.26	429	>macFcRIIImut_I158V	1	adam_sample_1_1ul_3dec20.12014.12014.3	controllerType=0 controllerNumber=1 scan=12014	40.1703
10221:2	1	D.FYIPKATLKD.S			598.341	2	1195.67	1195.67	0	1.3	140	Specific	266.13	208.9	208.9	3.85	429	>macFcRIIImut_I158V	1	adam_sample_1_1ul_3dec20.9363.9363.2	controllerType=0 controllerNumber=1 scan=9363	31.6214
11579:3	1	D.FYIPKATLKD.S			399.224	3	1195.66	1195.67	0	-13.1	140	Specific	282.03	282.03	282.03	2.43	429	>macFcRIIImut_I158V	1	adam_sample_1_1ul_3dec20.10497.10497.3	controllerType=0 controllerNumber=1 scan=10497	35.2572
11198:3	1	D.FYIPKATLKD.S			399.229	3	1195.67	1195.67	0	0	140	Specific	298.17	288.74	288.74	3.88	429	>macFcRIIImut_I158V	1	adam_sample_1_1ul_3dec20.10158.10158.3	controllerType=0 controllerNumber=1 scan=10158	34.1318
11409:3	1	D.FYIPKATLKD.S			399.23	3	1195.67	1195.67	0	2.3	140	Specific	321.17	321.17	321.17	4.05	429	>macFcRIIImut_I158V	1	adam_sample_1_1ul_3dec20.10347.10347.3	controllerType=0 controllerNumber=1 scan=10347	34.7446
10993:3	1	D.FYIPKATLKD.S			399.23	3	1195.68	1195.67	0	3.3	140	Specific	342.91	214	214	3.97	429	>macFcRIIImut_I158V	1	adam_sample_1_1ul_3dec20.9980.9980.3	controllerType=0 controllerNumber=1 scan=9980	33.5396
09315:3	1	D.FYIPKATLKD.S			399.229	3	1195.67	1195.67	0	1.1	140	Specific	350.81	307.98	307.98	3.99	429	>macFcRIIImut_I158V	1	adam_sample_1_1ul_3dec20.8562.8562.3	controllerType=0 controllerNumber=1 scan=8562	28.9375
10764:3	1	D.FYIPKATLKD.S			399.23	3	1195.68	1195.67	0	2.6	140	Specific	356.01	308.33	308.33	3.99	429	>macFcRIIImut_I158V	1	adam_sample_1_1ul_3dec20.9808.9808.3	controllerType=0 controllerNumber=1 scan=9808	33.0133
10567:3	1	D.FYIPKATLKD.S			399.23	3	1195.67	1195.67	0	1.7	140	Specific	359.72	250.87	250.87	3.97	429	>macFcRIIImut_I158V	1	adam_sample_1_1ul_3dec20.9643.9643.3	controllerType=0 controllerNumber=1 scan=9643	32.5049
10386:3	1	D.FYIPKATLKD.S			399.229	3	1195.67	1195.67	0	0.7	140	Specific	412.65	286.4	286.4	3.91	429	>macFcRIIImut_I158V	1	adam_sample_1_1ul_3dec20.9485.9485.3	controllerType=0 controllerNumber=1 scan=9485	31.9942
09361:2	1	D.FYIPKATLKD.S			598.341	2	1195.67	1195.67	0	1.8	140	Specific	420.83	273.08	273.08	3.93	429	>macFcRIIImut_I158V	1	adam_sample_1_1ul_3dec20.8611.8611.2	controllerType=0 controllerNumber=1 scan=8611	29.1248
10158:3	1	D.FYIPKATLKD.S			399.23	3	1195.67	1195.67	0	1.9	140	Specific	453.91	293.54	293.54	3.98	429	>macFcRIIImut_I158V	1	adam_sample_1_1ul_3dec20.9318.9318.3	controllerType=0 controllerNumber=1 scan=9318	31.4803
09960:3	1	D.FYIPKATLKD.S			399.229	3	1195.67	1195.67	0	0.7	140	Specific	504.25	332.71	332.71	4.34	429	>macFcRIIImut_I158V	1	adam_sample_1_1ul_3dec20.9158.9158.3	controllerType=0 controllerNumber=1 scan=9158	30.97
09790:3	1	D.FYIPKATLKD.S			399.229	3	1195.67	1195.67	0	1.6	140	Specific	524.05	328.31	328.31	4.5	429	>macFcRIIImut_I158V	1	adam_sample_1_1ul_3dec20.9008.9008.3	controllerType=0 controllerNumber=1 scan=9008	30.4621
09679:2	1	D.FYIPKATLKD.S			598.341	2	1195.67	1195.67	0	1.5	140	Specific	524.84	248.09	248.09	4.34	429	>macFcRIIImut_I158V	1	adam_sample_1_1ul_3dec20.8907.8907.2	controllerType=0 controllerNumber=1 scan=8907	30.1349
09465:3	1	D.FYIPKATLKD.S			399.229	3	1195.67	1195.67	0	0.9	140	Specific	544.04	258.68	258.68	4.25	429	>macFcRIIImut_I158V	1	adam_sample_1_1ul_3dec20.8709.8709.3	controllerType=0 controllerNumber=1 scan=8709	29.4468
09616:3	1	D.FYIPKATLKD.S			399.23	3	1195.67	1195.67	0	1.6	140	Specific	546.56	289.86	289.86	4.33	429	>macFcRIIImut_I158V	1	adam_sample_1_1ul_3dec20.8855.8855.3	controllerType=0 controllerNumber=1 scan=8855	29.956
09507:2	1	D.FYIPKATLKD.S			598.341	2	1195.67	1195.67	0	1.6	140	Specific	568.53	309.4	309.4	4.88	429	>macFcRIIImut_I158V	1	adam_sample_1_1ul_3dec20.8758.8758.2	controllerType=0 controllerNumber=1 scan=8758	29.6274
13430:3	1	D.FYIPKATLKDSGSYF.C			579.636	3	1736.89	1736.89	0	2.1	140	Specific	223.04	104.8	104.8	2.11	429	>macFcRIIImut_I158V	1	adam_sample_1_1ul_3dec20.12077.12077.3	controllerType=0 controllerNumber=1 scan=12077	40.3981
03047:2	1	F.YIPKAT.L			346.703	2	692.399	692.398	0	1.1	141	CRagged	271.22	212.5	212.5	3.09	429	>macFcRIIImut_I158V	1	adam_sample_1_1ul_3dec20.3525.3525.2	controllerType=0 controllerNumber=1 scan=3525	13.7256
08519:2	1	F.YIPKATL.K			403.245	2	805.483	805.482	0	1.4	141	Specific	176.55	176.55	176.55	3.32	429	>macFcRIIImut_I158V	1	adam_sample_1_1ul_3dec20.7924.7924.3	controllerType=0 controllerNumber=1 scan=7924	26.9603
07660:2	1	F.YIPKATL.K			403.245	2	805.483	805.482	0	1.3	141	Specific	243.97	243.97	243.97	3.75	429	>macFcRIIImut_I158V	1	adam_sample_1_1ul_3dec20.7169.7169.2	controllerType=0 controllerNumber=1 scan=7169	24.5238
08020:2	1	F.YIPKATL.K			403.245	2	805.483	805.482	0	1.5	141	Specific	297.81	129.72	129.72	3.64	429	>macFcRIIImut_I158V	1	adam_sample_1_1ul_3dec20.7501.7501.2	controllerType=0 controllerNumber=1 scan=7501	25.5499
07825:2	1	F.YIPKATL.K			403.245	2	805.483	805.482	0	1	141	Specific	368.32	283.97	283.97	4.16	429	>macFcRIIImut_I158V	1	adam_sample_1_1ul_3dec20.7331.7331.2	controllerType=0 controllerNumber=1 scan=7331	25.0365
04473:2	1	F.YIPKATLK.D			467.292	2	933.577	933.577	0	-0.3	141	CRagged	396.47	253.23	253.23	2.39	429	>macFcRIIImut_I158V	1	adam_sample_1_1ul_3dec20.4727.4727.2	controllerType=0 controllerNumber=1 scan=4727	17.34
14847:3	1	F.YIPKATLKD.S			350.206	3	1048.6	1048.6	0	0.9	141	Specific	82.23	82.23	82.23	2.18	429	>macFcRIIImut_I158V	1	adam_sample_1_1ul_3dec20.13609.13609.3	controllerType=0 controllerNumber=1 scan=13609	46.2855
05182:2	1	F.YIPKATLKD.S			524.806	2	1048.61	1048.6	0	1.7	141	Specific	118.03	118.03	118.03	2.44	429	>macFcRIIImut_I158V	1	adam_sample_1_1ul_3dec20.5258.5258.2	controllerType=0 controllerNumber=1 scan=5258	18.9439
09773:3	1	F.YIPKATLKD.S			350.207	3	1048.61	1048.6	0	1.4	141	Specific	127.9	127.9	127.9	2.84	429	>macFcRIIImut_I158V	1	adam_sample_1_1ul_3dec20.8990.8990.3	controllerType=0 controllerNumber=1 scan=8990	30.4075
14565:3	1	F.YIPKATLKD.S			350.206	3	1048.6	1048.6	0	0.6	141	Specific	130.41	130.41	130.41	2.88	429	>macFcRIIImut_I158V	1	adam_sample_1_1ul_3dec20.13276.13276.3	controllerType=0 controllerNumber=1 scan=13276	44.9593
13587:2	1	F.YIPKATLKD.S			524.806	2	1048.6	1048.6	0	0.5	141	Specific	166.89	166.89	166.89	2.8	429	>macFcRIIImut_I158V	1	adam_sample_1_1ul_3dec20.12249.12249.2	controllerType=0 controllerNumber=1 scan=12249	41.0293
14152:2	1	F.YIPKATLKD.S			524.806	2	1048.6	1048.6	0	0.5	141	Specific	189.85	189.85	189.85	2.8	429	>macFcRIIImut_I158V	1	adam_sample_1_1ul_3dec20.12853.12853.2	controllerType=0 controllerNumber=1 scan=12853	43.3359
14432:3	1	F.YIPKATLKD.S			350.206	3	1048.6	1048.6	0	0.5	141	Specific	193.33	193.33	193.33	3.06	429	>macFcRIIImut_I158V	1	adam_sample_1_1ul_3dec20.13128.13128.3	controllerType=0 controllerNumber=1 scan=13128	44.3898
04959:2	1	F.YIPKATLKD.S			524.806	2	1048.61	1048.6	0	1.5	141	Specific	194.11	194.11	194.11	3.08	429	>macFcRIIImut_I158V	1	adam_sample_1_1ul_3dec20.5080.5080.2	controllerType=0 controllerNumber=1 scan=5080	18.4091
09365:2	1	F.YIPKATLKD.S			524.806	2	1048.6	1048.6	0	0.7	141	Specific	199.45	199.45	199.45	3.12	429	>macFcRIIImut_I158V	1	adam_sample_1_1ul_3dec20.8615.8615.2	controllerType=0 controllerNumber=1 scan=8615	29.1366
13860:3	1	F.YIPKATLKD.S			350.206	3	1048.6	1048.6	0	0.5	141	Specific	212.97	212.97	212.97	3.13	429	>macFcRIIImut_I158V	1	adam_sample_1_1ul_3dec20.12542.12542.3	controllerType=0 controllerNumber=1 scan=12542	42.126
13479:3	1	F.YIPKATLKD.S			350.207	3	1048.61	1048.6	0	2.9	141	Specific	263.88	263.88	263.88	3.53	429	>macFcRIIImut_I158V	1	adam_sample_1_1ul_3dec20.12142.12142.3	controllerType=0 controllerNumber=1 scan=12142	40.635
09200:2	1	F.YIPKATLKD.S			524.808	2	1048.61	1048.6	0	4.2	141	Specific	284.07	284.07	284.07	3.71	429	>macFcRIIImut_I158V	1	adam_sample_1_1ul_3dec20.8464.8464.2	controllerType=0 controllerNumber=1 scan=8464	28.6349
09752:3	1	F.YIPKATLKD.S			350.207	3	1048.61	1048.6	0	1.5	141	Specific	290.31	290.31	290.31	3.59	429	>macFcRIIImut_I158V	1	adam_sample_1_1ul_3dec20.8965.8965.3	controllerType=0 controllerNumber=1 scan=8965	30.3253
04714:2	1	F.YIPKATLKD.S			524.806	2	1048.61	1048.6	0	1.2	141	Specific	291.4	291.4	291.4	3.71	429	>macFcRIIImut_I158V	1	adam_sample_1_1ul_3dec20.4887.4887.2	controllerType=0 controllerNumber=1 scan=4887	17.836
09933:3	1	F.YIPKATLKD.S			350.206	3	1048.6	1048.6	0	-0.5	141	Specific	294.79	294.79	294.79	3.68	429	>macFcRIIImut_I158V	1	adam_sample_1_1ul_3dec20.9134.9134.3	controllerType=0 controllerNumber=1 scan=9134	30.8924
08497:3	1	F.YIPKATLKD.S			350.206	3	1048.6	1048.6	0	0.8	141	Specific	295.93	248.48	248.48	3.54	429	>macFcRIIImut_I158V	1	adam_sample_1_1ul_3dec20.7908.7908.2	controllerType=0 controllerNumber=1 scan=7908	26.9074
11645:3	1	F.YIPKATLKD.S			350.207	3	1048.61	1048.6	0	1.4	141	Specific	300.53	300.53	300.53	3.62	429	>macFcRIIImut_I158V	1	adam_sample_1_1ul_3dec20.10551.10551.3	controllerType=0 controllerNumber=1 scan=10551	35.442
12713:3	1	F.YIPKATLKD.S			350.207	3	1048.61	1048.6	0	1.4	141	Specific	301.32	301.32	301.32	3.62	429	>macFcRIIImut_I158V	1	adam_sample_1_1ul_3dec20.11462.11462.3	controllerType=0 controllerNumber=1 scan=11462	38.3929
12345:3	1	F.YIPKATLKD.S			350.206	3	1048.6	1048.6	0	0.4	141	Specific	301.85	301.85	301.85	3.68	429	>macFcRIIImut_I158V	1	adam_sample_1_1ul_3dec20.11102.11102.3	controllerType=0 controllerNumber=1 scan=11102	37.2064
08816:3	1	F.YIPKATLKD.S			350.206	3	1048.6	1048.6	0	0.9	141	Specific	301.98	290.06	290.06	3.62	429	>macFcRIIImut_I158V	1	adam_sample_1_1ul_3dec20.8157.8157.2	controllerType=0 controllerNumber=1 scan=8157	27.6996
11312:3	1	F.YIPKATLKD.S			350.207	3	1048.61	1048.6	0	1.3	141	Specific	303.19	303.19	303.19	3.62	429	>macFcRIIImut_I158V	1	adam_sample_1_1ul_3dec20.10249.10249.3	controllerType=0 controllerNumber=1 scan=10249	34.4194
11857:3	1	F.YIPKATLKD.S			350.207	3	1048.61	1048.6	0	2	141	Specific	303.84	303.84	303.84	3.68	429	>macFcRIIImut_I158V	1	adam_sample_1_1ul_3dec20.10711.10711.3	controllerType=0 controllerNumber=1 scan=10711	35.9513
09572:3	1	F.YIPKATLKD.S			350.207	3	1048.61	1048.6	0	2	141	Specific	304.9	304.9	304.9	3.68	429	>macFcRIIImut_I158V	1	adam_sample_1_1ul_3dec20.8814.8814.3	controllerType=0 controllerNumber=1 scan=8814	29.8167
12569:3	1	F.YIPKATLKD.S			350.206	3	1048.6	1048.6	0	0.2	141	Specific	307.17	307.17	307.17	3.62	429	>macFcRIIImut_I158V	1	adam_sample_1_1ul_3dec20.11298.11298.3	controllerType=0 controllerNumber=1 scan=11298	37.8271
08886:2	1	F.YIPKATLKD.S			524.807	2	1048.61	1048.6	0	2.4	141	Specific	307.5	307.5	307.5	3.71	429	>macFcRIIImut_I158V	1	adam_sample_1_1ul_3dec20.8218.8218.2	controllerType=0 controllerNumber=1 scan=8218	27.8954
10336:3	1	F.YIPKATLKD.S			350.207	3	1048.61	1048.6	0	1.6	141	Specific	309.93	309.93	309.93	3.68	429	>macFcRIIImut_I158V	1	adam_sample_1_1ul_3dec20.9455.9455.3	controllerType=0 controllerNumber=1 scan=9455	31.899
11487:3	1	F.YIPKATLKD.S			350.207	3	1048.61	1048.6	0	2.5	141	Specific	311.01	311.01	311.01	3.62	429	>macFcRIIImut_I158V	1	adam_sample_1_1ul_3dec20.10408.10408.3	controllerType=0 controllerNumber=1 scan=10408	34.9411
08693:3	1	F.YIPKATLKD.S			350.207	3	1048.61	1048.6	0	1.6	141	Specific	322.4	300.29	300.29	3.79	429	>macFcRIIImut_I158V	1	adam_sample_1_1ul_3dec20.8059.8059.2	controllerType=0 controllerNumber=1 scan=8059	27.3961
12076:3	1	F.YIPKATLKD.S			350.207	3	1048.61	1048.6	0	2.7	141	Specific	323.65	323.65	323.65	3.96	429	>macFcRIIImut_I158V	1	adam_sample_1_1ul_3dec20.10870.10870.3	controllerType=0 controllerNumber=1 scan=10870	36.4594
09732:2	1	F.YIPKATLKD.S			524.806	2	1048.6	1048.6	0	0.9	141	Specific	323.89	323.89	323.89	4.05	429	>macFcRIIImut_I158V	1	adam_sample_1_1ul_3dec20.8950.8950.4	controllerType=0 controllerNumber=1 scan=8950	30.2762
10709:3	1	F.YIPKATLKD.S			350.207	3	1048.61	1048.6	0	1.2	141	Specific	326.55	326.55	326.55	4.02	429	>macFcRIIImut_I158V	1	adam_sample_1_1ul_3dec20.9770.9770.3	controllerType=0 controllerNumber=1 scan=9770	32.9126
10944:3	1	F.YIPKATLKD.S			350.207	3	1048.61	1048.6	0	1.6	141	Specific	326.85	326.85	326.85	4.02	429	>macFcRIIImut_I158V	1	adam_sample_1_1ul_3dec20.9950.9950.3	controllerType=0 controllerNumber=1 scan=9950	33.4453
11765:2	1	F.YIPKATLKD.S			524.806	2	1048.6	1048.6	0	0.5	141	Specific	331.67	331.67	331.67	4.05	429	>macFcRIIImut_I158V	1	adam_sample_1_1ul_3dec20.10649.10649.2	controllerType=0 controllerNumber=1 scan=10649	35.7557
08800:2	1	F.YIPKATLKD.S			524.806	2	1048.6	1048.6	0	0.7	141	Specific	344.07	344.07	344.07	4.11	429	>macFcRIIImut_I158V	1	adam_sample_1_1ul_3dec20.8147.8147.3	controllerType=0 controllerNumber=1 scan=8147	27.6649
08450:2	1	F.YIPKATLKD.S			524.806	2	1048.6	1048.6	0	0.8	141	Specific	344.8	344.8	344.8	4.05	429	>macFcRIIImut_I158V	1	adam_sample_1_1ul_3dec20.7859.7859.2	controllerType=0 controllerNumber=1 scan=7859	26.7294
10125:3	1	F.YIPKATLKD.S			350.207	3	1048.61	1048.6	0	1.4	141	Specific	345.21	345.21	345.21	4.02	429	>macFcRIIImut_I158V	1	adam_sample_1_1ul_3dec20.9291.9291.3	controllerType=0 controllerNumber=1 scan=9291	31.395
09515:2	1	F.YIPKATLKD.S			524.806	2	1048.6	1048.6	0	0.9	141	Specific	359.28	359.28	359.28	4.05	429	>macFcRIIImut_I158V	1	adam_sample_1_1ul_3dec20.8765.8765.2	controllerType=0 controllerNumber=1 scan=8765	29.6518
10798:2	1	F.YIPKATLKD.S			524.806	2	1048.6	1048.6	0	0.9	141	Specific	370.83	370.83	370.83	4.91	429	>macFcRIIImut_I158V	1	adam_sample_1_1ul_3dec20.9836.9836.2	controllerType=0 controllerNumber=1 scan=9836	33.0911
11406:2	1	F.YIPKATLKD.S			524.807	2	1048.61	1048.6	0	2.1	141	Specific	373.41	373.41	373.41	4.91	429	>macFcRIIImut_I158V	1	adam_sample_1_1ul_3dec20.10344.10344.2	controllerType=0 controllerNumber=1 scan=10344	34.7361
09556:2	1	F.YIPKATLKD.S			524.807	2	1048.61	1048.6	0	2.9	141	Specific	382.37	382.37	382.37	4.91	429	>macFcRIIImut_I158V	1	adam_sample_1_1ul_3dec20.8798.8798.4	controllerType=0 controllerNumber=1 scan=8798	29.759
09814:2	1	F.YIPKATLKD.S			524.807	2	1048.61	1048.6	0	3.2	141	Specific	387.92	387.92	387.92	4.98	429	>macFcRIIImut_I158V	1	adam_sample_1_1ul_3dec20.9026.9026.2	controllerType=0 controllerNumber=1 scan=9026	30.5265
09310:3	1	F.YIPKATLKD.S			350.207	3	1048.61	1048.6	0	1.4	141	Specific	388.37	388.37	388.37	4.82	429	>macFcRIIImut_I158V	1	adam_sample_1_1ul_3dec20.8557.8557.3	controllerType=0 controllerNumber=1 scan=8557	28.9241
09522:2	1	F.YIPKATLKD.S			524.806	2	1048.61	1048.6	0	1.5	141	Specific	389.86	371.07	371.07	4.91	429	>macFcRIIImut_I158V	1	adam_sample_1_1ul_3dec20.8768.8768.2	controllerType=0 controllerNumber=1 scan=8768	29.6602
08001:3	1	F.YIPKATLKD.S			350.206	3	1048.6	1048.6	0	0.9	141	Specific	392.39	392.39	392.39	4.89	429	>macFcRIIImut_I158V	1	adam_sample_1_1ul_3dec20.7488.7488.3	controllerType=0 controllerNumber=1 scan=7488	25.5117
07467:2	1	F.YIPKATLKD.S			524.806	2	1048.61	1048.6	0	1.6	141	Specific	398.16	398.16	398.16	4.91	429	>macFcRIIImut_I158V	1	adam_sample_1_1ul_3dec20.6993.6993.2	controllerType=0 controllerNumber=1 scan=6993	23.9636
08890:3	1	F.YIPKATLKD.S			350.207	3	1048.61	1048.6	0	2	141	Specific	399.48	383.8	383.8	4.82	429	>macFcRIIImut_I158V	1	adam_sample_1_1ul_3dec20.8221.8221.3	controllerType=0 controllerNumber=1 scan=8221	27.9034
09131:2	1	F.YIPKATLKD.S			524.807	2	1048.61	1048.6	0	1.9	141	Specific	399.53	399.53	399.53	4.91	429	>macFcRIIImut_I158V	1	adam_sample_1_1ul_3dec20.8404.8404.2	controllerType=0 controllerNumber=1 scan=8404	28.4425
09112:3	1	F.YIPKATLKD.S			350.207	3	1048.61	1048.6	0	1.6	141	Specific	401.86	343.98	343.98	3.82	429	>macFcRIIImut_I158V	1	adam_sample_1_1ul_3dec20.8394.8394.3	controllerType=0 controllerNumber=1 scan=8394	28.4161
08244:2	1	F.YIPKATLKD.S			524.807	2	1048.61	1048.6	0	3	141	Specific	404.87	396.1	396.1	4.76	429	>macFcRIIImut_I158V	1	adam_sample_1_1ul_3dec20.7690.7690.2	controllerType=0 controllerNumber=1 scan=7690	26.1619
07797:2	1	F.YIPKATLKD.S			524.806	2	1048.6	1048.6	0	1.1	141	Specific	410.43	410.43	410.43	4.75	429	>macFcRIIImut_I158V	1	adam_sample_1_1ul_3dec20.7313.7313.2	controllerType=0 controllerNumber=1 scan=7313	24.9885
10241:2	1	F.YIPKATLKD.S			524.807	2	1048.61	1048.6	0	2.5	141	Specific	417.5	417.5	417.5	4.76	429	>macFcRIIImut_I158V	1	adam_sample_1_1ul_3dec20.9377.9377.2	controllerType=0 controllerNumber=1 scan=9377	31.6615
05844:3	1	F.YIPKATLKD.S			350.207	3	1048.61	1048.6	0	3.2	141	Specific	418.13	388.31	388.31	4.67	429	>macFcRIIImut_I158V	1	adam_sample_1_1ul_3dec20.5779.5779.3	controllerType=0 controllerNumber=1 scan=5779	20.43
07998:2	1	F.YIPKATLKD.S			524.807	2	1048.61	1048.6	0	2.8	141	Specific	425.09	421.79	421.79	4.75	429	>macFcRIIImut_I158V	1	adam_sample_1_1ul_3dec20.7484.7484.2	controllerType=0 controllerNumber=1 scan=7484	25.5005
07645:2	1	F.YIPKATLKD.S			524.807	2	1048.61	1048.6	0	2.1	141	Specific	425.52	425.52	425.52	4.76	429	>macFcRIIImut_I158V	1	adam_sample_1_1ul_3dec20.7154.7154.2	controllerType=0 controllerNumber=1 scan=7154	24.4779
08061:2	1	F.YIPKATLKD.S			524.806	2	1048.61	1048.6	0	1.4	141	Specific	428.17	426.31	426.31	4.76	429	>macFcRIIImut_I158V	1	adam_sample_1_1ul_3dec20.7534.7534.2	controllerType=0 controllerNumber=1 scan=7534	25.6523
04740:3	1	F.YIPKATLKD.S			350.207	3	1048.6	1048.6	0	1.1	141	Specific	431.54	398.55	398.55	4.73	429	>macFcRIIImut_I158V	1	adam_sample_1_1ul_3dec20.4904.4904.3	controllerType=0 controllerNumber=1 scan=4904	17.8889
11195:2	1	F.YIPKATLKD.S			524.804	2	1048.6	1048.6	0	-2.2	141	Specific	435.72	416.5	416.5	4.12	429	>macFcRIIImut_I158V	1	adam_sample_1_1ul_3dec20.10157.10157.2	controllerType=0 controllerNumber=1 scan=10157	34.1294
06344:2	1	F.YIPKATLKD.S			524.807	2	1048.61	1048.6	0	2.6	141	Specific	444.71	401.72	401.72	4.89	429	>macFcRIIImut_I158V	1	adam_sample_1_1ul_3dec20.6147.6147.2	controllerType=0 controllerNumber=1 scan=6147	21.4242
07268:2	1	F.YIPKATLKD.S			524.806	2	1048.6	1048.6	0	0.8	141	Specific	446.99	445.75	445.75	4.89	429	>macFcRIIImut_I158V	1	adam_sample_1_1ul_3dec20.6830.6830.2	controllerType=0 controllerNumber=1 scan=6830	23.4548
06616:2	1	F.YIPKATLKD.S			524.807	2	1048.61	1048.6	0	2.1	141	Specific	450.69	420.24	420.24	4.95	429	>macFcRIIImut_I158V	1	adam_sample_1_1ul_3dec20.6340.6340.2	controllerType=0 controllerNumber=1 scan=6340	21.9379
07079:2	1	F.YIPKATLKD.S			524.807	2	1048.61	1048.6	0	2.2	141	Specific	454.86	454.86	454.86	4.95	429	>macFcRIIImut_I158V	1	adam_sample_1_1ul_3dec20.6673.6673.2	controllerType=0 controllerNumber=1 scan=6673	22.9489
05128:2	1	F.YIPKATLKD.S			524.807	2	1048.61	1048.6	0	1.8	141	Specific	462.35	414.1	414.1	4.89	429	>macFcRIIImut_I158V	1	adam_sample_1_1ul_3dec20.5223.5223.2	controllerType=0 controllerNumber=1 scan=5223	18.848
07806:3	1	F.YIPKATLKD.S			350.207	3	1048.61	1048.6	0	1.2	141	Specific	462.39	462.39	462.39	5.59	429	>macFcRIIImut_I158V	1	adam_sample_1_1ul_3dec20.7320.7320.3	controllerType=0 controllerNumber=1 scan=7320	25.0072
06096:3	1	F.YIPKATLKD.S			350.207	3	1048.61	1048.6	0	2.9	141	Specific	463.04	449.07	449.07	4.86	429	>macFcRIIImut_I158V	1	adam_sample_1_1ul_3dec20.5962.5962.3	controllerType=0 controllerNumber=1 scan=5962	20.9367
08192:3	1	F.YIPKATLKD.S			350.207	3	1048.61	1048.6	0	1.9	141	Specific	466.31	400.41	400.41	4.86	429	>macFcRIIImut_I158V	1	adam_sample_1_1ul_3dec20.7649.7649.3	controllerType=0 controllerNumber=1 scan=7649	26.025
06859:2	1	F.YIPKATLKD.S			524.806	2	1048.61	1048.6	0	1.2	141	Specific	468.46	468.46	468.46	4.95	429	>macFcRIIImut_I158V	1	adam_sample_1_1ul_3dec20.6510.6510.2	controllerType=0 controllerNumber=1 scan=6510	22.4439
11005:2	1	F.YIPKATLKD.S			524.806	2	1048.6	1048.6	0	0	141	Specific	472.93	438.29	438.29	4.89	429	>macFcRIIImut_I158V	1	adam_sample_1_1ul_3dec20.9996.9996.2	controllerType=0 controllerNumber=1 scan=9996	33.5982
06081:2	1	F.YIPKATLKD.S			524.806	2	1048.61	1048.6	0	1.7	141	Specific	479.31	429.93	429.93	4.89	429	>macFcRIIImut_I158V	1	adam_sample_1_1ul_3dec20.5950.5950.2	controllerType=0 controllerNumber=1 scan=5950	20.9051
06869:3	1	F.YIPKATLKD.S			350.206	3	1048.6	1048.6	0	0.9	141	Specific	481.03	434.32	434.32	5.08	429	>macFcRIIImut_I158V	1	adam_sample_1_1ul_3dec20.6518.6518.3	controllerType=0 controllerNumber=1 scan=6518	22.4651
04925:2	1	F.YIPKATLKD.S			524.806	2	1048.6	1048.6	0	1.1	141	Specific	502.27	445.49	445.49	5.11	429	>macFcRIIImut_I158V	1	adam_sample_1_1ul_3dec20.5060.5060.2	controllerType=0 controllerNumber=1 scan=5060	18.3449
05379:2	1	F.YIPKATLKD.S			524.806	2	1048.61	1048.6	0	1.7	141	Specific	503.51	480.92	480.92	5.11	429	>macFcRIIImut_I158V	1	adam_sample_1_1ul_3dec20.5404.5404.2	controllerType=0 controllerNumber=1 scan=5404	19.3606
05824:2	1	F.YIPKATLKD.S			524.807	2	1048.61	1048.6	0	2.2	141	Specific	503.84	454.66	454.66	5.17	429	>macFcRIIImut_I158V	1	adam_sample_1_1ul_3dec20.5761.5761.2	controllerType=0 controllerNumber=1 scan=5761	20.38
07652:3	1	F.YIPKATLKD.S			350.206	3	1048.6	1048.6	0	0.7	141	Specific	506.59	432.27	432.27	5.08	429	>macFcRIIImut_I158V	1	adam_sample_1_1ul_3dec20.7162.7162.3	controllerType=0 controllerNumber=1 scan=7162	24.4993
07283:3	1	F.YIPKATLKD.S			350.207	3	1048.61	1048.6	0	1.7	141	Specific	508.41	458.36	458.36	5.08	429	>macFcRIIImut_I158V	1	adam_sample_1_1ul_3dec20.6841.6841.3	controllerType=0 controllerNumber=1 scan=6841	23.4853
06354:3	1	F.YIPKATLKD.S			350.207	3	1048.61	1048.6	0	1.5	141	Specific	512.73	416.8	416.8	5.08	429	>macFcRIIImut_I158V	1	adam_sample_1_1ul_3dec20.6155.6155.3	controllerType=0 controllerNumber=1 scan=6155	21.4451
07099:3	1	F.YIPKATLKD.S			350.207	3	1048.61	1048.6	0	1.9	141	Specific	513.93	446.96	446.96	4.98	429	>macFcRIIImut_I158V	1	adam_sample_1_1ul_3dec20.6683.6683.3	controllerType=0 controllerNumber=1 scan=6683	22.976
06632:3	1	F.YIPKATLKD.S			350.207	3	1048.61	1048.6	0	1.4	141	Specific	518.18	450.91	450.91	4.98	429	>macFcRIIImut_I158V	1	adam_sample_1_1ul_3dec20.6348.6348.3	controllerType=0 controllerNumber=1 scan=6348	21.9576
05631:2	1	F.YIPKATLKD.S			524.807	2	1048.61	1048.6	0	2.2	141	Specific	524.16	364.52	364.52	5.23	429	>macFcRIIImut_I158V	1	adam_sample_1_1ul_3dec20.5591.5591.2	controllerType=0 controllerNumber=1 scan=5591	19.8731
04954:3	1	F.YIPKATLKD.S			350.207	3	1048.61	1048.6	0	1.4	141	Specific	525.09	488.49	488.49	5.04	429	>macFcRIIImut_I158V	1	adam_sample_1_1ul_3dec20.5077.5077.3	controllerType=0 controllerNumber=1 scan=5077	18.4022
05403:3	1	F.YIPKATLKD.S			350.207	3	1048.61	1048.6	0	1.6	141	Specific	527.17	436.02	436.02	5.05	429	>macFcRIIImut_I158V	1	adam_sample_1_1ul_3dec20.5426.5426.3	controllerType=0 controllerNumber=1 scan=5426	19.4199
05164:3	1	F.YIPKATLKD.S			350.207	3	1048.61	1048.6	0	1.6	141	Specific	529.28	477.36	477.36	5.05	429	>macFcRIIImut_I158V	1	adam_sample_1_1ul_3dec20.5247.5247.3	controllerType=0 controllerNumber=1 scan=5247	18.9153
07476:3	1	F.YIPKATLKD.S			350.207	3	1048.61	1048.6	0	1.5	141	Specific	529.47	469.56	469.56	5.14	429	>macFcRIIImut_I158V	1	adam_sample_1_1ul_3dec20.7001.7001.3	controllerType=0 controllerNumber=1 scan=7001	23.991
05655:3	1	F.YIPKATLKD.S			350.207	3	1048.61	1048.6	0	1.4	141	Specific	532.24	483.21	483.21	5.14	429	>macFcRIIImut_I158V	1	adam_sample_1_1ul_3dec20.5610.5610.3	controllerType=0 controllerNumber=1 scan=5610	19.9233
05085:3	1	F.YIPKATLKDS.G			379.217	3	1135.64	1135.64	0	0.5	141	CRagged	359.7	359.7	359.7	3.39	429	>macFcRIIImut_I158V	1	adam_sample_1_1ul_3dec20.5193.5193.3	controllerType=0 controllerNumber=1 scan=5193	18.7661
07018:2	1	F.YIPKATLKDSGSY.F			721.882	2	1442.76	1442.75	0	2.5	141	Specific	187.22	187.22	187.22	2.12	429	>macFcRIIImut_I158V	1	adam_sample_1_1ul_3dec20.6627.6627.2	controllerType=0 controllerNumber=1 scan=6627	22.8209
07922:3	1	F.YIPKATLKDSGSY.F			481.589	3	1442.75	1442.75	0	0.5	141	Specific	300.12	300.12	300.12	3	429	>macFcRIIImut_I158V	1	adam_sample_1_1ul_3dec20.7419.7419.3	controllerType=0 controllerNumber=1 scan=7419	25.3051
06978:3	1	F.YIPKATLKDSGSY.F			481.59	3	1442.75	1442.75	0	1.5	141	Specific	349.28	340.02	340.02	3.33	429	>macFcRIIImut_I158V	1	adam_sample_1_1ul_3dec20.6596.6596.3	controllerType=0 controllerNumber=1 scan=6596	22.7289
07724:3	1	F.YIPKATLKDSGSY.F			481.589	3	1442.75	1442.75	0	0	141	Specific	386.74	375.62	375.62	4.25	429	>macFcRIIImut_I158V	1	adam_sample_1_1ul_3dec20.7240.7240.3	controllerType=0 controllerNumber=1 scan=7240	24.7748
07574:3	1	F.YIPKATLKDSGSY.F			481.59	3	1442.76	1442.75	0	1.9	141	Specific	461.38	397.93	397.93	4.16	429	>macFcRIIImut_I158V	1	adam_sample_1_1ul_3dec20.7088.7088.3	controllerType=0 controllerNumber=1 scan=7088	24.2688
07383:3	1	F.YIPKATLKDSGSY.F			481.59	3	1442.75	1442.75	0	1.5	141	Specific	540.94	397.73	397.73	4.44	429	>macFcRIIImut_I158V	1	adam_sample_1_1ul_3dec20.6926.6926.3	controllerType=0 controllerNumber=1 scan=6926	23.7548
07211:3	1	F.YIPKATLKDSGSY.F			481.59	3	1442.76	1442.75	0	1.9	141	Specific	558.48	378.58	378.58	4.44	429	>macFcRIIImut_I158V	1	adam_sample_1_1ul_3dec20.6766.6766.3	controllerType=0 controllerNumber=1 scan=6766	23.2425
07226:2	1	F.YIPKATLKDSGSY.F			721.881	2	1442.76	1442.75	0	2.2	141	Specific	591.57	412.3	412.3	5.06	429	>macFcRIIImut_I158V	1	adam_sample_1_1ul_3dec20.6790.6790.2	controllerType=0 controllerNumber=1 scan=6790	23.326
10473:3	1	F.YIPKATLKDSGSYF.C			530.612	3	1589.82	1589.82	0	1.1	141	Specific	164.74	150.75	150.75	2.03	429	>macFcRIIImut_I158V	1	adam_sample_1_1ul_3dec20.9553.9553.2	controllerType=0 controllerNumber=1 scan=9553	32.2187
10470:2	1	F.YIPKATLKDSGSYF.C			795.415	2	1589.82	1589.82	0	1.1	141	Specific	242.37	222.89	222.89	2.15	429	>macFcRIIImut_I158V	1	adam_sample_1_1ul_3dec20.9552.9552.2	controllerType=0 controllerNumber=1 scan=9552	32.217
10051:2	1	F.YIPKATLKDSGSYF.C			795.417	2	1589.83	1589.82	0	3	141	Specific	291.82	278.6	278.6	2.33	429	>macFcRIIImut_I158V	1	adam_sample_1_1ul_3dec20.9229.9229.2	controllerType=0 controllerNumber=1 scan=9229	31.2065
10437:3	1	F.YIPKATLKDSGSYF.C			530.612	3	1589.82	1589.82	0	0.4	141	Specific	296.04	150.51	150.51	2.34	429	>macFcRIIImut_I158V	1	adam_sample_1_1ul_3dec20.9527.9527.3	controllerType=0 controllerNumber=1 scan=9527	32.1395
10227:3	1	F.YIPKATLKDSGSYF.C			530.613	3	1589.82	1589.82	0	1.7	141	Specific	361.75	175.09	175.09	2.64	429	>macFcRIIImut_I158V	1	adam_sample_1_1ul_3dec20.9367.9367.3	controllerType=0 controllerNumber=1 scan=9367	31.632
10258:2	1	F.YIPKATLKDSGSYF.C			795.415	2	1589.82	1589.82	0	1.4	141	Specific	410.45	226.9	226.9	2.4	429	>macFcRIIImut_I158V	1	adam_sample_1_1ul_3dec20.9394.9394.2	controllerType=0 controllerNumber=1 scan=9394	31.7142
05558:2	1	Y.IPKATL.K			321.713	2	642.419	642.418	0	0.5	142	Specific	121.39	121.39	121.39	2.36	429	>macFcRIIImut_I158V	1	adam_sample_1_1ul_3dec20.5537.5537.2	controllerType=0 controllerNumber=1 scan=5537	19.7236
05979:2	1	Y.IPKATL.K			321.713	2	642.419	642.418	0	0.5	142	Specific	347.17	347.17	347.17	4.29	429	>macFcRIIImut_I158V	1	adam_sample_1_1ul_3dec20.5884.5884.2	controllerType=0 controllerNumber=1 scan=5884	20.7314
05762:2	1	Y.IPKATL.K			321.713	2	642.419	642.418	0	1.2	142	Specific	352.44	352.44	352.44	3.95	429	>macFcRIIImut_I158V	1	adam_sample_1_1ul_3dec20.5711.5711.2	controllerType=0 controllerNumber=1 scan=5711	20.2289
02984:2	1	Y.IPKATLK.D			385.761	2	770.514	770.514	0	0.8	142	CRagged	308.94	243.34	243.34	2.71	429	>macFcRIIImut_I158V	1	adam_sample_1_1ul_3dec20.3483.3483.2	controllerType=0 controllerNumber=1 scan=3483	13.6087
02718:2	1	Y.IPKATLK.D			385.761	2	770.514	770.514	0	0.5	142	CRagged	362.04	206.52	206.52	2.94	429	>macFcRIIImut_I158V	1	adam_sample_1_1ul_3dec20.3298.3298.2	controllerType=0 controllerNumber=1 scan=3298	13.0967
06950:2	1	Y.IPKATLKD.S			443.274	2	885.541	885.54	0	0.4	142	Specific	191.98	191.98	191.98	2.21	429	>macFcRIIImut_I158V	1	adam_sample_1_1ul_3dec20.6582.6582.3	controllerType=0 controllerNumber=1 scan=6582	22.689
03111:2	1	Y.IPKATLKD.S			443.274	2	885.541	885.54	0	0.8	142	Specific	221.44	221.44	221.44	2.5	429	>macFcRIIImut_I158V	1	adam_sample_1_1ul_3dec20.3568.3568.2	controllerType=0 controllerNumber=1 scan=3568	13.8391
06154:3	1	Y.IPKATLKD.S			295.851	3	885.54	885.54	0	-0.4	142	Specific	243.03	243.03	243.03	2.77	429	>macFcRIIImut_I158V	1	adam_sample_1_1ul_3dec20.6006.6006.3	controllerType=0 controllerNumber=1 scan=6006	21.0534
05200:3	1	Y.IPKATLKD.S			295.852	3	885.541	885.54	0	0.6	142	Specific	279.69	279.69	279.69	2.77	429	>macFcRIIImut_I158V	1	adam_sample_1_1ul_3dec20.5270.5270.3	controllerType=0 controllerNumber=1 scan=5270	18.9765
04751:3	1	Y.IPKATLKD.S			295.852	3	885.541	885.54	0	0.6	142	Specific	283.35	283.35	283.35	2.91	429	>macFcRIIImut_I158V	1	adam_sample_1_1ul_3dec20.4913.4913.3	controllerType=0 controllerNumber=1 scan=4913	17.9125
[truncated: 163 more rows]

## Sheet: I158_Byonic Data
Query #:z	Protein Rank	Peptide < ProteinMetrics Confidential >	Glycans NHFAGNa	Modification Type(s)	Observed m/z	z	Observed (M+H)	Calc. mass (M+H)	Off-by-x error	Mass error (ppm)	Starting position	Cleavage	Score	Delta	Delta Mod	|Log Prob|	# of unique peptides	Protein Name	Protein DB number	Comment	Scan #	Scan Time
[truncated: 3,691 more rows]

[truncated: 2 more sheets: V158_selected, I158_selected]
